# Supplementary material for: The broccoli (Brassica oleracea) phloem tissue proteome
Source: BMC Genomics. 2013 Nov 7;14:764. doi: 10.1186/1471-2164-14-764 (PMC3833381; doi:10.1186/1471-2164-14-764)
Supplement: Additional file 2: Table S2 — Peptides identified by LC-MS/MS from three different B. Oleracea phloem extractions and their quality statistics. [file 1471-2164-14-764-S2.xlsx]

## Sheet: Peptide Report for 885RRR_At_Co
Table S2: Peptides identified by LC-MS/MS from three different B. Oleracea phloem extractions and their quality statistics
Extraction Method	Protein name	Protein accession numbers	Protein identification probability	Peptide sequence	Best Peptide identification probability	Best Mascot Ion score	Best Mascot Identity score	Best X! Tandem -log(e) score
SDS	cytochrome c oxidase subunit 2 [Arabidopsis thaliana], gi|6851011|emb|CAA69761.3| cytochrome c oxidase subunit 2 [Arabidopsis thaliana]	gi|13449304,gi|153799770,gi|44887814	0.995	LLEVDNR	0.95	44.1	28.8	0
SDS	cytochrome c oxidase subunit 2 [Arabidopsis thaliana], gi|6851011|emb|CAA69761.3| cytochrome c oxidase subunit 2 [Arabidopsis thaliana]	gi|13449304,gi|153799770,gi|44887814	0.995	VVVPAK	0.895	26.7	17.9	0
SDS	RTM2 (RESTRICTED TEV MOVEMENT 2) [Arabidopsis thaliana], gi|7407073|gb|AAF61902.1|AF208051_1 small heat shock-like protein [Arabidopsis thaliana], gi|9758464|dbj|BAB08993.1| unnamed protein product [Arabidopsis thaliana]	gi|18414724	0.998	KLQEEAK	0.95	46.2	29.8	0
SDS	RTM2 (RESTRICTED TEV MOVEMENT 2) [Arabidopsis thaliana], gi|7407073|gb|AAF61902.1|AF208051_1 small heat shock-like protein [Arabidopsis thaliana], gi|9758464|dbj|BAB08993.1| unnamed protein product [Arabidopsis thaliana]	gi|18414724	0.998	LQEEAK	0.95	36.4	28.4	0
SDS	LOS2; copper ion binding / phosphopyruvate hydratase [Arabidopsis thaliana], gi|119350|sp|P25696.1|ENO_ARATH RecName: Full=Enolase; AltName: Full=2-phosphoglycerate dehydratase; AltName: Full=2-phospho-D-glycerate hydro-lyase, gi|15983458|gb|AAL11597.1|AF424603_1 At2g36530/F1O11.16 [Arabidopsis thaliana], gi|16271|emb|CAA41114.1| enolase [Arabidopsis thaliana], gi|4581151|gb|AAD24635.1| enolase (…	gi|15227987	1	ATITVVK	0.95	42.6	26.4	0
SDS	LOS2; copper ion binding / phosphopyruvate hydratase [Arabidopsis thaliana], gi|119350|sp|P25696.1|ENO_ARATH RecName: Full=Enolase; AltName: Full=2-phosphoglycerate dehydratase; AltName: Full=2-phospho-D-glycerate hydro-lyase, gi|15983458|gb|AAL11597.1|AF424603_1 At2g36530/F1O11.16 [Arabidopsis thaliana], gi|16271|emb|CAA41114.1| enolase [Arabidopsis thaliana], gi|4581151|gb|AAD24635.1| enolase (…	gi|15227987	1	DGGSDYLGK	0.95	72.4	25.9	2.77
SDS	LOS2; copper ion binding / phosphopyruvate hydratase [Arabidopsis thaliana], gi|119350|sp|P25696.1|ENO_ARATH RecName: Full=Enolase; AltName: Full=2-phosphoglycerate dehydratase; AltName: Full=2-phospho-D-glycerate hydro-lyase, gi|15983458|gb|AAL11597.1|AF424603_1 At2g36530/F1O11.16 [Arabidopsis thaliana], gi|16271|emb|CAA41114.1| enolase [Arabidopsis thaliana], gi|4581151|gb|AAD24635.1| enolase (…	gi|15227987	1	KPVEPY	0.95	22.1	30.3	1.55
SDS	LOS2; copper ion binding / phosphopyruvate hydratase [Arabidopsis thaliana], gi|119350|sp|P25696.1|ENO_ARATH RecName: Full=Enolase; AltName: Full=2-phosphoglycerate dehydratase; AltName: Full=2-phospho-D-glycerate hydro-lyase, gi|15983458|gb|AAL11597.1|AF424603_1 At2g36530/F1O11.16 [Arabidopsis thaliana], gi|16271|emb|CAA41114.1| enolase [Arabidopsis thaliana], gi|4581151|gb|AAD24635.1| enolase (…	gi|15227987	1	SCNALLLK	0.95	39.8	30	0
SDS	LOS2; copper ion binding / phosphopyruvate hydratase [Arabidopsis thaliana], gi|119350|sp|P25696.1|ENO_ARATH RecName: Full=Enolase; AltName: Full=2-phosphoglycerate dehydratase; AltName: Full=2-phospho-D-glycerate hydro-lyase, gi|15983458|gb|AAL11597.1|AF424603_1 At2g36530/F1O11.16 [Arabidopsis thaliana], gi|16271|emb|CAA41114.1| enolase [Arabidopsis thaliana], gi|4581151|gb|AAD24635.1| enolase (…	gi|15227987	1	VNQIGSVTESIEAVK	0.95	75.6	27.2	2.64
SDS	LOS2; copper ion binding / phosphopyruvate hydratase [Arabidopsis thaliana], gi|119350|sp|P25696.1|ENO_ARATH RecName: Full=Enolase; AltName: Full=2-phosphoglycerate dehydratase; AltName: Full=2-phospho-D-glycerate hydro-lyase, gi|15983458|gb|AAL11597.1|AF424603_1 At2g36530/F1O11.16 [Arabidopsis thaliana], gi|16271|emb|CAA41114.1| enolase [Arabidopsis thaliana], gi|4581151|gb|AAD24635.1| enolase (…	gi|15227987	1	YNQLLR	0.843	28.6	29.4	0
SDS	GAPC2 (GLYCERALDEHYDE-3-PHOSPHATE DEHYDROGENASE C2); NAD or NADH binding / binding / catalytic/ glyceraldehyde-3-phosphate dehydrogenase (phosphorylating)/ glyceraldehyde-3-phosphate dehydrogenase [Arabidopsis thaliana], gi|9958054|gb|AAG09543.1|AC011810_2 Putative glyceraldehyde-3-phosphate dehydrogenase [Arabidopsis thaliana], gi|15294160|gb|AAK95257.1|AF410271_1 At1g13440/F13B4_8 [Arabidopsis …	gi|15222848	1	AASFNIIPSSTGAAK	0.95	64.3	28.5	1.31
SDS	GAPC2 (GLYCERALDEHYDE-3-PHOSPHATE DEHYDROGENASE C2); NAD or NADH binding / binding / catalytic/ glyceraldehyde-3-phosphate dehydrogenase (phosphorylating)/ glyceraldehyde-3-phosphate dehydrogenase [Arabidopsis thaliana], gi|9958054|gb|AAG09543.1|AC011810_2 Putative glyceraldehyde-3-phosphate dehydrogenase [Arabidopsis thaliana], gi|15294160|gb|AAK95257.1|AF410271_1 At1g13440/F13B4_8 [Arabidopsis …	gi|15222848	1	AATYDEIKK	0.95	45.2	27.8	0
SDS	GAPC2 (GLYCERALDEHYDE-3-PHOSPHATE DEHYDROGENASE C2); NAD or NADH binding / binding / catalytic/ glyceraldehyde-3-phosphate dehydrogenase (phosphorylating)/ glyceraldehyde-3-phosphate dehydrogenase [Arabidopsis thaliana], gi|9958054|gb|AAG09543.1|AC011810_2 Putative glyceraldehyde-3-phosphate dehydrogenase [Arabidopsis thaliana], gi|15294160|gb|AAK95257.1|AF410271_1 At1g13440/F13B4_8 [Arabidopsis …	gi|15222848	1	AIKEESEGK	0.95	61.3	29.7	0
SDS	GAPC2 (GLYCERALDEHYDE-3-PHOSPHATE DEHYDROGENASE C2); NAD or NADH binding / binding / catalytic/ glyceraldehyde-3-phosphate dehydrogenase (phosphorylating)/ glyceraldehyde-3-phosphate dehydrogenase [Arabidopsis thaliana], gi|9958054|gb|AAG09543.1|AC011810_2 Putative glyceraldehyde-3-phosphate dehydrogenase [Arabidopsis thaliana], gi|15294160|gb|AAK95257.1|AF410271_1 At1g13440/F13B4_8 [Arabidopsis …	gi|15222848	1	IGINGFGR	0.936	34	29.3	0
SDS	GAPC2 (GLYCERALDEHYDE-3-PHOSPHATE DEHYDROGENASE C2); NAD or NADH binding / binding / catalytic/ glyceraldehyde-3-phosphate dehydrogenase (phosphorylating)/ glyceraldehyde-3-phosphate dehydrogenase [Arabidopsis thaliana], gi|9958054|gb|AAG09543.1|AC011810_2 Putative glyceraldehyde-3-phosphate dehydrogenase [Arabidopsis thaliana], gi|15294160|gb|AAK95257.1|AF410271_1 At1g13440/F13B4_8 [Arabidopsis …	gi|15222848	1	KVVISAPSK	0.924	28.7	24.1	0
SDS	GAPC2 (GLYCERALDEHYDE-3-PHOSPHATE DEHYDROGENASE C2); NAD or NADH binding / binding / catalytic/ glyceraldehyde-3-phosphate dehydrogenase (phosphorylating)/ glyceraldehyde-3-phosphate dehydrogenase [Arabidopsis thaliana], gi|9958054|gb|AAG09543.1|AC011810_2 Putative glyceraldehyde-3-phosphate dehydrogenase [Arabidopsis thaliana], gi|15294160|gb|AAK95257.1|AF410271_1 At1g13440/F13B4_8 [Arabidopsis …	gi|15222848	1	SSIFDAK	0.95	52.5	28.2	1.32
SDS	GAPC2 (GLYCERALDEHYDE-3-PHOSPHATE DEHYDROGENASE C2); NAD or NADH binding / binding / catalytic/ glyceraldehyde-3-phosphate dehydrogenase (phosphorylating)/ glyceraldehyde-3-phosphate dehydrogenase [Arabidopsis thaliana], gi|9958054|gb|AAG09543.1|AC011810_2 Putative glyceraldehyde-3-phosphate dehydrogenase [Arabidopsis thaliana], gi|15294160|gb|AAK95257.1|AF410271_1 At1g13440/F13B4_8 [Arabidopsis …	gi|15222848	1	TVDGPSMK	0.95	41.8	30.1	2.49
SDS	GAPC2 (GLYCERALDEHYDE-3-PHOSPHATE DEHYDROGENASE C2); NAD or NADH binding / binding / catalytic/ glyceraldehyde-3-phosphate dehydrogenase (phosphorylating)/ glyceraldehyde-3-phosphate dehydrogenase [Arabidopsis thaliana], gi|9958054|gb|AAG09543.1|AC011810_2 Putative glyceraldehyde-3-phosphate dehydrogenase [Arabidopsis thaliana], gi|15294160|gb|AAK95257.1|AF410271_1 At1g13440/F13B4_8 [Arabidopsis …	gi|15222848	1	VVISAPSK	0.95	28.7	27.9	1.28
SDS	GAPC2 (GLYCERALDEHYDE-3-PHOSPHATE DEHYDROGENASE C2); NAD or NADH binding / binding / catalytic/ glyceraldehyde-3-phosphate dehydrogenase (phosphorylating)/ glyceraldehyde-3-phosphate dehydrogenase [Arabidopsis thaliana], gi|9958054|gb|AAG09543.1|AC011810_2 Putative glyceraldehyde-3-phosphate dehydrogenase [Arabidopsis thaliana], gi|15294160|gb|AAK95257.1|AF410271_1 At1g13440/F13B4_8 [Arabidopsis …	gi|15222848	1	YDSVHGQWK	0.95	38.4	27.4	3.42
SDS	RecName: Full=ATP synthase subunit alpha, mitochondrial	gi|14916970	1	AAELTNLFESR	0.95	51.2	29.6	2.66
SDS	RecName: Full=ATP synthase subunit alpha, mitochondrial	gi|14916970	1	APGILER	0.95	55.3	23.6	0
SDS	RecName: Full=ATP synthase subunit alpha, mitochondrial	gi|14916970	1	AVDSLVPIGR	0.91	29.4	23.8	0
SDS	RecName: Full=ATP synthase subunit alpha, mitochondrial	gi|14916970	1	EGDLVKR	0.95	38.2	29.3	0
SDS	RecName: Full=ATP synthase subunit alpha, mitochondrial	gi|14916970	1	GALSDHEQR	0.95	67.4	27.4	0
SDS	RecName: Full=ATP synthase subunit alpha, mitochondrial	gi|14916970	1	GGLTNER	0.95	44.3	29.5	0
SDS	RecName: Full=ATP synthase subunit alpha, mitochondrial	gi|14916970	1	ISQYEK	0.903	30	27.9	0
SDS	RecName: Full=ATP synthase subunit alpha, mitochondrial	gi|14916970	1	KSVHEPMQTGLK	0.95	26.7	28.1	1.16
SDS	RecName: Full=ATP synthase subunit alpha, mitochondrial	gi|14916970	1	LTEVLK	0.95	32.8	25.7	0
SDS	RecName: Full=ATP synthase subunit alpha, mitochondrial	gi|14916970	1	MELSPR	0.95	36.8	28.5	0
SDS	RecName: Full=ATP synthase subunit alpha, mitochondrial	gi|14916970	1	QAVAYR	0.922	32.5	29.1	0
SDS	RecName: Full=ATP synthase subunit alpha, mitochondrial	gi|14916970	1	QMSLLLR	0.923	32.9	29.3	0
SDS	RecName: Full=ATP synthase subunit alpha, mitochondrial	gi|14916970	1	TGSIVDVPAGK	0.95	55.1	28.7	2.19
SDS	RecName: Full=ATP synthase subunit alpha, mitochondrial	gi|14916970	1	TTIAIDTILNQK	0.95	33.6	25.5	0
SDS	RecName: Full=ATP synthase subunit alpha, mitochondrial	gi|14916970	1	VGSAAQLK	0.95	42.4	31.2	0
SDS	hypothetical protein [Arabidopsis thaliana]	gi|110740330,gi|15218306,gi|166858	0.999	GYEGVVTR	0.95	30.6	29.4	1.39
SDS	hypothetical protein [Arabidopsis thaliana]	gi|110740330,gi|15218306,gi|166858	0.999	VSYTVAR	0.95	33.8	27.7	1.62
SDS	HTB4; DNA binding [Arabidopsis thaliana], gi|27735192|sp|P40283.5|H2B11_ARATH RecName: Full=Histone H2B.11; AltName: Full=HTB4, gi|9757912|dbj|BAB08359.1| unnamed protein product [Arabidopsis thaliana], gi|16323079|gb|AAL15274.1| AT5g59910/mmn10_130 [Arabidopsis thaliana], gi|56236124|gb|AAV84518.1| At5g59910 [Arabidopsis thaliana], gi|98960893|gb|ABF58930.1| At5g59910 [Arabidopsis thaliana]	gi|15238563	1	AMGIMNSFINDIFEK	0.95	110	27.8	5.1
SDS	HTB4; DNA binding [Arabidopsis thaliana], gi|27735192|sp|P40283.5|H2B11_ARATH RecName: Full=Histone H2B.11; AltName: Full=HTB4, gi|9757912|dbj|BAB08359.1| unnamed protein product [Arabidopsis thaliana], gi|16323079|gb|AAL15274.1| AT5g59910/mmn10_130 [Arabidopsis thaliana], gi|56236124|gb|AAV84518.1| At5g59910 [Arabidopsis thaliana], gi|98960893|gb|ABF58930.1| At5g59910 [Arabidopsis thaliana]	gi|15238563	1	EIQTAVR	0.897	30.7	29.1	0
SDS	HTB4; DNA binding [Arabidopsis thaliana], gi|27735192|sp|P40283.5|H2B11_ARATH RecName: Full=Histone H2B.11; AltName: Full=HTB4, gi|9757912|dbj|BAB08359.1| unnamed protein product [Arabidopsis thaliana], gi|16323079|gb|AAL15274.1| AT5g59910/mmn10_130 [Arabidopsis thaliana], gi|56236124|gb|AAV84518.1| At5g59910 [Arabidopsis thaliana], gi|98960893|gb|ABF58930.1| At5g59910 [Arabidopsis thaliana]	gi|15238563	1	HAVSEGTK	0.95	45	25.4	3.09
SDS	HTB4; DNA binding [Arabidopsis thaliana], gi|27735192|sp|P40283.5|H2B11_ARATH RecName: Full=Histone H2B.11; AltName: Full=HTB4, gi|9757912|dbj|BAB08359.1| unnamed protein product [Arabidopsis thaliana], gi|16323079|gb|AAL15274.1| AT5g59910/mmn10_130 [Arabidopsis thaliana], gi|56236124|gb|AAV84518.1| At5g59910 [Arabidopsis thaliana], gi|98960893|gb|ABF58930.1| At5g59910 [Arabidopsis thaliana]	gi|15238563	1	IYIFK	0.855	24.7	22.6	0
SDS	HTB4; DNA binding [Arabidopsis thaliana], gi|27735192|sp|P40283.5|H2B11_ARATH RecName: Full=Histone H2B.11; AltName: Full=HTB4, gi|9757912|dbj|BAB08359.1| unnamed protein product [Arabidopsis thaliana], gi|16323079|gb|AAL15274.1| AT5g59910/mmn10_130 [Arabidopsis thaliana], gi|56236124|gb|AAV84518.1| At5g59910 [Arabidopsis thaliana], gi|98960893|gb|ABF58930.1| At5g59910 [Arabidopsis thaliana]	gi|15238563	1	KPTITSR	0.915	31.5	28.5	0
SDS	HTB4; DNA binding [Arabidopsis thaliana], gi|27735192|sp|P40283.5|H2B11_ARATH RecName: Full=Histone H2B.11; AltName: Full=HTB4, gi|9757912|dbj|BAB08359.1| unnamed protein product [Arabidopsis thaliana], gi|16323079|gb|AAL15274.1| AT5g59910/mmn10_130 [Arabidopsis thaliana], gi|56236124|gb|AAV84518.1| At5g59910 [Arabidopsis thaliana], gi|98960893|gb|ABF58930.1| At5g59910 [Arabidopsis thaliana]	gi|15238563	1	KSVETYK	0.95	18.2	26.3	3.32
SDS	HTB4; DNA binding [Arabidopsis thaliana], gi|27735192|sp|P40283.5|H2B11_ARATH RecName: Full=Histone H2B.11; AltName: Full=HTB4, gi|9757912|dbj|BAB08359.1| unnamed protein product [Arabidopsis thaliana], gi|16323079|gb|AAL15274.1| AT5g59910/mmn10_130 [Arabidopsis thaliana], gi|56236124|gb|AAV84518.1| At5g59910 [Arabidopsis thaliana], gi|98960893|gb|ABF58930.1| At5g59910 [Arabidopsis thaliana]	gi|15238563	1	LAQEASK	0.95	39.3	30	0
SDS	HTB4; DNA binding [Arabidopsis thaliana], gi|27735192|sp|P40283.5|H2B11_ARATH RecName: Full=Histone H2B.11; AltName: Full=HTB4, gi|9757912|dbj|BAB08359.1| unnamed protein product [Arabidopsis thaliana], gi|16323079|gb|AAL15274.1| AT5g59910/mmn10_130 [Arabidopsis thaliana], gi|56236124|gb|AAV84518.1| At5g59910 [Arabidopsis thaliana], gi|98960893|gb|ABF58930.1| At5g59910 [Arabidopsis thaliana]	gi|15238563	1	LVLPGELAK	0.95	64.9	20.2	0
SDS	HTB4; DNA binding [Arabidopsis thaliana], gi|27735192|sp|P40283.5|H2B11_ARATH RecName: Full=Histone H2B.11; AltName: Full=HTB4, gi|9757912|dbj|BAB08359.1| unnamed protein product [Arabidopsis thaliana], gi|16323079|gb|AAL15274.1| AT5g59910/mmn10_130 [Arabidopsis thaliana], gi|56236124|gb|AAV84518.1| At5g59910 [Arabidopsis thaliana], gi|98960893|gb|ABF58930.1| At5g59910 [Arabidopsis thaliana]	gi|15238563	1	YNKKPTITSR	0.95	36.3	26.1	0
SDS	60S ribosomal protein L6 (RPL6A) [Arabidopsis thaliana], gi|75173375|sp|Q9FZ76.1|RL61_ARATH RecName: Full=60S ribosomal protein L6-1, gi|9795602|gb|AAF98420.1|AC026238_12 Putative 60S ribosomal protein L6 [Arabidopsis thaliana], gi|15451190|gb|AAK96866.1| Putative 60S ribosomal protein L6 [Arabidopsis thaliana], gi|18377490|gb|AAL66911.1| putative 60S ribosomal protein L6 [Arabidopsis thaliana]	gi|15221798,gi|21593910	1	NGGVFPR	0.947	34.2	28.3	0
SDS	60S ribosomal protein L6 (RPL6A) [Arabidopsis thaliana], gi|75173375|sp|Q9FZ76.1|RL61_ARATH RecName: Full=60S ribosomal protein L6-1, gi|9795602|gb|AAF98420.1|AC026238_12 Putative 60S ribosomal protein L6 [Arabidopsis thaliana], gi|15451190|gb|AAK96866.1| Putative 60S ribosomal protein L6 [Arabidopsis thaliana], gi|18377490|gb|AAL66911.1| putative 60S ribosomal protein L6 [Arabidopsis thaliana]	gi|15221798,gi|21593910	1	NPDLIR	0.95	40.2	26.1	0
SDS	60S ribosomal protein L6 (RPL6A) [Arabidopsis thaliana], gi|75173375|sp|Q9FZ76.1|RL61_ARATH RecName: Full=60S ribosomal protein L6-1, gi|9795602|gb|AAF98420.1|AC026238_12 Putative 60S ribosomal protein L6 [Arabidopsis thaliana], gi|15451190|gb|AAK96866.1| Putative 60S ribosomal protein L6 [Arabidopsis thaliana], gi|18377490|gb|AAL66911.1| putative 60S ribosomal protein L6 [Arabidopsis thaliana]	gi|15221798,gi|21593910	1	TVDAALIK	0.95	39.1	29.4	0
SDS	ACT7 (ACTIN 7); structural constituent of cytoskeleton [Arabidopsis thaliana], gi|1703108|sp|P53492.1|ACT7_ARATH RecName: Full=Actin-7; AltName: Full=Actin-2, gi|1049307|gb|AAA80356.1| actin-2 [Arabidopsis thaliana], gi|1943863|gb|AAB52506.1| actin7 [Arabidopsis thaliana], gi|9758959|dbj|BAB09402.1| ACTIN 2/7 [Arabidopsis thaliana], gi|17065252|gb|AAL32780.1| ACTIN 2/7 [Arabidopsis thaliana], gi|…	gi|15242516	1	AGFAGDDAPR	0.95	83.3	27.8	0
SDS	ACT7 (ACTIN 7); structural constituent of cytoskeleton [Arabidopsis thaliana], gi|1703108|sp|P53492.1|ACT7_ARATH RecName: Full=Actin-7; AltName: Full=Actin-2, gi|1049307|gb|AAA80356.1| actin-2 [Arabidopsis thaliana], gi|1943863|gb|AAB52506.1| actin7 [Arabidopsis thaliana], gi|9758959|dbj|BAB09402.1| ACTIN 2/7 [Arabidopsis thaliana], gi|17065252|gb|AAL32780.1| ACTIN 2/7 [Arabidopsis thaliana], gi|…	gi|15242516	1	DAYVGDEAQSK	0.95	42.7	27	1.8
SDS	ACT7 (ACTIN 7); structural constituent of cytoskeleton [Arabidopsis thaliana], gi|1703108|sp|P53492.1|ACT7_ARATH RecName: Full=Actin-7; AltName: Full=Actin-2, gi|1049307|gb|AAA80356.1| actin-2 [Arabidopsis thaliana], gi|1943863|gb|AAB52506.1| actin7 [Arabidopsis thaliana], gi|9758959|dbj|BAB09402.1| ACTIN 2/7 [Arabidopsis thaliana], gi|17065252|gb|AAL32780.1| ACTIN 2/7 [Arabidopsis thaliana], gi|…	gi|15242516	1	DAYVGDEAQSKR	0.95	60.6	28.8	4.55
SDS	ACT7 (ACTIN 7); structural constituent of cytoskeleton [Arabidopsis thaliana], gi|1703108|sp|P53492.1|ACT7_ARATH RecName: Full=Actin-7; AltName: Full=Actin-2, gi|1049307|gb|AAA80356.1| actin-2 [Arabidopsis thaliana], gi|1943863|gb|AAB52506.1| actin7 [Arabidopsis thaliana], gi|9758959|dbj|BAB09402.1| ACTIN 2/7 [Arabidopsis thaliana], gi|17065252|gb|AAL32780.1| ACTIN 2/7 [Arabidopsis thaliana], gi|…	gi|15242516	1	EITALAPSSMK	0.95	49.4	30.1	1.21
SDS	ACT7 (ACTIN 7); structural constituent of cytoskeleton [Arabidopsis thaliana], gi|1703108|sp|P53492.1|ACT7_ARATH RecName: Full=Actin-7; AltName: Full=Actin-2, gi|1049307|gb|AAA80356.1| actin-2 [Arabidopsis thaliana], gi|1943863|gb|AAB52506.1| actin7 [Arabidopsis thaliana], gi|9758959|dbj|BAB09402.1| ACTIN 2/7 [Arabidopsis thaliana], gi|17065252|gb|AAL32780.1| ACTIN 2/7 [Arabidopsis thaliana], gi|…	gi|15242516	1	GILTLK	0.889	25.3	22.3	0
SDS	ACT7 (ACTIN 7); structural constituent of cytoskeleton [Arabidopsis thaliana], gi|1703108|sp|P53492.1|ACT7_ARATH RecName: Full=Actin-7; AltName: Full=Actin-2, gi|1049307|gb|AAA80356.1| actin-2 [Arabidopsis thaliana], gi|1943863|gb|AAB52506.1| actin7 [Arabidopsis thaliana], gi|9758959|dbj|BAB09402.1| ACTIN 2/7 [Arabidopsis thaliana], gi|17065252|gb|AAL32780.1| ACTIN 2/7 [Arabidopsis thaliana], gi|…	gi|15242516	1	GYMFTTTAER	0.95	64.7	26	1.44
SDS	ACT7 (ACTIN 7); structural constituent of cytoskeleton [Arabidopsis thaliana], gi|1703108|sp|P53492.1|ACT7_ARATH RecName: Full=Actin-7; AltName: Full=Actin-2, gi|1049307|gb|AAA80356.1| actin-2 [Arabidopsis thaliana], gi|1943863|gb|AAB52506.1| actin7 [Arabidopsis thaliana], gi|9758959|dbj|BAB09402.1| ACTIN 2/7 [Arabidopsis thaliana], gi|17065252|gb|AAL32780.1| ACTIN 2/7 [Arabidopsis thaliana], gi|…	gi|15242516	1	HTGVMVGMGQK	0.95	43.1	27.3	2.09
SDS	ACT7 (ACTIN 7); structural constituent of cytoskeleton [Arabidopsis thaliana], gi|1703108|sp|P53492.1|ACT7_ARATH RecName: Full=Actin-7; AltName: Full=Actin-2, gi|1049307|gb|AAA80356.1| actin-2 [Arabidopsis thaliana], gi|1943863|gb|AAB52506.1| actin7 [Arabidopsis thaliana], gi|9758959|dbj|BAB09402.1| ACTIN 2/7 [Arabidopsis thaliana], gi|17065252|gb|AAL32780.1| ACTIN 2/7 [Arabidopsis thaliana], gi|…	gi|15242516	1	NYELPDGQVITIGAER	0.95	121	28.5	6.28
SDS	ACT7 (ACTIN 7); structural constituent of cytoskeleton [Arabidopsis thaliana], gi|1703108|sp|P53492.1|ACT7_ARATH RecName: Full=Actin-7; AltName: Full=Actin-2, gi|1049307|gb|AAA80356.1| actin-2 [Arabidopsis thaliana], gi|1943863|gb|AAB52506.1| actin7 [Arabidopsis thaliana], gi|9758959|dbj|BAB09402.1| ACTIN 2/7 [Arabidopsis thaliana], gi|17065252|gb|AAL32780.1| ACTIN 2/7 [Arabidopsis thaliana], gi|…	gi|15242516	1	VAPEEHPVLLTEAPLNPK	0.95	78.9	23.9	7.09
SDS	ACT7 (ACTIN 7); structural constituent of cytoskeleton [Arabidopsis thaliana], gi|1703108|sp|P53492.1|ACT7_ARATH RecName: Full=Actin-7; AltName: Full=Actin-2, gi|1049307|gb|AAA80356.1| actin-2 [Arabidopsis thaliana], gi|1943863|gb|AAB52506.1| actin7 [Arabidopsis thaliana], gi|9758959|dbj|BAB09402.1| ACTIN 2/7 [Arabidopsis thaliana], gi|17065252|gb|AAL32780.1| ACTIN 2/7 [Arabidopsis thaliana], gi|…	gi|15242516	1	VVAPPER	0.914	30.4	27.5	0
SDS	ACT7 (ACTIN 7); structural constituent of cytoskeleton [Arabidopsis thaliana], gi|1703108|sp|P53492.1|ACT7_ARATH RecName: Full=Actin-7; AltName: Full=Actin-2, gi|1049307|gb|AAA80356.1| actin-2 [Arabidopsis thaliana], gi|1943863|gb|AAB52506.1| actin7 [Arabidopsis thaliana], gi|9758959|dbj|BAB09402.1| ACTIN 2/7 [Arabidopsis thaliana], gi|17065252|gb|AAL32780.1| ACTIN 2/7 [Arabidopsis thaliana], gi|…	gi|15242516	1	VVAPPERK	0.95	43.3	23.1	0
SDS	ATP synthase gamma chain, mitochondrial (ATPC) [Arabidopsis thaliana], gi|3334123|sp|Q96250.1|ATPG3_ARATH RecName: Full=ATP synthase subunit gamma, mitochondrial; AltName: Full=F-ATPase gamma subunit; Flags: Precursor, gi|1655480|dbj|BAA13599.1| gamma subunit of mitochondrial F1-ATPase [Arabidopsis thaliana], gi|2924787|gb|AAC04916.1| mitochondrial F1-ATPase, gamma subunit (ATP3_ARATH) [Arabidops…	gi|15227257,gi|22530902	1	GLCGGINSTVVK	0.95	30.8	29.2	1.17
SDS	ATP synthase gamma chain, mitochondrial (ATPC) [Arabidopsis thaliana], gi|3334123|sp|Q96250.1|ATPG3_ARATH RecName: Full=ATP synthase subunit gamma, mitochondrial; AltName: Full=F-ATPase gamma subunit; Flags: Precursor, gi|1655480|dbj|BAA13599.1| gamma subunit of mitochondrial F1-ATPase [Arabidopsis thaliana], gi|2924787|gb|AAC04916.1| mitochondrial F1-ATPase, gamma subunit (ATP3_ARATH) [Arabidops…	gi|15227257,gi|22530902	1	LNAGPEK	0.95	44.3	26.9	0
SDS	ATP synthase gamma chain, mitochondrial (ATPC) [Arabidopsis thaliana], gi|3334123|sp|Q96250.1|ATPG3_ARATH RecName: Full=ATP synthase subunit gamma, mitochondrial; AltName: Full=F-ATPase gamma subunit; Flags: Precursor, gi|1655480|dbj|BAA13599.1| gamma subunit of mitochondrial F1-ATPase [Arabidopsis thaliana], gi|2924787|gb|AAC04916.1| mitochondrial F1-ATPase, gamma subunit (ATP3_ARATH) [Arabidops…	gi|15227257,gi|22530902	1	MSAMDSSSR	0.95	66.7	21.1	2.43
SDS	ATP synthase gamma chain, mitochondrial (ATPC) [Arabidopsis thaliana], gi|3334123|sp|Q96250.1|ATPG3_ARATH RecName: Full=ATP synthase subunit gamma, mitochondrial; AltName: Full=F-ATPase gamma subunit; Flags: Precursor, gi|1655480|dbj|BAA13599.1| gamma subunit of mitochondrial F1-ATPase [Arabidopsis thaliana], gi|2924787|gb|AAC04916.1| mitochondrial F1-ATPase, gamma subunit (ATP3_ARATH) [Arabidops…	gi|15227257,gi|22530902	1	NAGEMLDR	0.95	45.1	25.9	0
SDS	ARFA1D; GTP binding / phospholipase activator/ protein binding [Arabidopsis thaliana], gi|18395248|ref|NP_564195.1| ATARF1 (ADP-RIBOSYLATION FACTOR 1); GTP binding / phospholipase activator/ protein binding [Arabidopsis thaliana], gi|30698721|ref|NP_850975.1| ARFA1D; GTP binding / phospholipase activator/ protein binding [Arabidopsis thaliana], gi|42572059|ref|NP_974120.1| ARFA1D; GTP binding / p…	gi|15223164,gi|15226521,gi|15228723,gi|15241463,gi|30681825,gi|4056469,gi|6573751,gi|8778579	1	QDLPNAMNAAEITDK	0.95	109	27.9	6.47
SDS	ARFA1D; GTP binding / phospholipase activator/ protein binding [Arabidopsis thaliana], gi|18395248|ref|NP_564195.1| ATARF1 (ADP-RIBOSYLATION FACTOR 1); GTP binding / phospholipase activator/ protein binding [Arabidopsis thaliana], gi|30698721|ref|NP_850975.1| ARFA1D; GTP binding / phospholipase activator/ protein binding [Arabidopsis thaliana], gi|42572059|ref|NP_974120.1| ARFA1D; GTP binding / p…	gi|15223164,gi|15226521,gi|15228723,gi|15241463,gi|30681825,gi|4056469,gi|6573751,gi|8778579	1	TTILYK	0.95	42	22.3	0
SDS	ARFA1D; GTP binding / phospholipase activator/ protein binding [Arabidopsis thaliana], gi|18395248|ref|NP_564195.1| ATARF1 (ADP-RIBOSYLATION FACTOR 1); GTP binding / phospholipase activator/ protein binding [Arabidopsis thaliana], gi|30698721|ref|NP_850975.1| ARFA1D; GTP binding / phospholipase activator/ protein binding [Arabidopsis thaliana], gi|42572059|ref|NP_974120.1| ARFA1D; GTP binding / p…	gi|15223164,gi|15226521,gi|15228723,gi|15241463,gi|30681825,gi|4056469,gi|6573751,gi|8778579	1	VVEAR	0.87	27.6	29.6	0
SDS	unknown protein [Arabidopsis thaliana]	gi|13751875,gi|30686832,gi|30686836	0.998	GFMDK	0.904	28	20.9	0
SDS	unknown protein [Arabidopsis thaliana]	gi|13751875,gi|30686832,gi|30686836	0.998	KGFMDK	0.95	21.5	25.5	1.89
SDS	HTA6; DNA binding [Arabidopsis thaliana], gi|75309136|sp|Q9FJE8.1|H2A7_ARATH RecName: Full=Probable histone H2A.7; AltName: Full=HTA6, gi|9757908|dbj|BAB08355.1| histone H2A-like protein [Arabidopsis thaliana], gi|21554077|gb|AAM63158.1| histone H2A-like protein [Arabidopsis thaliana], gi|26450843|dbj|BAC42529.1| putative histone H2A [Arabidopsis thaliana], gi|28372830|gb|AAO39897.1| At5g59870 [A…	gi|15238549	0.991	AFGGR	0.812	21.7	27	0
SDS	HTA6; DNA binding [Arabidopsis thaliana], gi|75309136|sp|Q9FJE8.1|H2A7_ARATH RecName: Full=Probable histone H2A.7; AltName: Full=HTA6, gi|9757908|dbj|BAB08355.1| histone H2A-like protein [Arabidopsis thaliana], gi|21554077|gb|AAM63158.1| histone H2A-like protein [Arabidopsis thaliana], gi|26450843|dbj|BAC42529.1| putative histone H2A [Arabidopsis thaliana], gi|28372830|gb|AAO39897.1| At5g59870 [A…	gi|15238549	0.991	AGLQFPVGR	0.903	30.4	28.2	0
SDS	HTA6; DNA binding [Arabidopsis thaliana], gi|75309136|sp|Q9FJE8.1|H2A7_ARATH RecName: Full=Probable histone H2A.7; AltName: Full=HTA6, gi|9757908|dbj|BAB08355.1| histone H2A-like protein [Arabidopsis thaliana], gi|21554077|gb|AAM63158.1| histone H2A-like protein [Arabidopsis thaliana], gi|26450843|dbj|BAC42529.1| putative histone H2A [Arabidopsis thaliana], gi|28372830|gb|AAO39897.1| At5g59870 [A…	gi|15238549	0.991	NDEELGK	0.95	41	26.7	0.824
SDS	RecName: Full=Photosystem II CP43 chlorophyll apoprotein; AltName: Full=Photosystem II 44 kDa reaction center protein; AltName: Full=PSII 43 kDa protein; AltName: Full=Protein CP-43; AltName: Full=Protein P6; Flags: Precursor, gi|163937814|dbj|BAA84381.2| PSII 43 KDa protein [Arabidopsis thaliana]	gi|172045852,gi|7525029	1	AAAAGFEK	0.95	45.8	29.6	1.8
SDS	RecName: Full=Photosystem II CP43 chlorophyll apoprotein; AltName: Full=Photosystem II 44 kDa reaction center protein; AltName: Full=PSII 43 kDa protein; AltName: Full=Protein CP-43; AltName: Full=Protein P6; Flags: Precursor, gi|163937814|dbj|BAA84381.2| PSII 43 KDa protein [Arabidopsis thaliana]	gi|172045852,gi|7525029	1	LGANVGSAQGPTGLGK	0.95	61.5	26.7	5.08
SDS	RecName: Full=Photosystem II CP43 chlorophyll apoprotein; AltName: Full=Photosystem II 44 kDa reaction center protein; AltName: Full=PSII 43 kDa protein; AltName: Full=Protein CP-43; AltName: Full=Protein P6; Flags: Precursor, gi|163937814|dbj|BAA84381.2| PSII 43 KDa protein [Arabidopsis thaliana]	gi|172045852,gi|7525029	1	SPTGEVIFGGETMR	0.95	93.6	28.7	7.49
SDS	LRR1; ATP binding / kinase/ protein serine/threonine kinase [Arabidopsis thaliana], gi|75171650|sp|Q9FMD7.1|Y5659_ARATH RecName: Full=Probable inactive receptor kinase At5g16590; Flags: Precursor, gi|10176968|dbj|BAB10186.1| receptor-like protein kinase [Arabidopsis thaliana], gi|44917459|gb|AAS49054.1| At5g16590 [Arabidopsis thaliana], gi|45773906|gb|AAS76757.1| At5g16590 [Arabidopsis thaliana],…	gi|15237379	0.997	APEVTDAR	0.95	57.3	26.3	3.21
SDS	LRR1; ATP binding / kinase/ protein serine/threonine kinase [Arabidopsis thaliana], gi|75171650|sp|Q9FMD7.1|Y5659_ARATH RecName: Full=Probable inactive receptor kinase At5g16590; Flags: Precursor, gi|10176968|dbj|BAB10186.1| receptor-like protein kinase [Arabidopsis thaliana], gi|44917459|gb|AAS49054.1| At5g16590 [Arabidopsis thaliana], gi|45773906|gb|AAS76757.1| At5g16590 [Arabidopsis thaliana],…	gi|15237379	0.997	ASAEVLGK	0.806	28.2	30.2	0
SDS	DWF1 (DWARF 1); calmodulin binding / catalytic [Arabidopsis thaliana], gi|30685509|ref|NP_850616.1| DWF1 (DWARF 1); calmodulin binding / catalytic [Arabidopsis thaliana], gi|17380361|sp|Q39085.2|DIM_ARATH RecName: Full=Cell elongation protein DIMINUTO; AltName: Full=Cell elongation protein Dwarf1, gi|516043|gb|AAA20244.1| Dwarf1 [Arabidopsis thaliana], gi|11994193|dbj|BAB01296.1| Dwarf1 [Arabidop…	gi|15230955,gi|19698879	0.998	ATQGEAIR	0.95	50.7	29.8	0
SDS	DWF1 (DWARF 1); calmodulin binding / catalytic [Arabidopsis thaliana], gi|30685509|ref|NP_850616.1| DWF1 (DWARF 1); calmodulin binding / catalytic [Arabidopsis thaliana], gi|17380361|sp|Q39085.2|DIM_ARATH RecName: Full=Cell elongation protein DIMINUTO; AltName: Full=Cell elongation protein Dwarf1, gi|516043|gb|AAA20244.1| Dwarf1 [Arabidopsis thaliana], gi|11994193|dbj|BAB01296.1| Dwarf1 [Arabidop…	gi|15230955,gi|19698879	0.998	DGLVCTAR	0.95	26	29.6	1.36
SDS	NADH-cytochrome b5 reductase, putative [Arabidopsis thaliana], gi|51701647|sp|P83291.2|NCB5R_ARATH RecName: Full=NADH-cytochrome b5 reductase-like protein; Short=B5R, gi|21592883|gb|AAM64833.1| cytochrome-b5 reductase-like protein [Arabidopsis thaliana], gi|89000937|gb|ABD59058.1| At5g20080 [Arabidopsis thaliana], gi|110742032|dbj|BAE98953.1| cytochrome-b5 reductase - like protein [Arabidopsis th…	gi|18420117	0.994	APLGYNAEGK	0.95	51.8	29.7	2.8
SDS	NADH-cytochrome b5 reductase, putative [Arabidopsis thaliana], gi|51701647|sp|P83291.2|NCB5R_ARATH RecName: Full=NADH-cytochrome b5 reductase-like protein; Short=B5R, gi|21592883|gb|AAM64833.1| cytochrome-b5 reductase-like protein [Arabidopsis thaliana], gi|89000937|gb|ABD59058.1| At5g20080 [Arabidopsis thaliana], gi|110742032|dbj|BAE98953.1| cytochrome-b5 reductase - like protein [Arabidopsis th…	gi|18420117	0.994	VYPDGK	0.888	29.8	29.8	0
SDS	photosystem II protein D1 [Arabidopsis thaliana], gi|13518299|ref|NP_084658.1| photosystem II protein D1 [Oenothera elata subsp. hookeri], gi|114107113|ref|YP_740097.1| photosystem II protein D1 [Daucus carota], gi|114329726|ref|YP_740545.1| photosystem II protein D1 [Platanus occidentalis], gi|115531894|ref|YP_784050.1| photosystem II protein D1 [Pelargonium x hortorum], gi|139387232|ref|YP_0011…	gi|7525013	0.998	ETTENESANEGYR	0.95	82.3	23.6	5.96
SDS	photosystem II protein D1 [Arabidopsis thaliana], gi|13518299|ref|NP_084658.1| photosystem II protein D1 [Oenothera elata subsp. hookeri], gi|114107113|ref|YP_740097.1| photosystem II protein D1 [Daucus carota], gi|114329726|ref|YP_740545.1| photosystem II protein D1 [Platanus occidentalis], gi|115531894|ref|YP_784050.1| photosystem II protein D1 [Pelargonium x hortorum], gi|139387232|ref|YP_0011…	gi|7525013	0.998	TAILER	0.95	38.2	27.8	0
SDS	60S ribosomal protein L27 (RPL27C) [Arabidopsis thaliana]	gi|145333113,gi|15233637	0.99	KYPSK	0.912	31.1	26.1	0
SDS	60S ribosomal protein L27 (RPL27C) [Arabidopsis thaliana]	gi|145333113,gi|15233637	0.99	VAALK	0.882	28.6	29	0
SDS	Theoretical protein with similarity to Swiss-Prot Accession Number P19456 plasma membrane ATPase 2 (proton pump) [Arabidopsis thaliana]	gi|1297189	1	EAQWAQAQR	0.95	41.5	27.4	1.12
SDS	Theoretical protein with similarity to Swiss-Prot Accession Number P19456 plasma membrane ATPase 2 (proton pump) [Arabidopsis thaliana]	gi|1297189	1	LSQQGAITK	0.95	67.7	29.7	1.92
SDS	Theoretical protein with similarity to Swiss-Prot Accession Number P19456 plasma membrane ATPase 2 (proton pump) [Arabidopsis thaliana]	gi|1297189	1	TGTLTLNK	0.95	35.3	26.5	0
SDS	luminal binding protein (BiP) [Arabidopsis thaliana]	gi|1303695,gi|15241844,gi|30693962	1	ALSSQHQVR	0.95	57.6	27.5	0
SDS	luminal binding protein (BiP) [Arabidopsis thaliana]	gi|1303695,gi|15241844,gi|30693962	1	AMDDAGLQK	0.95	68.3	28.7	2.82
SDS	luminal binding protein (BiP) [Arabidopsis thaliana]	gi|1303695,gi|15241844,gi|30693962	1	DAGVIAGLNVAR	0.95	51.8	25.8	0
SDS	luminal binding protein (BiP) [Arabidopsis thaliana]	gi|1303695,gi|15241844,gi|30693962	1	IINEPTAAAIAYGLDK	0.95	62.9	27.1	6.07
SDS	luminal binding protein (BiP) [Arabidopsis thaliana]	gi|1303695,gi|15241844,gi|30693962	1	IKDAVVTVPAYFNDAQR	0.95	26.9	27.5	2.08
SDS	luminal binding protein (BiP) [Arabidopsis thaliana]	gi|1303695,gi|15241844,gi|30693962	1	LIGEAAK	0.95	34.3	27.8	0
SDS	luminal binding protein (BiP) [Arabidopsis thaliana]	gi|1303695,gi|15241844,gi|30693962	1	LSQEEIDR	0.95	57	28.4	2.82
SDS	luminal binding protein (BiP) [Arabidopsis thaliana]	gi|1303695,gi|15241844,gi|30693962	1	NQAAVNPER	0.95	45.1	27.6	1.4
SDS	luminal binding protein (BiP) [Arabidopsis thaliana]	gi|1303695,gi|15241844,gi|30693962	1	NTVIPTK	0.887	31.5	30.3	0
SDS	luminal binding protein (BiP) [Arabidopsis thaliana]	gi|1303695,gi|15241844,gi|30693962	1	NTVIPTKK	0.817	26	27.7	0
SDS	luminal binding protein (BiP) [Arabidopsis thaliana]	gi|1303695,gi|15241844,gi|30693962	1	TMGPVKK	0.835	28.8	29.8	0
SDS	luminal binding protein (BiP) [Arabidopsis thaliana]	gi|1303695,gi|15241844,gi|30693962	1	TVFDVK	0.814	19.3	25.1	0
SDS	luminal binding protein (BiP) [Arabidopsis thaliana]	gi|1303695,gi|15241844,gi|30693962	1	VQQLLK	0.95	45	26.6	0
SDS	dehydrin family protein [Arabidopsis thaliana], gi|4585983|gb|AAD25619.1|AC005287_21 Unknown protein [Arabidopsis thaliana], gi|11762148|gb|AAG40352.1|AF325000_1 At1g54410 [Arabidopsis thaliana], gi|17979507|gb|AAL50089.1| At1g54410/F20D21_23 [Arabidopsis thaliana], gi|20453307|gb|AAM19892.1| At1g54410/F20D21_23 [Arabidopsis thaliana], gi|110740305|dbj|BAF02048.1| hypothetical protein [Arabidopsi…	gi|15221813,gi|21618232,gi|24417432	1	AGLINK	0.935	39.8	22	0
SDS	dehydrin family protein [Arabidopsis thaliana], gi|4585983|gb|AAD25619.1|AC005287_21 Unknown protein [Arabidopsis thaliana], gi|11762148|gb|AAG40352.1|AF325000_1 At1g54410 [Arabidopsis thaliana], gi|17979507|gb|AAL50089.1| At1g54410/F20D21_23 [Arabidopsis thaliana], gi|20453307|gb|AAM19892.1| At1g54410/F20D21_23 [Arabidopsis thaliana], gi|110740305|dbj|BAF02048.1| hypothetical protein [Arabidopsi…	gi|15221813,gi|21618232,gi|24417432	1	EGIVDK	0.93	44.4	32.5	0
SDS	dehydrin family protein [Arabidopsis thaliana], gi|4585983|gb|AAD25619.1|AC005287_21 Unknown protein [Arabidopsis thaliana], gi|11762148|gb|AAG40352.1|AF325000_1 At1g54410 [Arabidopsis thaliana], gi|17979507|gb|AAL50089.1| At1g54410/F20D21_23 [Arabidopsis thaliana], gi|20453307|gb|AAM19892.1| At1g54410/F20D21_23 [Arabidopsis thaliana], gi|110740305|dbj|BAF02048.1| hypothetical protein [Arabidopsi…	gi|15221813,gi|21618232,gi|24417432	1	SGEHKEGIVDK	0.95	36.8	28.3	2.28
SDS	gi|15218699-R	gi|15218699-R	0.99	LGSDVAR	0.95	37.7	30.1	0
SDS	gi|15218699-R	gi|15218699-R	0.99	VADLK	0.802	23.2	28.1	0
SDS	40kD protein [Arabidopsis thaliana], gi|2102657|emb|CAA71407.1| unnamed protein product [Arabidopsis thaliana]	gi|1345503,gi|15218458,gi|16380,gi|79321150	1	FAQYTGANAIAGR	0.95	65.6	28.9	3.35
SDS	40kD protein [Arabidopsis thaliana], gi|2102657|emb|CAA71407.1| unnamed protein product [Arabidopsis thaliana]	gi|1345503,gi|15218458,gi|16380,gi|79321150	1	FVDIGIPANNK	0.95	28	28.8	1.6
SDS	40kD protein [Arabidopsis thaliana], gi|2102657|emb|CAA71407.1| unnamed protein product [Arabidopsis thaliana]	gi|1345503,gi|15218458,gi|16380,gi|79321150	1	NCNYQMER	0.95	34.3	21	0
SDS	putative mitochondrial processing peptidase [Arabidopsis thaliana]	gi|110740617,gi|15232845,gi|227204505,gi|30678485	0.994	EQTTYYAK	0.878	27.7	27	0
SDS	putative mitochondrial processing peptidase [Arabidopsis thaliana]	gi|110740617,gi|15232845,gi|227204505,gi|30678485	0.994	VATESNLSAK	0.95	65.9	28.8	1.96
SDS	photosystem II protein D2 [Arabidopsis thaliana], gi|139387247|ref|YP_001123368.1| photosystem II protein D2 [Capsella bursa-pastoris], gi|139389945|ref|YP_001123545.1| PSII D2 protein [Draba nemorosa], gi|6685787|sp|P56761.3|PSBD_ARATH RecName: Full=Photosystem II D2 protein; Short=PSII D2 protein; AltName: Full=Photosystem Q(A) protein, gi|221222625|sp|A4QKI7.1|PSBD_CAPBU RecName: Full=Photosys…	gi|7525028	0.997	AAEDPEFETFYTK	0.95	72.6	25.6	4.46
SDS	photosystem II protein D2 [Arabidopsis thaliana], gi|139387247|ref|YP_001123368.1| photosystem II protein D2 [Capsella bursa-pastoris], gi|139389945|ref|YP_001123545.1| PSII D2 protein [Draba nemorosa], gi|6685787|sp|P56761.3|PSBD_ARATH RecName: Full=Photosystem II D2 protein; Short=PSII D2 protein; AltName: Full=Photosystem Q(A) protein, gi|221222625|sp|A4QKI7.1|PSBD_CAPBU RecName: Full=Photosys…	gi|7525028	0.997	TIALGK	0.946	48.1	24.4	0
SDS	RPL23AA (RIBOSOMAL PROTEIN L23AA); RNA binding / nucleotide binding / structural constituent of ribosome [Arabidopsis thaliana], gi|238479508|ref|NP_001154565.1| RPL23AA (RIBOSOMAL PROTEIN L23AA); RNA binding / nucleotide binding / structural constituent of ribosome [Arabidopsis thaliana], gi|73914091|sp|Q8LD46.2|R23A1_ARATH RecName: Full=60S ribosomal protein L23a-1; Short=AtRPL23A-1, gi|1176227…	gi|15225470,gi|21592339	0.994	ISATPR	0.944	34.4	28.8	0
SDS	RPL23AA (RIBOSOMAL PROTEIN L23AA); RNA binding / nucleotide binding / structural constituent of ribosome [Arabidopsis thaliana], gi|238479508|ref|NP_001154565.1| RPL23AA (RIBOSOMAL PROTEIN L23AA); RNA binding / nucleotide binding / structural constituent of ribosome [Arabidopsis thaliana], gi|73914091|sp|Q8LD46.2|R23A1_ARATH RecName: Full=60S ribosomal protein L23a-1; Short=AtRPL23A-1, gi|1176227…	gi|15225470,gi|21592339	0.994	SGQAFK	0.886	29.7	28.5	0
SDS	60S ribosomal protein L4/L1 (RPL4A) [Arabidopsis thaliana], gi|17369604|sp|Q9SF40.1|RL4A_ARATH RecName: Full=60S ribosomal protein L4-1; Short=L1, gi|6682241|gb|AAF23293.1|AC016661_18 putative 60S ribosomal protein L1 [Arabidopsis thaliana], gi|15982715|gb|AAL09727.1| AT3g09630/F11F8_22 [Arabidopsis thaliana], gi|27311665|gb|AAO00798.1| putative 60S ribosomal protein L1 [Arabidopsis thaliana], gi…	gi|15232723,gi|15242558,gi|186519603,gi|21593543,gi|26450328,gi|79313167	1	MVNADLAR	0.95	44.2	29.6	0
SDS	60S ribosomal protein L4/L1 (RPL4A) [Arabidopsis thaliana], gi|17369604|sp|Q9SF40.1|RL4A_ARATH RecName: Full=60S ribosomal protein L4-1; Short=L1, gi|6682241|gb|AAF23293.1|AC016661_18 putative 60S ribosomal protein L1 [Arabidopsis thaliana], gi|15982715|gb|AAL09727.1| AT3g09630/F11F8_22 [Arabidopsis thaliana], gi|27311665|gb|AAO00798.1| putative 60S ribosomal protein L1 [Arabidopsis thaliana], gi…	gi|15232723,gi|15242558,gi|186519603,gi|21593543,gi|26450328,gi|79313167	1	QIGAYDDAEK	0.95	50.9	27.3	1.35
SDS	60S ribosomal protein L4/L1 (RPL4A) [Arabidopsis thaliana], gi|17369604|sp|Q9SF40.1|RL4A_ARATH RecName: Full=60S ribosomal protein L4-1; Short=L1, gi|6682241|gb|AAF23293.1|AC016661_18 putative 60S ribosomal protein L1 [Arabidopsis thaliana], gi|15982715|gb|AAL09727.1| AT3g09630/F11F8_22 [Arabidopsis thaliana], gi|27311665|gb|AAO00798.1| putative 60S ribosomal protein L1 [Arabidopsis thaliana], gi…	gi|15232723,gi|15242558,gi|186519603,gi|21593543,gi|26450328,gi|79313167	1	QPYAVSK	0.912	32.9	30.1	0
SDS	60S ribosomal protein L4/L1 (RPL4A) [Arabidopsis thaliana], gi|17369604|sp|Q9SF40.1|RL4A_ARATH RecName: Full=60S ribosomal protein L4-1; Short=L1, gi|6682241|gb|AAF23293.1|AC016661_18 putative 60S ribosomal protein L1 [Arabidopsis thaliana], gi|15982715|gb|AAL09727.1| AT3g09630/F11F8_22 [Arabidopsis thaliana], gi|27311665|gb|AAO00798.1| putative 60S ribosomal protein L1 [Arabidopsis thaliana], gi…	gi|15232723,gi|15242558,gi|186519603,gi|21593543,gi|26450328,gi|79313167	1	VPGGGTHR	0.95	47.2	27.8	1.77
SDS	AT3g52500/F22O6_120 [Arabidopsis thaliana]	gi|16209647,gi|18409620	0.987	EKDLEK	0.898	32.2	30.3	0
SDS	AT3g52500/F22O6_120 [Arabidopsis thaliana]	gi|16209647,gi|18409620	0.987	SPLSAK	0.876	27.5	29	0
SDS	sks5 (SKU5 Similar 5); copper ion binding / oxidoreductase [Arabidopsis thaliana], gi|6573725|gb|AAF17645.1|AC009978_21 T23E18.10 [Arabidopsis thaliana], gi|222423158|dbj|BAH19558.1| AT1G76160 [Arabidopsis thaliana]	gi|15222981,gi|15982771,gi|22531132	1	AAGGFGGIR	0.95	56.6	30.6	0
SDS	sks5 (SKU5 Similar 5); copper ion binding / oxidoreductase [Arabidopsis thaliana], gi|6573725|gb|AAF17645.1|AC009978_21 T23E18.10 [Arabidopsis thaliana], gi|222423158|dbj|BAH19558.1| AT1G76160 [Arabidopsis thaliana]	gi|15222981,gi|15982771,gi|22531132	1	IADYFK	0.899	27.9	26	0
SDS	sks5 (SKU5 Similar 5); copper ion binding / oxidoreductase [Arabidopsis thaliana], gi|6573725|gb|AAF17645.1|AC009978_21 T23E18.10 [Arabidopsis thaliana], gi|222423158|dbj|BAH19558.1| AT1G76160 [Arabidopsis thaliana]	gi|15222981,gi|15982771,gi|22531132	1	LASSAGQVDGK	0.95	59.6	29.2	3.07
SDS	pectinacetylesterase, putative [Arabidopsis thaliana], gi|15450902|gb|AAK96722.1| putative pectinacetylesterase protein [Arabidopsis thaliana], gi|17978691|gb|AAL47339.1| putative pectinacetylesterase protein [Arabidopsis thaliana], gi|21592972|gb|AAM64921.1| putative pectinacetylesterase protein [Arabidopsis thaliana], gi|110737773|dbj|BAF00825.1| putative pectinacetylesterase protein [Arabidops…	gi|18415308	1	GAVCLDGSAPAYHFDK	0.95	35	26.6	0.824
SDS	pectinacetylesterase, putative [Arabidopsis thaliana], gi|15450902|gb|AAK96722.1| putative pectinacetylesterase protein [Arabidopsis thaliana], gi|17978691|gb|AAL47339.1| putative pectinacetylesterase protein [Arabidopsis thaliana], gi|21592972|gb|AAM64921.1| putative pectinacetylesterase protein [Arabidopsis thaliana], gi|110737773|dbj|BAF00825.1| putative pectinacetylesterase protein [Arabidops…	gi|18415308	1	VPITYLQSAVAK	0.95	0	0	5.49
SDS	pectinacetylesterase, putative [Arabidopsis thaliana], gi|15450902|gb|AAK96722.1| putative pectinacetylesterase protein [Arabidopsis thaliana], gi|17978691|gb|AAL47339.1| putative pectinacetylesterase protein [Arabidopsis thaliana], gi|21592972|gb|AAM64921.1| putative pectinacetylesterase protein [Arabidopsis thaliana], gi|110737773|dbj|BAF00825.1| putative pectinacetylesterase protein [Arabidops…	gi|18415308	1	VVALHGSAK	0.95	43	23.9	1.48
SDS	pectinacetylesterase, putative [Arabidopsis thaliana], gi|15450902|gb|AAK96722.1| putative pectinacetylesterase protein [Arabidopsis thaliana], gi|17978691|gb|AAL47339.1| putative pectinacetylesterase protein [Arabidopsis thaliana], gi|21592972|gb|AAM64921.1| putative pectinacetylesterase protein [Arabidopsis thaliana], gi|110737773|dbj|BAF00825.1| putative pectinacetylesterase protein [Arabidops…	gi|18415308	1	YCDGSSFTGNVEAVNPANK	0.95	110	25.4	8.96
SDS	gi|44887678-R	gi|44887678-R	0.995	LTDLER	0.95	36.9	30.5	0
SDS	gi|44887678-R	gi|44887678-R	0.995	TCIAADDDAK	0.904	27.4	25.2	0
SDS	ATRAB8A; GTP binding [Arabidopsis thaliana], gi|145332765|ref|NP_001078248.1| ATRAB8A; GTP binding [Arabidopsis thaliana], gi|186510716|ref|NP_001118780.1| ATRAB8A; GTP binding [Arabidopsis thaliana], gi|114088|sp|P28186.1|ARA3_ARATH RecName: Full=Ras-related protein ARA-3, gi|217837|dbj|BAA00830.1| small GTP-binding protein [Arabidopsis thaliana], gi|7798994|emb|CAB90933.1| GTP-binding protein a…	gi|15231322,gi|15238542,gi|15242773	0.997	FFETSAK	0.835	26.1	27.1	0
SDS	ATRAB8A; GTP binding [Arabidopsis thaliana], gi|145332765|ref|NP_001078248.1| ATRAB8A; GTP binding [Arabidopsis thaliana], gi|186510716|ref|NP_001118780.1| ATRAB8A; GTP binding [Arabidopsis thaliana], gi|114088|sp|P28186.1|ARA3_ARATH RecName: Full=Ras-related protein ARA-3, gi|217837|dbj|BAA00830.1| small GTP-binding protein [Arabidopsis thaliana], gi|7798994|emb|CAB90933.1| GTP-binding protein a…	gi|15231322,gi|15238542,gi|15242773	0.997	SCLLLR	0.95	41.6	28.9	0
SDS	At1g07930/T6D22_3 [Arabidopsis thaliana], gi|16323344|gb|AAL15385.1| At1g07930/T6D22_3 [Arabidopsis thaliana]	gi|13605682,gi|15239308,gi|222423868,gi|23397097,gi|295789,gi|8778823	1	ARYDEIIK	0.935	33	28.4	0
SDS	At1g07930/T6D22_3 [Arabidopsis thaliana], gi|16323344|gb|AAL15385.1| At1g07930/T6D22_3 [Arabidopsis thaliana]	gi|13605682,gi|15239308,gi|222423868,gi|23397097,gi|295789,gi|8778823	1	EVSSYLK	0.94	32.4	27.3	0
SDS	At1g07930/T6D22_3 [Arabidopsis thaliana], gi|16323344|gb|AAL15385.1| At1g07930/T6D22_3 [Arabidopsis thaliana]	gi|13605682,gi|15239308,gi|222423868,gi|23397097,gi|295789,gi|8778823	1	EVSSYLKK	0.95	28.5	26.6	2.16
SDS	At1g07930/T6D22_3 [Arabidopsis thaliana], gi|16323344|gb|AAL15385.1| At1g07930/T6D22_3 [Arabidopsis thaliana]	gi|13605682,gi|15239308,gi|222423868,gi|23397097,gi|295789,gi|8778823	1	GYVASNSK	0.95	34.2	27.5	0.745
SDS	At1g07930/T6D22_3 [Arabidopsis thaliana], gi|16323344|gb|AAL15385.1| At1g07930/T6D22_3 [Arabidopsis thaliana]	gi|13605682,gi|15239308,gi|222423868,gi|23397097,gi|295789,gi|8778823	1	GYVASNSKDDPAK	0.95	61.5	28.5	3.96
SDS	At1g07930/T6D22_3 [Arabidopsis thaliana], gi|16323344|gb|AAL15385.1| At1g07930/T6D22_3 [Arabidopsis thaliana]	gi|13605682,gi|15239308,gi|222423868,gi|23397097,gi|295789,gi|8778823	1	IGGIGTVPVGR	0.95	92.5	23	2.11
SDS	At1g07930/T6D22_3 [Arabidopsis thaliana], gi|16323344|gb|AAL15385.1| At1g07930/T6D22_3 [Arabidopsis thaliana]	gi|13605682,gi|15239308,gi|222423868,gi|23397097,gi|295789,gi|8778823	1	LPLQDVYK	0.95	49.3	28.9	1.62
SDS	At1g07930/T6D22_3 [Arabidopsis thaliana], gi|16323344|gb|AAL15385.1| At1g07930/T6D22_3 [Arabidopsis thaliana]	gi|13605682,gi|15239308,gi|222423868,gi|23397097,gi|295789,gi|8778823	1	MDATTPK	0.95	39.9	27.6	0
SDS	At1g07930/T6D22_3 [Arabidopsis thaliana], gi|16323344|gb|AAL15385.1| At1g07930/T6D22_3 [Arabidopsis thaliana]	gi|13605682,gi|15239308,gi|222423868,gi|23397097,gi|295789,gi|8778823	1	QMICCCNK	0.95	46.5	17.4	0
SDS	At1g07930/T6D22_3 [Arabidopsis thaliana], gi|16323344|gb|AAL15385.1| At1g07930/T6D22_3 [Arabidopsis thaliana]	gi|13605682,gi|15239308,gi|222423868,gi|23397097,gi|295789,gi|8778823	1	STNLDWYK	0.95	22.3	27.7	0.824
SDS	At1g07930/T6D22_3 [Arabidopsis thaliana], gi|16323344|gb|AAL15385.1| At1g07930/T6D22_3 [Arabidopsis thaliana]	gi|13605682,gi|15239308,gi|222423868,gi|23397097,gi|295789,gi|8778823	1	STTGGFEAGISK	0.95	0	0	5.7
SDS	At1g07930/T6D22_3 [Arabidopsis thaliana], gi|16323344|gb|AAL15385.1| At1g07930/T6D22_3 [Arabidopsis thaliana]	gi|13605682,gi|15239308,gi|222423868,gi|23397097,gi|295789,gi|8778823	1	STTTGHLIYK	0.95	54.5	29	2.89
SDS	At1g07930/T6D22_3 [Arabidopsis thaliana], gi|16323344|gb|AAL15385.1| At1g07930/T6D22_3 [Arabidopsis thaliana]	gi|13605682,gi|15239308,gi|222423868,gi|23397097,gi|295789,gi|8778823	1	YYCTVIDAPGHR	0.95	55.2	28.5	3.6
SDS	TUB2; GTP binding / GTPase/ structural molecule [Arabidopsis thaliana], gi|18424622|ref|NP_568960.1| TUB3; GTP binding / GTPase/ structural molecule [Arabidopsis thaliana], gi|267073|sp|P29512.1|TBB2_ARATH RecName: Full=Tubulin beta-2/beta-3 chain, gi|166898|gb|AAA32881.1| beta-2 tubulin [Arabidopsis thaliana], gi|166900|gb|AAA32882.1| beta-3 tubulin [Arabidopsis thaliana], gi|8809665|dbj|BAA9721…	gi|18424620	1	AVLMDLEPGTMDSLR	0.95	37.2	28.8	0
SDS	TUB2; GTP binding / GTPase/ structural molecule [Arabidopsis thaliana], gi|18424622|ref|NP_568960.1| TUB3; GTP binding / GTPase/ structural molecule [Arabidopsis thaliana], gi|267073|sp|P29512.1|TBB2_ARATH RecName: Full=Tubulin beta-2/beta-3 chain, gi|166898|gb|AAA32881.1| beta-2 tubulin [Arabidopsis thaliana], gi|166900|gb|AAA32882.1| beta-3 tubulin [Arabidopsis thaliana], gi|8809665|dbj|BAA9721…	gi|18424620	1	FPGQLNSDLR	0.928	33.2	29.2	0
SDS	TUB2; GTP binding / GTPase/ structural molecule [Arabidopsis thaliana], gi|18424622|ref|NP_568960.1| TUB3; GTP binding / GTPase/ structural molecule [Arabidopsis thaliana], gi|267073|sp|P29512.1|TBB2_ARATH RecName: Full=Tubulin beta-2/beta-3 chain, gi|166898|gb|AAA32881.1| beta-2 tubulin [Arabidopsis thaliana], gi|166900|gb|AAA32882.1| beta-3 tubulin [Arabidopsis thaliana], gi|8809665|dbj|BAA9721…	gi|18424620	1	IREEYPDR	0.95	37.9	29.9	0
SDS	TUB2; GTP binding / GTPase/ structural molecule [Arabidopsis thaliana], gi|18424622|ref|NP_568960.1| TUB3; GTP binding / GTPase/ structural molecule [Arabidopsis thaliana], gi|267073|sp|P29512.1|TBB2_ARATH RecName: Full=Tubulin beta-2/beta-3 chain, gi|166898|gb|AAA32881.1| beta-2 tubulin [Arabidopsis thaliana], gi|166900|gb|AAA32882.1| beta-3 tubulin [Arabidopsis thaliana], gi|8809665|dbj|BAA9721…	gi|18424620	1	MMLTFSVFPSPK	0.95	62.2	27.4	5.21
SDS	TUB2; GTP binding / GTPase/ structural molecule [Arabidopsis thaliana], gi|18424622|ref|NP_568960.1| TUB3; GTP binding / GTPase/ structural molecule [Arabidopsis thaliana], gi|267073|sp|P29512.1|TBB2_ARATH RecName: Full=Tubulin beta-2/beta-3 chain, gi|166898|gb|AAA32881.1| beta-2 tubulin [Arabidopsis thaliana], gi|166900|gb|AAA32882.1| beta-3 tubulin [Arabidopsis thaliana], gi|8809665|dbj|BAA9721…	gi|18424620	1	NMMCAADPR	0.95	47.4	20.6	4.1
SDS	TUB2; GTP binding / GTPase/ structural molecule [Arabidopsis thaliana], gi|18424622|ref|NP_568960.1| TUB3; GTP binding / GTPase/ structural molecule [Arabidopsis thaliana], gi|267073|sp|P29512.1|TBB2_ARATH RecName: Full=Tubulin beta-2/beta-3 chain, gi|166898|gb|AAA32881.1| beta-2 tubulin [Arabidopsis thaliana], gi|166900|gb|AAA32882.1| beta-3 tubulin [Arabidopsis thaliana], gi|8809665|dbj|BAA9721…	gi|18424620	1	STVCDIPPTGLK	0.943	33.3	27.9	0
SDS	TUB2; GTP binding / GTPase/ structural molecule [Arabidopsis thaliana], gi|18424622|ref|NP_568960.1| TUB3; GTP binding / GTPase/ structural molecule [Arabidopsis thaliana], gi|267073|sp|P29512.1|TBB2_ARATH RecName: Full=Tubulin beta-2/beta-3 chain, gi|166898|gb|AAA32881.1| beta-2 tubulin [Arabidopsis thaliana], gi|166900|gb|AAA32882.1| beta-3 tubulin [Arabidopsis thaliana], gi|8809665|dbj|BAA9721…	gi|18424620	1	YTGDSDLQLER	0.95	86.1	29	2
SDS	UTP--glucose-1-phosphate uridylyltransferase, putative / UDP-glucose pyrophosphorylase, putative / UGPase, putative [Arabidopsis thaliana], gi|12585448|sp|P57751.1|UGPA1_ARATH RecName: Full=UTP--glucose-1-phosphate uridylyltransferase 1; AltName: Full=UDP-glucose pyrophosphorylase 1; Short=UGPase 1; Short=UDPGP 1, gi|13430664|gb|AAK25954.1|AF360244_1 putative UDP-glucose pyrophosphorylase [Arabid…	gi|15237947	1	DINGPEDL	0.95	24.5	24.6	1.09
SDS	UTP--glucose-1-phosphate uridylyltransferase, putative / UDP-glucose pyrophosphorylase, putative / UGPase, putative [Arabidopsis thaliana], gi|12585448|sp|P57751.1|UGPA1_ARATH RecName: Full=UTP--glucose-1-phosphate uridylyltransferase 1; AltName: Full=UDP-glucose pyrophosphorylase 1; Short=UGPase 1; Short=UDPGP 1, gi|13430664|gb|AAK25954.1|AF360244_1 putative UDP-glucose pyrophosphorylase [Arabid…	gi|15237947	1	IQTPTDEIVVPYDK	0.95	56.6	28.2	0
SDS	UTP--glucose-1-phosphate uridylyltransferase, putative / UDP-glucose pyrophosphorylase, putative / UGPase, putative [Arabidopsis thaliana], gi|12585448|sp|P57751.1|UGPA1_ARATH RecName: Full=UTP--glucose-1-phosphate uridylyltransferase 1; AltName: Full=UDP-glucose pyrophosphorylase 1; Short=UGPase 1; Short=UDPGP 1, gi|13430664|gb|AAK25954.1|AF360244_1 putative UDP-glucose pyrophosphorylase [Arabid…	gi|15237947	1	LDAFLSQGK	0.932	21.9	28.8	1.16
SDS	UTP--glucose-1-phosphate uridylyltransferase, putative / UDP-glucose pyrophosphorylase, putative / UGPase, putative [Arabidopsis thaliana], gi|12585448|sp|P57751.1|UGPA1_ARATH RecName: Full=UTP--glucose-1-phosphate uridylyltransferase 1; AltName: Full=UDP-glucose pyrophosphorylase 1; Short=UGPase 1; Short=UDPGP 1, gi|13430664|gb|AAK25954.1|AF360244_1 putative UDP-glucose pyrophosphorylase [Arabid…	gi|15237947	1	LVEADALK	0.95	36.6	29.2	0
SDS	UTP--glucose-1-phosphate uridylyltransferase, putative / UDP-glucose pyrophosphorylase, putative / UGPase, putative [Arabidopsis thaliana], gi|12585448|sp|P57751.1|UGPA1_ARATH RecName: Full=UTP--glucose-1-phosphate uridylyltransferase 1; AltName: Full=UDP-glucose pyrophosphorylase 1; Short=UGPase 1; Short=UDPGP 1, gi|13430664|gb|AAK25954.1|AF360244_1 putative UDP-glucose pyrophosphorylase [Arabid…	gi|15237947	1	VVADEFVPWPSK	0.95	50.7	28.5	2.7
SDS	HSP81-2 (HEAT SHOCK PROTEIN 81-2); ATP binding [Arabidopsis thaliana], gi|2495365|sp|P55737.1|HSP82_ARATH RecName: Full=Heat shock protein 81-2; Short=HSP81-2, gi|9758623|dbj|BAB09285.1| HEAT SHOCK PROTEIN 81-2 (HSP81-2) [Arabidopsis thaliana], gi|17065348|gb|AAL32828.1| HEAT SHOCK PROTEIN 81-2 (HSP81-2) [Arabidopsis thaliana], gi|22136254|gb|AAM91205.1| heat shock protein 81-2 [Arabidopsis thali…	gi|15241115,gi|23397152	1	ADLVNNLGTIAR	0.95	60.5	27.1	1.11
SDS	HSP81-2 (HEAT SHOCK PROTEIN 81-2); ATP binding [Arabidopsis thaliana], gi|2495365|sp|P55737.1|HSP82_ARATH RecName: Full=Heat shock protein 81-2; Short=HSP81-2, gi|9758623|dbj|BAB09285.1| HEAT SHOCK PROTEIN 81-2 (HSP81-2) [Arabidopsis thaliana], gi|17065348|gb|AAL32828.1| HEAT SHOCK PROTEIN 81-2 (HSP81-2) [Arabidopsis thaliana], gi|22136254|gb|AAM91205.1| heat shock protein 81-2 [Arabidopsis thali…	gi|15241115,gi|23397152	1	ETLQQNK	0.95	50.3	29.6	0
SDS	HSP81-2 (HEAT SHOCK PROTEIN 81-2); ATP binding [Arabidopsis thaliana], gi|2495365|sp|P55737.1|HSP82_ARATH RecName: Full=Heat shock protein 81-2; Short=HSP81-2, gi|9758623|dbj|BAB09285.1| HEAT SHOCK PROTEIN 81-2 (HSP81-2) [Arabidopsis thaliana], gi|17065348|gb|AAL32828.1| HEAT SHOCK PROTEIN 81-2 (HSP81-2) [Arabidopsis thaliana], gi|22136254|gb|AAM91205.1| heat shock protein 81-2 [Arabidopsis thali…	gi|15241115,gi|23397152	1	FEGLCK	0.827	26.1	27.5	0
SDS	HSP81-2 (HEAT SHOCK PROTEIN 81-2); ATP binding [Arabidopsis thaliana], gi|2495365|sp|P55737.1|HSP82_ARATH RecName: Full=Heat shock protein 81-2; Short=HSP81-2, gi|9758623|dbj|BAB09285.1| HEAT SHOCK PROTEIN 81-2 (HSP81-2) [Arabidopsis thaliana], gi|17065348|gb|AAL32828.1| HEAT SHOCK PROTEIN 81-2 (HSP81-2) [Arabidopsis thaliana], gi|22136254|gb|AAM91205.1| heat shock protein 81-2 [Arabidopsis thali…	gi|15241115,gi|23397152	1	FESLTDK	0.949	33.9	27.7	0
SDS	HSP81-2 (HEAT SHOCK PROTEIN 81-2); ATP binding [Arabidopsis thaliana], gi|2495365|sp|P55737.1|HSP82_ARATH RecName: Full=Heat shock protein 81-2; Short=HSP81-2, gi|9758623|dbj|BAB09285.1| HEAT SHOCK PROTEIN 81-2 (HSP81-2) [Arabidopsis thaliana], gi|17065348|gb|AAL32828.1| HEAT SHOCK PROTEIN 81-2 (HSP81-2) [Arabidopsis thaliana], gi|22136254|gb|AAM91205.1| heat shock protein 81-2 [Arabidopsis thali…	gi|15241115,gi|23397152	1	GIVDSEDLPLNISR	0.95	58.1	27.5	3.92
SDS	HSP81-2 (HEAT SHOCK PROTEIN 81-2); ATP binding [Arabidopsis thaliana], gi|2495365|sp|P55737.1|HSP82_ARATH RecName: Full=Heat shock protein 81-2; Short=HSP81-2, gi|9758623|dbj|BAB09285.1| HEAT SHOCK PROTEIN 81-2 (HSP81-2) [Arabidopsis thaliana], gi|17065348|gb|AAL32828.1| HEAT SHOCK PROTEIN 81-2 (HSP81-2) [Arabidopsis thaliana], gi|22136254|gb|AAM91205.1| heat shock protein 81-2 [Arabidopsis thali…	gi|15241115,gi|23397152	1	IAELLR	0.95	40.9	24.8	0
SDS	HSP81-2 (HEAT SHOCK PROTEIN 81-2); ATP binding [Arabidopsis thaliana], gi|2495365|sp|P55737.1|HSP82_ARATH RecName: Full=Heat shock protein 81-2; Short=HSP81-2, gi|9758623|dbj|BAB09285.1| HEAT SHOCK PROTEIN 81-2 (HSP81-2) [Arabidopsis thaliana], gi|17065348|gb|AAL32828.1| HEAT SHOCK PROTEIN 81-2 (HSP81-2) [Arabidopsis thaliana], gi|22136254|gb|AAM91205.1| heat shock protein 81-2 [Arabidopsis thali…	gi|15241115,gi|23397152	1	SGDELTSLK	0.95	59.4	29.8	2.1
SDS	HSP81-2 (HEAT SHOCK PROTEIN 81-2); ATP binding [Arabidopsis thaliana], gi|2495365|sp|P55737.1|HSP82_ARATH RecName: Full=Heat shock protein 81-2; Short=HSP81-2, gi|9758623|dbj|BAB09285.1| HEAT SHOCK PROTEIN 81-2 (HSP81-2) [Arabidopsis thaliana], gi|17065348|gb|AAL32828.1| HEAT SHOCK PROTEIN 81-2 (HSP81-2) [Arabidopsis thaliana], gi|22136254|gb|AAM91205.1| heat shock protein 81-2 [Arabidopsis thali…	gi|15241115,gi|23397152	1	VIVSDR	0.889	30.3	28.9	0
SDS	PSBO2 (PHOTOSYSTEM II SUBUNIT O-2); oxygen evolving/ poly(U) binding [Arabidopsis thaliana], gi|11134146|sp|Q9S841.1|PSBO2_ARATH RecName: Full=Oxygen-evolving enhancer protein 1-2, chloroplastic; Short=OEE1; AltName: Full=33 kDa subunit of oxygen evolving system of photosystem II; AltName: Full=OEC 33 kDa subunit; AltName: Full=33 kDa thylakoid membrane protein; AltName: Full=Manganese-stabilizin…	gi|15230324	1	FCFEPTSFTVK	0.95	31.8	27.5	2.06
SDS	PSBO2 (PHOTOSYSTEM II SUBUNIT O-2); oxygen evolving/ poly(U) binding [Arabidopsis thaliana], gi|11134146|sp|Q9S841.1|PSBO2_ARATH RecName: Full=Oxygen-evolving enhancer protein 1-2, chloroplastic; Short=OEE1; AltName: Full=33 kDa subunit of oxygen evolving system of photosystem II; AltName: Full=OEC 33 kDa subunit; AltName: Full=33 kDa thylakoid membrane protein; AltName: Full=Manganese-stabilizin…	gi|15230324	1	IQGVWYGQIE	0.907	33.4	29.7	0
SDS	PSBO2 (PHOTOSYSTEM II SUBUNIT O-2); oxygen evolving/ poly(U) binding [Arabidopsis thaliana], gi|11134146|sp|Q9S841.1|PSBO2_ARATH RecName: Full=Oxygen-evolving enhancer protein 1-2, chloroplastic; Short=OEE1; AltName: Full=33 kDa subunit of oxygen evolving system of photosystem II; AltName: Full=OEC 33 kDa subunit; AltName: Full=33 kDa thylakoid membrane protein; AltName: Full=Manganese-stabilizin…	gi|15230324	1	NTAASVGEITLK	0.95	61.5	28.8	0
SDS	PSBO2 (PHOTOSYSTEM II SUBUNIT O-2); oxygen evolving/ poly(U) binding [Arabidopsis thaliana], gi|11134146|sp|Q9S841.1|PSBO2_ARATH RecName: Full=Oxygen-evolving enhancer protein 1-2, chloroplastic; Short=OEE1; AltName: Full=33 kDa subunit of oxygen evolving system of photosystem II; AltName: Full=OEC 33 kDa subunit; AltName: Full=33 kDa thylakoid membrane protein; AltName: Full=Manganese-stabilizin…	gi|15230324	1	TYMEVK	0.95	39.2	25.8	0
SDS	fructose-bisphosphate aldolase, putative [Arabidopsis thaliana], gi|7529717|emb|CAB86897.1| fructose bisphosphate aldolase-like protein [Arabidopsis thaliana], gi|15450683|gb|AAK96613.1| AT3g52930/F8J2_100 [Arabidopsis thaliana], gi|16323105|gb|AAL15287.1| AT3g52930/F8J2_100 [Arabidopsis thaliana], gi|17380610|gb|AAL36068.1| AT3g52930/F8J2_100 [Arabidopsis thaliana], gi|21592946|gb|AAM64896.1| fr…	gi|15231715	1	AAQEALYVR	0.95	61.1	29	0
SDS	fructose-bisphosphate aldolase, putative [Arabidopsis thaliana], gi|7529717|emb|CAB86897.1| fructose bisphosphate aldolase-like protein [Arabidopsis thaliana], gi|15450683|gb|AAK96613.1| AT3g52930/F8J2_100 [Arabidopsis thaliana], gi|16323105|gb|AAL15287.1| AT3g52930/F8J2_100 [Arabidopsis thaliana], gi|17380610|gb|AAL36068.1| AT3g52930/F8J2_100 [Arabidopsis thaliana], gi|21592946|gb|AAM64896.1| fr…	gi|15231715	1	ALQQSTLK	0.95	41.9	29.4	0
SDS	fructose-bisphosphate aldolase, putative [Arabidopsis thaliana], gi|7529717|emb|CAB86897.1| fructose bisphosphate aldolase-like protein [Arabidopsis thaliana], gi|15450683|gb|AAK96613.1| AT3g52930/F8J2_100 [Arabidopsis thaliana], gi|16323105|gb|AAL15287.1| AT3g52930/F8J2_100 [Arabidopsis thaliana], gi|17380610|gb|AAL36068.1| AT3g52930/F8J2_100 [Arabidopsis thaliana], gi|21592946|gb|AAM64896.1| fr…	gi|15231715	1	CAAVTER	0.947	34.4	28.5	0
SDS	fructose-bisphosphate aldolase, putative [Arabidopsis thaliana], gi|7529717|emb|CAB86897.1| fructose bisphosphate aldolase-like protein [Arabidopsis thaliana], gi|15450683|gb|AAK96613.1| AT3g52930/F8J2_100 [Arabidopsis thaliana], gi|16323105|gb|AAL15287.1| AT3g52930/F8J2_100 [Arabidopsis thaliana], gi|17380610|gb|AAL36068.1| AT3g52930/F8J2_100 [Arabidopsis thaliana], gi|21592946|gb|AAM64896.1| fr…	gi|15231715	1	SAFTSK	0.922	35.9	27.7	0
SDS	fructose-bisphosphate aldolase, putative [Arabidopsis thaliana], gi|7529717|emb|CAB86897.1| fructose bisphosphate aldolase-like protein [Arabidopsis thaliana], gi|15450683|gb|AAK96613.1| AT3g52930/F8J2_100 [Arabidopsis thaliana], gi|16323105|gb|AAL15287.1| AT3g52930/F8J2_100 [Arabidopsis thaliana], gi|17380610|gb|AAL36068.1| AT3g52930/F8J2_100 [Arabidopsis thaliana], gi|21592946|gb|AAM64896.1| fr…	gi|15231715	1	VLAACYK	0.95	29.8	28.1	2.07
SDS	fructose-bisphosphate aldolase, putative [Arabidopsis thaliana], gi|7529717|emb|CAB86897.1| fructose bisphosphate aldolase-like protein [Arabidopsis thaliana], gi|15450683|gb|AAK96613.1| AT3g52930/F8J2_100 [Arabidopsis thaliana], gi|16323105|gb|AAL15287.1| AT3g52930/F8J2_100 [Arabidopsis thaliana], gi|17380610|gb|AAL36068.1| AT3g52930/F8J2_100 [Arabidopsis thaliana], gi|21592946|gb|AAM64896.1| fr…	gi|15231715	1	YYEAGAR	0.95	23.9	24.2	1.72
SDS	40S ribosomal protein S3 (RPS3A) [Arabidopsis thaliana], gi|75206146|sp|Q9SIP7.1|RS31_ARATH RecName: Full=40S ribosomal protein S3-1, gi|14190419|gb|AAK55690.1|AF378887_1 At2g31610/T9H9.13 [Arabidopsis thaliana], gi|4582468|gb|AAD24852.1| 40S ribosomal protein; contains C-terminal domain [Arabidopsis thaliana], gi|15028253|gb|AAK76715.1| putative 40S ribosomal protein; contains C-terminal domain …	gi|15225107,gi|15232352,gi|15238533,gi|222424342	0.998	GCEVIVSGK	0.95	32.7	30.2	1.59
SDS	40S ribosomal protein S3 (RPS3A) [Arabidopsis thaliana], gi|75206146|sp|Q9SIP7.1|RS31_ARATH RecName: Full=40S ribosomal protein S3-1, gi|14190419|gb|AAK55690.1|AF378887_1 At2g31610/T9H9.13 [Arabidopsis thaliana], gi|4582468|gb|AAD24852.1| 40S ribosomal protein; contains C-terminal domain [Arabidopsis thaliana], gi|15028253|gb|AAK76715.1| putative 40S ribosomal protein; contains C-terminal domain …	gi|15225107,gi|15232352,gi|15238533,gi|222424342	0.998	TQNVLGEK	0.95	43.1	29.4	0
SDS	gi|15229753-R	gi|15229753-R	0.991	DAEMSSPK	0.95	33.4	23.1	0
SDS	gi|15229753-R	gi|15229753-R	0.991	NFMILK	0.812	25.8	27.7	0
SDS	EMB2296 (embryo defective 2296); structural constituent of ribosome [Arabidopsis thaliana], gi|17380512|sp|P46286.2|RL81_ARATH RecName: Full=60S ribosomal protein L8-1; AltName: Full=60S ribosomal protein L2; AltName: Full=Protein EMBRYO DEFECTIVE 2296, gi|4406816|gb|AAD20124.1| 60S ribosomal protein L2 [Arabidopsis thaliana], gi|22135870|gb|AAM91517.1| 60S ribosomal protein L2 [Arabidopsis thali…	gi|15227954,gi|15234298	1	AMIGQVAGGGR	0.95	75.7	29.6	2.77
SDS	EMB2296 (embryo defective 2296); structural constituent of ribosome [Arabidopsis thaliana], gi|17380512|sp|P46286.2|RL81_ARATH RecName: Full=60S ribosomal protein L8-1; AltName: Full=60S ribosomal protein L2; AltName: Full=Protein EMBRYO DEFECTIVE 2296, gi|4406816|gb|AAD20124.1| 60S ribosomal protein L2 [Arabidopsis thaliana], gi|22135870|gb|AAM91517.1| 60S ribosomal protein L2 [Arabidopsis thali…	gi|15227954,gi|15234298	1	GAPLAR	0.95	16.3	22.8	0.77
SDS	EMB2296 (embryo defective 2296); structural constituent of ribosome [Arabidopsis thaliana], gi|17380512|sp|P46286.2|RL81_ARATH RecName: Full=60S ribosomal protein L8-1; AltName: Full=60S ribosomal protein L2; AltName: Full=Protein EMBRYO DEFECTIVE 2296, gi|4406816|gb|AAD20124.1| 60S ribosomal protein L2 [Arabidopsis thaliana], gi|22135870|gb|AAM91517.1| 60S ribosomal protein L2 [Arabidopsis thali…	gi|15227954,gi|15234298	1	SLDFGER	0.95	37.7	28.6	0
SDS	EMB2296 (embryo defective 2296); structural constituent of ribosome [Arabidopsis thaliana], gi|17380512|sp|P46286.2|RL81_ARATH RecName: Full=60S ribosomal protein L8-1; AltName: Full=60S ribosomal protein L2; AltName: Full=Protein EMBRYO DEFECTIVE 2296, gi|4406816|gb|AAD20124.1| 60S ribosomal protein L2 [Arabidopsis thaliana], gi|22135870|gb|AAM91517.1| 60S ribosomal protein L2 [Arabidopsis thali…	gi|15227954,gi|15234298	1	VGLIAAR	0.95	45.4	24.1	1.48
SDS	unknown protein [Arabidopsis thaliana], gi|6016725|gb|AAF01551.1|AC009325_21 unknown protein [Arabidopsis thaliana], gi|30725324|gb|AAP37684.1| At3g01680 [Arabidopsis thaliana], gi|110736167|dbj|BAF00055.1| hypothetical protein [Arabidopsis thaliana]	gi|15232160	1	EVQVR	0.806	24.8	30.9	0
SDS	unknown protein [Arabidopsis thaliana], gi|6016725|gb|AAF01551.1|AC009325_21 unknown protein [Arabidopsis thaliana], gi|30725324|gb|AAP37684.1| At3g01680 [Arabidopsis thaliana], gi|110736167|dbj|BAF00055.1| hypothetical protein [Arabidopsis thaliana]	gi|15232160	1	LESMLYSK	0.95	35.2	26.3	1.12
SDS	unknown protein [Arabidopsis thaliana], gi|6016725|gb|AAF01551.1|AC009325_21 unknown protein [Arabidopsis thaliana], gi|30725324|gb|AAP37684.1| At3g01680 [Arabidopsis thaliana], gi|110736167|dbj|BAF00055.1| hypothetical protein [Arabidopsis thaliana]	gi|15232160	1	LIQQTHSPDAR	0.95	59.1	28.5	2.68
SDS	unknown protein [Arabidopsis thaliana], gi|6016725|gb|AAF01551.1|AC009325_21 unknown protein [Arabidopsis thaliana], gi|30725324|gb|AAP37684.1| At3g01680 [Arabidopsis thaliana], gi|110736167|dbj|BAF00055.1| hypothetical protein [Arabidopsis thaliana]	gi|15232160	1	MESLIK	0.914	35.5	30.2	0
SDS	unknown protein [Arabidopsis thaliana], gi|6016725|gb|AAF01551.1|AC009325_21 unknown protein [Arabidopsis thaliana], gi|30725324|gb|AAP37684.1| At3g01680 [Arabidopsis thaliana], gi|110736167|dbj|BAF00055.1| hypothetical protein [Arabidopsis thaliana]	gi|15232160	1	THVPTK	0.863	25	24	0
SDS	unknown protein [Arabidopsis thaliana], gi|6016725|gb|AAF01551.1|AC009325_21 unknown protein [Arabidopsis thaliana], gi|30725324|gb|AAP37684.1| At3g01680 [Arabidopsis thaliana], gi|110736167|dbj|BAF00055.1| hypothetical protein [Arabidopsis thaliana]	gi|15232160	1	VACEIAYK	0.95	44.4	28.6	0
SDS	AAC1 (ADP/ATP CARRIER 1); ATP:ADP antiporter/ binding [Arabidopsis thaliana], gi|30680570|ref|NP_850541.1| AAC1 (ADP/ATP CARRIER 1); ATP:ADP antiporter/ binding [Arabidopsis thaliana], gi|19883932|sp|P31167.2|ADT1_ARATH RecName: Full=ADP,ATP carrier protein 1, mitochondrial; AltName: Full=ADP/ATP translocase 1; AltName: Full=Adenine nucleotide translocator 1; Short=ANT 1; Flags: Precursor, gi|123…	gi|15231937	1	GAGANILR	0.95	55	25.2	0
SDS	AAC1 (ADP/ATP CARRIER 1); ATP:ADP antiporter/ binding [Arabidopsis thaliana], gi|30680570|ref|NP_850541.1| AAC1 (ADP/ATP CARRIER 1); ATP:ADP antiporter/ binding [Arabidopsis thaliana], gi|19883932|sp|P31167.2|ADT1_ARATH RecName: Full=ADP,ATP carrier protein 1, mitochondrial; AltName: Full=ADP/ATP translocase 1; AltName: Full=Adenine nucleotide translocator 1; Short=ANT 1; Flags: Precursor, gi|123…	gi|15231937	1	GIGDCFGR	0.95	36.2	25.9	1.24
SDS	AAC1 (ADP/ATP CARRIER 1); ATP:ADP antiporter/ binding [Arabidopsis thaliana], gi|30680570|ref|NP_850541.1| AAC1 (ADP/ATP CARRIER 1); ATP:ADP antiporter/ binding [Arabidopsis thaliana], gi|19883932|sp|P31167.2|ADT1_ARATH RecName: Full=ADP,ATP carrier protein 1, mitochondrial; AltName: Full=ADP/ATP translocase 1; AltName: Full=Adenine nucleotide translocator 1; Short=ANT 1; Flags: Precursor, gi|123…	gi|15231937	1	GNTANVIR	0.95	50.2	28.5	0
SDS	AAC1 (ADP/ATP CARRIER 1); ATP:ADP antiporter/ binding [Arabidopsis thaliana], gi|30680570|ref|NP_850541.1| AAC1 (ADP/ATP CARRIER 1); ATP:ADP antiporter/ binding [Arabidopsis thaliana], gi|19883932|sp|P31167.2|ADT1_ARATH RecName: Full=ADP,ATP carrier protein 1, mitochondrial; AltName: Full=ADP/ATP translocase 1; AltName: Full=Adenine nucleotide translocator 1; Short=ANT 1; Flags: Precursor, gi|123…	gi|15231937	1	LLIQNQDEMIK	0.95	77.1	29.4	2
SDS	AAC1 (ADP/ATP CARRIER 1); ATP:ADP antiporter/ binding [Arabidopsis thaliana], gi|30680570|ref|NP_850541.1| AAC1 (ADP/ATP CARRIER 1); ATP:ADP antiporter/ binding [Arabidopsis thaliana], gi|19883932|sp|P31167.2|ADT1_ARATH RecName: Full=ADP,ATP carrier protein 1, mitochondrial; AltName: Full=ADP/ATP translocase 1; AltName: Full=Adenine nucleotide translocator 1; Short=ANT 1; Flags: Precursor, gi|123…	gi|15231937	1	LSEPYK	0.883	28.2	27.2	0
SDS	AAC1 (ADP/ATP CARRIER 1); ATP:ADP antiporter/ binding [Arabidopsis thaliana], gi|30680570|ref|NP_850541.1| AAC1 (ADP/ATP CARRIER 1); ATP:ADP antiporter/ binding [Arabidopsis thaliana], gi|19883932|sp|P31167.2|ADT1_ARATH RecName: Full=ADP,ATP carrier protein 1, mitochondrial; AltName: Full=ADP/ATP translocase 1; AltName: Full=Adenine nucleotide translocator 1; Short=ANT 1; Flags: Precursor, gi|123…	gi|15231937	1	MMMTSGEAVK	0.95	64.3	26.5	2.16
SDS	AAC1 (ADP/ATP CARRIER 1); ATP:ADP antiporter/ binding [Arabidopsis thaliana], gi|30680570|ref|NP_850541.1| AAC1 (ADP/ATP CARRIER 1); ATP:ADP antiporter/ binding [Arabidopsis thaliana], gi|19883932|sp|P31167.2|ADT1_ARATH RecName: Full=ADP,ATP carrier protein 1, mitochondrial; AltName: Full=ADP/ATP translocase 1; AltName: Full=Adenine nucleotide translocator 1; Short=ANT 1; Flags: Precursor, gi|123…	gi|15231937	1	TAAAPIER	0.95	41.6	25.9	0
SDS	malate dehydrogenase, cytosolic, putative [Arabidopsis thaliana], gi|11133509|sp|P93819.2|MDHC1_ARATH RecName: Full=Malate dehydrogenase, cytoplasmic 1, gi|2341034|gb|AAB70434.1| F19P19.13 [Arabidopsis thaliana], gi|15215692|gb|AAK91392.1| At1g04410/F19P19_13 [Arabidopsis thaliana], gi|17473717|gb|AAL38310.1| unknown protein [Arabidopsis thaliana], gi|20148469|gb|AAM10125.1| unknown protein [Arab…	gi|15219721	1	ALGQISER	0.95	34.6	29.9	1.33
SDS	malate dehydrogenase, cytosolic, putative [Arabidopsis thaliana], gi|11133509|sp|P93819.2|MDHC1_ARATH RecName: Full=Malate dehydrogenase, cytoplasmic 1, gi|2341034|gb|AAB70434.1| F19P19.13 [Arabidopsis thaliana], gi|15215692|gb|AAK91392.1| At1g04410/F19P19_13 [Arabidopsis thaliana], gi|17473717|gb|AAL38310.1| unknown protein [Arabidopsis thaliana], gi|20148469|gb|AAM10125.1| unknown protein [Arab…	gi|15219721	1	DLAYSCLS	0.95	35.2	25.6	0.854
SDS	malate dehydrogenase, cytosolic, putative [Arabidopsis thaliana], gi|11133509|sp|P93819.2|MDHC1_ARATH RecName: Full=Malate dehydrogenase, cytoplasmic 1, gi|2341034|gb|AAB70434.1| F19P19.13 [Arabidopsis thaliana], gi|15215692|gb|AAK91392.1| At1g04410/F19P19_13 [Arabidopsis thaliana], gi|17473717|gb|AAL38310.1| unknown protein [Arabidopsis thaliana], gi|20148469|gb|AAM10125.1| unknown protein [Arab…	gi|15219721	1	KDVMSK	0.95	40.3	29.1	0
SDS	malate dehydrogenase, cytosolic, putative [Arabidopsis thaliana], gi|11133509|sp|P93819.2|MDHC1_ARATH RecName: Full=Malate dehydrogenase, cytoplasmic 1, gi|2341034|gb|AAB70434.1| F19P19.13 [Arabidopsis thaliana], gi|15215692|gb|AAK91392.1| At1g04410/F19P19_13 [Arabidopsis thaliana], gi|17473717|gb|AAL38310.1| unknown protein [Arabidopsis thaliana], gi|20148469|gb|AAM10125.1| unknown protein [Arab…	gi|15219721	1	LSVPVSDVK	0.836	28.2	29.3	0
SDS	malate dehydrogenase, cytosolic, putative [Arabidopsis thaliana], gi|11133509|sp|P93819.2|MDHC1_ARATH RecName: Full=Malate dehydrogenase, cytoplasmic 1, gi|2341034|gb|AAB70434.1| F19P19.13 [Arabidopsis thaliana], gi|15215692|gb|AAK91392.1| At1g04410/F19P19_13 [Arabidopsis thaliana], gi|17473717|gb|AAL38310.1| unknown protein [Arabidopsis thaliana], gi|20148469|gb|AAM10125.1| unknown protein [Arab…	gi|15219721	1	MELIDAAFPLLK	0.95	79.4	26.8	2.1
SDS	malate dehydrogenase, cytosolic, putative [Arabidopsis thaliana], gi|11133509|sp|P93819.2|MDHC1_ARATH RecName: Full=Malate dehydrogenase, cytoplasmic 1, gi|2341034|gb|AAB70434.1| F19P19.13 [Arabidopsis thaliana], gi|15215692|gb|AAK91392.1| At1g04410/F19P19_13 [Arabidopsis thaliana], gi|17473717|gb|AAL38310.1| unknown protein [Arabidopsis thaliana], gi|20148469|gb|AAM10125.1| unknown protein [Arab…	gi|15219721	1	NVSIYK	0.932	31.3	27	0
SDS	malate dehydrogenase, cytosolic, putative [Arabidopsis thaliana], gi|11133509|sp|P93819.2|MDHC1_ARATH RecName: Full=Malate dehydrogenase, cytoplasmic 1, gi|2341034|gb|AAB70434.1| F19P19.13 [Arabidopsis thaliana], gi|15215692|gb|AAK91392.1| At1g04410/F19P19_13 [Arabidopsis thaliana], gi|17473717|gb|AAL38310.1| unknown protein [Arabidopsis thaliana], gi|20148469|gb|AAM10125.1| unknown protein [Arab…	gi|15219721	1	SQAAALEK	0.852	26	29.6	0
SDS	malate dehydrogenase, cytosolic, putative [Arabidopsis thaliana], gi|11133509|sp|P93819.2|MDHC1_ARATH RecName: Full=Malate dehydrogenase, cytoplasmic 1, gi|2341034|gb|AAB70434.1| F19P19.13 [Arabidopsis thaliana], gi|15215692|gb|AAK91392.1| At1g04410/F19P19_13 [Arabidopsis thaliana], gi|17473717|gb|AAL38310.1| unknown protein [Arabidopsis thaliana], gi|20148469|gb|AAM10125.1| unknown protein [Arab…	gi|15219721	1	TSSGEKPVR	0.95	69.6	29.8	2
SDS	malate dehydrogenase, cytosolic, putative [Arabidopsis thaliana], gi|11133509|sp|P93819.2|MDHC1_ARATH RecName: Full=Malate dehydrogenase, cytoplasmic 1, gi|2341034|gb|AAB70434.1| F19P19.13 [Arabidopsis thaliana], gi|15215692|gb|AAK91392.1| At1g04410/F19P19_13 [Arabidopsis thaliana], gi|17473717|gb|AAL38310.1| unknown protein [Arabidopsis thaliana], gi|20148469|gb|AAM10125.1| unknown protein [Arab…	gi|15219721	1	VLVVANPANTNALILK	0.95	75	16.4	4.55
SDS	60S ribosomal protein L37a (RPL37aC) [Arabidopsis thaliana], gi|75247667|sp|Q8RXU5.1|R37A2_ARATH RecName: Full=60S ribosomal protein L37a-2, gi|19347788|gb|AAL86345.1| unknown protein [Arabidopsis thaliana], gi|21436265|gb|AAM51271.1| unknown protein [Arabidopsis thaliana], gi|21593754|gb|AAM65721.1| 60S ribosomal protein L37a [Arabidopsis thaliana]	gi|18411538	0.999	YFCEFCGK	0.95	22.8	21.8	2.59
SDS	60S ribosomal protein L37a (RPL37aC) [Arabidopsis thaliana], gi|75247667|sp|Q8RXU5.1|R37A2_ARATH RecName: Full=60S ribosomal protein L37a-2, gi|19347788|gb|AAL86345.1| unknown protein [Arabidopsis thaliana], gi|21436265|gb|AAM51271.1| unknown protein [Arabidopsis thaliana], gi|21593754|gb|AAM65721.1| 60S ribosomal protein L37a [Arabidopsis thaliana]	gi|18411538	0.999	YGASIR	0.896	30	28.2	0
SDS	unknown protein [Arabidopsis thaliana], gi|16648951|gb|AAL24327.1| Unknown protein [Arabidopsis thaliana], gi|31711760|gb|AAP68236.1| At3g01670 [Arabidopsis thaliana]	gi|18395902,gi|6016724	1	SLALIK	0.95	14.5	22.3	1.74
SDS	unknown protein [Arabidopsis thaliana], gi|16648951|gb|AAL24327.1| Unknown protein [Arabidopsis thaliana], gi|31711760|gb|AAP68236.1| At3g01670 [Arabidopsis thaliana]	gi|18395902,gi|6016724	1	VSLIPR	0.95	43.7	22.7	0
SDS	monodehydroascorbate reductase, putative [Arabidopsis thaliana], gi|50401173|sp|Q9LFA3.1|MDAR3_ARATH RecName: Full=Probable monodehydroascorbate reductase, cytoplasmic isoform 3; Short=MDAR 3, gi|13430570|gb|AAK25907.1|AF360197_1 putative (NADH) monodehydroascorbate reductase [Arabidopsis thaliana], gi|7529712|emb|CAB86892.1| monodehydroascorbate reductase (NADH)-like protein [Arabidopsis thalian…	gi|15231702,gi|238480053	1	GQVEEDKGGIK	0.95	57.6	29.6	2.21
SDS	monodehydroascorbate reductase, putative [Arabidopsis thaliana], gi|50401173|sp|Q9LFA3.1|MDAR3_ARATH RecName: Full=Probable monodehydroascorbate reductase, cytoplasmic isoform 3; Short=MDAR 3, gi|13430570|gb|AAK25907.1|AF360197_1 putative (NADH) monodehydroascorbate reductase [Arabidopsis thaliana], gi|7529712|emb|CAB86892.1| monodehydroascorbate reductase (NADH)-like protein [Arabidopsis thalian…	gi|15231702,gi|238480053	1	KSAEQAVK	0.916	33.4	30.4	0
SDS	monodehydroascorbate reductase, putative [Arabidopsis thaliana], gi|50401173|sp|Q9LFA3.1|MDAR3_ARATH RecName: Full=Probable monodehydroascorbate reductase, cytoplasmic isoform 3; Short=MDAR 3, gi|13430570|gb|AAK25907.1|AF360197_1 putative (NADH) monodehydroascorbate reductase [Arabidopsis thaliana], gi|7529712|emb|CAB86892.1| monodehydroascorbate reductase (NADH)-like protein [Arabidopsis thalian…	gi|15231702,gi|238480053	1	LTDFGVK	0.95	21.4	28.6	1.66
SDS	monodehydroascorbate reductase, putative [Arabidopsis thaliana], gi|50401173|sp|Q9LFA3.1|MDAR3_ARATH RecName: Full=Probable monodehydroascorbate reductase, cytoplasmic isoform 3; Short=MDAR 3, gi|13430570|gb|AAK25907.1|AF360197_1 putative (NADH) monodehydroascorbate reductase [Arabidopsis thaliana], gi|7529712|emb|CAB86892.1| monodehydroascorbate reductase (NADH)-like protein [Arabidopsis thalian…	gi|15231702,gi|238480053	1	TDAFFK	0.95	25.2	24.8	1.55
SDS	monodehydroascorbate reductase, putative [Arabidopsis thaliana], gi|50401173|sp|Q9LFA3.1|MDAR3_ARATH RecName: Full=Probable monodehydroascorbate reductase, cytoplasmic isoform 3; Short=MDAR 3, gi|13430570|gb|AAK25907.1|AF360197_1 putative (NADH) monodehydroascorbate reductase [Arabidopsis thaliana], gi|7529712|emb|CAB86892.1| monodehydroascorbate reductase (NADH)-like protein [Arabidopsis thalian…	gi|15231702,gi|238480053	1	TSVPDVYAVGDVATFPLK	0.95	73.9	26.4	4.55
SDS	unknown protein [Arabidopsis thaliana]	gi|3413704	0.99	KMAELEK	0.92	34.4	31.1	0
SDS	unknown protein [Arabidopsis thaliana]	gi|3413704	0.99	LKCLR	0.879	28.4	26.7	0
SDS	APX1 (ascorbate peroxidase 1); L-ascorbate peroxidase [Arabidopsis thaliana], gi|30680404|ref|NP_849607.1| APX1 (ascorbate peroxidase 1); L-ascorbate peroxidase [Arabidopsis thaliana], gi|42571391|ref|NP_973786.1| APX1 (ascorbate peroxidase 1); L-ascorbate peroxidase [Arabidopsis thaliana], gi|145322979|ref|NP_001030991.2| APX1 (ascorbate peroxidase 1); L-ascorbate peroxidase [Arabidopsis thalian…	gi|15223049	1	GCDHLR	0.95	31.7	23.8	0
SDS	APX1 (ascorbate peroxidase 1); L-ascorbate peroxidase [Arabidopsis thaliana], gi|30680404|ref|NP_849607.1| APX1 (ascorbate peroxidase 1); L-ascorbate peroxidase [Arabidopsis thaliana], gi|42571391|ref|NP_973786.1| APX1 (ascorbate peroxidase 1); L-ascorbate peroxidase [Arabidopsis thaliana], gi|145322979|ref|NP_001030991.2| APX1 (ascorbate peroxidase 1); L-ascorbate peroxidase [Arabidopsis thalian…	gi|15223049	1	LPDATK	0.897	31.6	30	0
SDS	APX1 (ascorbate peroxidase 1); L-ascorbate peroxidase [Arabidopsis thaliana], gi|30680404|ref|NP_849607.1| APX1 (ascorbate peroxidase 1); L-ascorbate peroxidase [Arabidopsis thaliana], gi|42571391|ref|NP_973786.1| APX1 (ascorbate peroxidase 1); L-ascorbate peroxidase [Arabidopsis thaliana], gi|145322979|ref|NP_001030991.2| APX1 (ascorbate peroxidase 1); L-ascorbate peroxidase [Arabidopsis thalian…	gi|15223049	1	LSELGFADA	0.95	33	29.1	0.921
SDS	APX1 (ascorbate peroxidase 1); L-ascorbate peroxidase [Arabidopsis thaliana], gi|30680404|ref|NP_849607.1| APX1 (ascorbate peroxidase 1); L-ascorbate peroxidase [Arabidopsis thaliana], gi|42571391|ref|NP_973786.1| APX1 (ascorbate peroxidase 1); L-ascorbate peroxidase [Arabidopsis thaliana], gi|145322979|ref|NP_001030991.2| APX1 (ascorbate peroxidase 1); L-ascorbate peroxidase [Arabidopsis thalian…	gi|15223049	1	NCAPIMVR	0.95	34.3	28	0
SDS	cytosolic malate dehydrogenase [Arabidopsis thaliana]	gi|21593565	0.996	ALGQVSER	0.95	69.2	28.9	2.74
SDS	cytosolic malate dehydrogenase [Arabidopsis thaliana]	gi|21593565	0.996	DLAYSCLS	0.95	35.2	25.6	0.854
SDS	cytosolic malate dehydrogenase [Arabidopsis thaliana]	gi|21593565	0.996	KDVMSK	0.95	40.3	29.1	0
SDS	cytosolic malate dehydrogenase [Arabidopsis thaliana]	gi|21593565	0.996	LSVPVSDVK	0.836	28.2	29.3	0
SDS	cytosolic malate dehydrogenase [Arabidopsis thaliana]	gi|21593565	0.996	NITCLTR	0.926	33.8	30	0
SDS	cytosolic malate dehydrogenase [Arabidopsis thaliana]	gi|21593565	0.996	NVSIYK	0.932	31.3	27	0
SDS	cytosolic malate dehydrogenase [Arabidopsis thaliana]	gi|21593565	0.996	TSSGEKPVR	0.95	69.6	29.8	2
SDS	cytosolic malate dehydrogenase [Arabidopsis thaliana]	gi|21593565	0.996	VLVVANPANTNALILK	0.95	75	16.4	4.55
SDS	EMB3010 (embryo defective 3010); structural constituent of ribosome [Arabidopsis thaliana], gi|21542430|sp|P51430.3|RS62_ARATH RecName: Full=40S ribosomal protein S6-2; AltName: Full=Protein EMBRYO DEFECTIVE 3010, gi|7671467|emb|CAB89407.1| 40S ribsomal protein S6 [Arabidopsis thaliana], gi|15010586|gb|AAK73952.1| AT5g10360/F12B17_290 [Arabidopsis thaliana], gi|16323061|gb|AAL15265.1| AT5g10360/F…	gi|15238142,gi|2224751	0.991	IMGGCDK	0.92	29.3	25.9	0
SDS	EMB3010 (embryo defective 3010); structural constituent of ribosome [Arabidopsis thaliana], gi|21542430|sp|P51430.3|RS62_ARATH RecName: Full=40S ribosomal protein S6-2; AltName: Full=Protein EMBRYO DEFECTIVE 3010, gi|7671467|emb|CAB89407.1| 40S ribsomal protein S6 [Arabidopsis thaliana], gi|15010586|gb|AAK73952.1| AT5g10360/F12B17_290 [Arabidopsis thaliana], gi|16323061|gb|AAL15265.1| AT5g10360/F…	gi|15238142,gi|2224751	0.991	YVNTYR	0.893	28.1	26.6	0
SDS	SHD (SHEPHERD); ATP binding / unfolded protein binding [Arabidopsis thaliana], gi|75337653|sp|Q9STX5.1|ENPL_ARATH RecName: Full=Endoplasmin homolog; AltName: Full=Glucose-regulated protein 94 homolog; Short=GRP-94 homolog; AltName: Full=Protein SHEPHERD; AltName: Full=HSP90-like protein 7; Flags: Precursor, gi|5051761|emb|CAB45054.1| HSP90-like protein [Arabidopsis thaliana], gi|7269269|emb|CAB79…	gi|15233740,gi|19570870,gi|42573019	1	EVTEEEYTK	0.915	29.6	26.7	0
SDS	SHD (SHEPHERD); ATP binding / unfolded protein binding [Arabidopsis thaliana], gi|75337653|sp|Q9STX5.1|ENPL_ARATH RecName: Full=Endoplasmin homolog; AltName: Full=Glucose-regulated protein 94 homolog; Short=GRP-94 homolog; AltName: Full=Protein SHEPHERD; AltName: Full=HSP90-like protein 7; Flags: Precursor, gi|5051761|emb|CAB45054.1| HSP90-like protein [Arabidopsis thaliana], gi|7269269|emb|CAB79…	gi|15233740,gi|19570870,gi|42573019	1	GLVDSDTLPLNVSR	0.917	15.1	27.6	2.8
SDS	SHD (SHEPHERD); ATP binding / unfolded protein binding [Arabidopsis thaliana], gi|75337653|sp|Q9STX5.1|ENPL_ARATH RecName: Full=Endoplasmin homolog; AltName: Full=Glucose-regulated protein 94 homolog; Short=GRP-94 homolog; AltName: Full=Protein SHEPHERD; AltName: Full=HSP90-like protein 7; Flags: Precursor, gi|5051761|emb|CAB45054.1| HSP90-like protein [Arabidopsis thaliana], gi|7269269|emb|CAB79…	gi|15233740,gi|19570870,gi|42573019	1	SGTSAFVEK	0.95	49.8	27.6	1.42
SDS	SHD (SHEPHERD); ATP binding / unfolded protein binding [Arabidopsis thaliana], gi|75337653|sp|Q9STX5.1|ENPL_ARATH RecName: Full=Endoplasmin homolog; AltName: Full=Glucose-regulated protein 94 homolog; Short=GRP-94 homolog; AltName: Full=Protein SHEPHERD; AltName: Full=HSP90-like protein 7; Flags: Precursor, gi|5051761|emb|CAB45054.1| HSP90-like protein [Arabidopsis thaliana], gi|7269269|emb|CAB79…	gi|15233740,gi|19570870,gi|42573019	1	SPFLER	0.88	30.9	30.1	0
SDS	vacuolar ATP synthase subunit B / V-ATPase B subunit / vacuolar proton pump B subunit / V-ATPase 57 kDa subunit [Arabidopsis thaliana], gi|27735259|sp|P11574.2|VATB1_ARATH RecName: Full=V-type proton ATPase subunit B1; Short=V-ATPase subunit B1; AltName: Full=Vacuolar proton pump subunit B1; AltName: Full=Vacuolar H(+)-ATPase subunit B isoform 1; AltName: Full=V-ATPase 57 kDa subunit, gi|20453110…	gi|15222929,gi|166627,gi|240254125,gi|6721109	1	AVVQVFEGTSGIDNK	0.95	94.7	28.8	3.64
SDS	vacuolar ATP synthase subunit B / V-ATPase B subunit / vacuolar proton pump B subunit / V-ATPase 57 kDa subunit [Arabidopsis thaliana], gi|27735259|sp|P11574.2|VATB1_ARATH RecName: Full=V-type proton ATPase subunit B1; Short=V-ATPase subunit B1; AltName: Full=Vacuolar proton pump subunit B1; AltName: Full=Vacuolar H(+)-ATPase subunit B isoform 1; AltName: Full=V-ATPase 57 kDa subunit, gi|20453110…	gi|15222929,gi|166627,gi|240254125,gi|6721109	1	DFEENGSMER	0.95	41.7	20.4	2.49
SDS	vacuolar ATP synthase subunit B / V-ATPase B subunit / vacuolar proton pump B subunit / V-ATPase 57 kDa subunit [Arabidopsis thaliana], gi|27735259|sp|P11574.2|VATB1_ARATH RecName: Full=V-type proton ATPase subunit B1; Short=V-ATPase subunit B1; AltName: Full=Vacuolar proton pump subunit B1; AltName: Full=Vacuolar H(+)-ATPase subunit B isoform 1; AltName: Full=V-ATPase 57 kDa subunit, gi|20453110…	gi|15222929,gi|166627,gi|240254125,gi|6721109	1	DVQAMK	0.941	49.5	30.8	0
SDS	vacuolar ATP synthase subunit B / V-ATPase B subunit / vacuolar proton pump B subunit / V-ATPase 57 kDa subunit [Arabidopsis thaliana], gi|27735259|sp|P11574.2|VATB1_ARATH RecName: Full=V-type proton ATPase subunit B1; Short=V-ATPase subunit B1; AltName: Full=Vacuolar proton pump subunit B1; AltName: Full=Vacuolar H(+)-ATPase subunit B isoform 1; AltName: Full=V-ATPase 57 kDa subunit, gi|20453110…	gi|15222929,gi|166627,gi|240254125,gi|6721109	1	EEVPGRR	0.95	30.5	26.7	1.42
SDS	vacuolar ATP synthase subunit B / V-ATPase B subunit / vacuolar proton pump B subunit / V-ATPase 57 kDa subunit [Arabidopsis thaliana], gi|27735259|sp|P11574.2|VATB1_ARATH RecName: Full=V-type proton ATPase subunit B1; Short=V-ATPase subunit B1; AltName: Full=Vacuolar proton pump subunit B1; AltName: Full=Vacuolar H(+)-ATPase subunit B isoform 1; AltName: Full=V-ATPase 57 kDa subunit, gi|20453110…	gi|15222929,gi|166627,gi|240254125,gi|6721109	1	FTTVQFTGEVLK	0.95	30	27.2	1.52
SDS	vacuolar ATP synthase subunit B / V-ATPase B subunit / vacuolar proton pump B subunit / V-ATPase 57 kDa subunit [Arabidopsis thaliana], gi|27735259|sp|P11574.2|VATB1_ARATH RecName: Full=V-type proton ATPase subunit B1; Short=V-ATPase subunit B1; AltName: Full=Vacuolar proton pump subunit B1; AltName: Full=Vacuolar H(+)-ATPase subunit B isoform 1; AltName: Full=V-ATPase 57 kDa subunit, gi|20453110…	gi|15222929,gi|166627,gi|240254125,gi|6721109	1	GQVLEVDGEK	0.95	45	28.3	2.1
SDS	vacuolar ATP synthase subunit B / V-ATPase B subunit / vacuolar proton pump B subunit / V-ATPase 57 kDa subunit [Arabidopsis thaliana], gi|27735259|sp|P11574.2|VATB1_ARATH RecName: Full=V-type proton ATPase subunit B1; Short=V-ATPase subunit B1; AltName: Full=Vacuolar proton pump subunit B1; AltName: Full=Vacuolar H(+)-ATPase subunit B isoform 1; AltName: Full=V-ATPase 57 kDa subunit, gi|20453110…	gi|15222929,gi|166627,gi|240254125,gi|6721109	1	IALTTAEYLAYECGK	0.95	55.5	28.2	2.27
SDS	vacuolar ATP synthase subunit B / V-ATPase B subunit / vacuolar proton pump B subunit / V-ATPase 57 kDa subunit [Arabidopsis thaliana], gi|27735259|sp|P11574.2|VATB1_ARATH RecName: Full=V-type proton ATPase subunit B1; Short=V-ATPase subunit B1; AltName: Full=Vacuolar proton pump subunit B1; AltName: Full=Vacuolar H(+)-ATPase subunit B isoform 1; AltName: Full=V-ATPase 57 kDa subunit, gi|20453110…	gi|15222929,gi|166627,gi|240254125,gi|6721109	1	QIYPPINVLPSLSR	0.95	64.2	22.7	4.07
SDS	vacuolar ATP synthase subunit B / V-ATPase B subunit / vacuolar proton pump B subunit / V-ATPase 57 kDa subunit [Arabidopsis thaliana], gi|27735259|sp|P11574.2|VATB1_ARATH RecName: Full=V-type proton ATPase subunit B1; Short=V-ATPase subunit B1; AltName: Full=Vacuolar proton pump subunit B1; AltName: Full=Vacuolar H(+)-ATPase subunit B isoform 1; AltName: Full=V-ATPase 57 kDa subunit, gi|20453110…	gi|15222929,gi|166627,gi|240254125,gi|6721109	1	SAIGEGMTR	0.95	61.3	28.1	1.28
SDS	CAT3 (CATALASE 3); catalase [Arabidopsis thaliana], gi|21903384|sp|Q42547.3|CATA3_ARATH RecName: Full=Catalase-3, gi|15912339|gb|AAL08303.1| At1g20620/F5M15_4 [Arabidopsis thaliana], gi|16604412|gb|AAL24212.1| At1g20620/F5M15_4 [Arabidopsis thaliana]	gi|18394888,gi|21593072,gi|79318278	1	APGVQTPVIVR	0.95	69.9	21.7	2.57
SDS	CAT3 (CATALASE 3); catalase [Arabidopsis thaliana], gi|21903384|sp|Q42547.3|CATA3_ARATH RecName: Full=Catalase-3, gi|15912339|gb|AAL08303.1| At1g20620/F5M15_4 [Arabidopsis thaliana], gi|16604412|gb|AAL24212.1| At1g20620/F5M15_4 [Arabidopsis thaliana]	gi|18394888,gi|21593072,gi|79318278	1	LGPNYLQLPVNAPK	0.95	75.8	23.7	3.12
SDS	CAT3 (CATALASE 3); catalase [Arabidopsis thaliana], gi|21903384|sp|Q42547.3|CATA3_ARATH RecName: Full=Catalase-3, gi|15912339|gb|AAL08303.1| At1g20620/F5M15_4 [Arabidopsis thaliana], gi|16604412|gb|AAL24212.1| At1g20620/F5M15_4 [Arabidopsis thaliana]	gi|18394888,gi|21593072,gi|79318278	1	LNVRPSI	0.85	24.5	24.4	0
SDS	CAT3 (CATALASE 3); catalase [Arabidopsis thaliana], gi|21903384|sp|Q42547.3|CATA3_ARATH RecName: Full=Catalase-3, gi|15912339|gb|AAL08303.1| At1g20620/F5M15_4 [Arabidopsis thaliana], gi|16604412|gb|AAL24212.1| At1g20620/F5M15_4 [Arabidopsis thaliana]	gi|18394888,gi|21593072,gi|79318278	1	MDPYK	0.852	21.7	25.2	0
SDS	CAT3 (CATALASE 3); catalase [Arabidopsis thaliana], gi|21903384|sp|Q42547.3|CATA3_ARATH RecName: Full=Catalase-3, gi|15912339|gb|AAL08303.1| At1g20620/F5M15_4 [Arabidopsis thaliana], gi|16604412|gb|AAL24212.1| At1g20620/F5M15_4 [Arabidopsis thaliana]	gi|18394888,gi|21593072,gi|79318278	1	NLTDEEAK	0.95	42.1	28	0
SDS	CAT3 (CATALASE 3); catalase [Arabidopsis thaliana], gi|21903384|sp|Q42547.3|CATA3_ARATH RecName: Full=Catalase-3, gi|15912339|gb|AAL08303.1| At1g20620/F5M15_4 [Arabidopsis thaliana], gi|16604412|gb|AAL24212.1| At1g20620/F5M15_4 [Arabidopsis thaliana]	gi|18394888,gi|21593072,gi|79318278	1	TNIQEYWR	0.925	32.2	28.5	0
SDS	CAT3 (CATALASE 3); catalase [Arabidopsis thaliana], gi|21903384|sp|Q42547.3|CATA3_ARATH RecName: Full=Catalase-3, gi|15912339|gb|AAL08303.1| At1g20620/F5M15_4 [Arabidopsis thaliana], gi|16604412|gb|AAL24212.1| At1g20620/F5M15_4 [Arabidopsis thaliana]	gi|18394888,gi|21593072,gi|79318278	1	VANFTR	0.95	42.4	29	0
SDS	histone H1.2 [Arabidopsis thaliana], gi|121907|sp|P26569.1|H12_ARATH RecName: Full=Histone H1.2, gi|13430598|gb|AAK25921.1|AF360211_1 putative histone H1 protein [Arabidopsis thaliana], gi|16320|emb|CAA44316.1| Histone H1-2 [Arabidopsis thaliana], gi|14532870|gb|AAK64117.1| putative histone H1 protein [Arabidopsis thaliana], gi|20198329|gb|AAM15525.1| histone H1 [Arabidopsis thaliana], gi|2155392…	gi|15224536,gi|227206250	1	DAIVTLK	0.943	35.1	29.6	0
SDS	histone H1.2 [Arabidopsis thaliana], gi|121907|sp|P26569.1|H12_ARATH RecName: Full=Histone H1.2, gi|13430598|gb|AAK25921.1|AF360211_1 putative histone H1 protein [Arabidopsis thaliana], gi|16320|emb|CAA44316.1| Histone H1-2 [Arabidopsis thaliana], gi|14532870|gb|AAK64117.1| putative histone H1 protein [Arabidopsis thaliana], gi|20198329|gb|AAM15525.1| histone H1 [Arabidopsis thaliana], gi|2155392…	gi|15224536,gi|227206250	1	FIEEK	0.911	32.7	27	0
SDS	histone H1.2 [Arabidopsis thaliana], gi|121907|sp|P26569.1|H12_ARATH RecName: Full=Histone H1.2, gi|13430598|gb|AAK25921.1|AF360211_1 putative histone H1 protein [Arabidopsis thaliana], gi|16320|emb|CAA44316.1| Histone H1-2 [Arabidopsis thaliana], gi|14532870|gb|AAK64117.1| putative histone H1 protein [Arabidopsis thaliana], gi|20198329|gb|AAM15525.1| histone H1 [Arabidopsis thaliana], gi|2155392…	gi|15224536,gi|227206250	1	SVAAVSK	0.95	40.7	29.4	1.64
SDS	histone H1.2 [Arabidopsis thaliana], gi|121907|sp|P26569.1|H12_ARATH RecName: Full=Histone H1.2, gi|13430598|gb|AAK25921.1|AF360211_1 putative histone H1 protein [Arabidopsis thaliana], gi|16320|emb|CAA44316.1| Histone H1-2 [Arabidopsis thaliana], gi|14532870|gb|AAK64117.1| putative histone H1 protein [Arabidopsis thaliana], gi|20198329|gb|AAM15525.1| histone H1 [Arabidopsis thaliana], gi|2155392…	gi|15224536,gi|227206250	1	TGSSQYAIQK	0.95	80.8	27.7	3.23
SDS	RAN3 (RAN GTPASE 3); GTP binding / GTPase/ protein binding [Arabidopsis thaliana], gi|76789666|sp|Q8H156.2|RAN3_ARATH RecName: Full=GTP-binding nuclear protein Ran-3; AltName: Full=Ras-related nuclear protein 3, gi|2149051|gb|AAB58478.1| small Ras-like GTP-binding protein [Arabidopsis thaliana], gi|9758116|dbj|BAB08588.1| small Ras-like GTP-binding protein [Arabidopsis thaliana], gi|14596017|gb|A…	gi|15240474,gi|15241243,gi|15241245,gi|1668706,gi|23397164	0.997	ALPNQQTVDYPSFK	0.95	54.2	29.4	2.19
SDS	RAN3 (RAN GTPASE 3); GTP binding / GTPase/ protein binding [Arabidopsis thaliana], gi|76789666|sp|Q8H156.2|RAN3_ARATH RecName: Full=GTP-binding nuclear protein Ran-3; AltName: Full=Ras-related nuclear protein 3, gi|2149051|gb|AAB58478.1| small Ras-like GTP-binding protein [Arabidopsis thaliana], gi|9758116|dbj|BAB08588.1| small Ras-like GTP-binding protein [Arabidopsis thaliana], gi|14596017|gb|A…	gi|15240474,gi|15241243,gi|15241245,gi|1668706,gi|23397164	0.997	LVIVGDGGTGK	0.949	22.6	28.2	1.38
SDS	ubiquitin extension protein, putative / 40S ribosomal protein S27A (RPS27aA) [Arabidopsis thaliana], gi|8778573|gb|AAF79581.1|AC007945_1 F28C11.5 [Arabidopsis thaliana], gi|9295695|gb|AAF87001.1|AC005292_10 F26F24.28 [Arabidopsis thaliana], gi|21553524|gb|AAM62617.1| ubiquitin extension protein, putative [Arabidopsis thaliana], gi|89001023|gb|ABD59101.1| At1g23410 [Arabidopsis thaliana]	gi|15220742,gi|15228715,gi|18407264	1	LIFAGK	0.855	22.6	26	0
SDS	ubiquitin extension protein, putative / 40S ribosomal protein S27A (RPS27aA) [Arabidopsis thaliana], gi|8778573|gb|AAF79581.1|AC007945_1 F28C11.5 [Arabidopsis thaliana], gi|9295695|gb|AAF87001.1|AC005292_10 F26F24.28 [Arabidopsis thaliana], gi|21553524|gb|AAM62617.1| ubiquitin extension protein, putative [Arabidopsis thaliana], gi|89001023|gb|ABD59101.1| At1g23410 [Arabidopsis thaliana]	gi|15220742,gi|15228715,gi|18407264	1	TLADYNIQK	0.95	32.6	29.3	1.28
SDS	ubiquitin extension protein, putative / 40S ribosomal protein S27A (RPS27aA) [Arabidopsis thaliana], gi|8778573|gb|AAF79581.1|AC007945_1 F28C11.5 [Arabidopsis thaliana], gi|9295695|gb|AAF87001.1|AC005292_10 F26F24.28 [Arabidopsis thaliana], gi|21553524|gb|AAM62617.1| ubiquitin extension protein, putative [Arabidopsis thaliana], gi|89001023|gb|ABD59101.1| At1g23410 [Arabidopsis thaliana]	gi|15220742,gi|15228715,gi|18407264	1	TLTGK	0.875	27.5	27.3	0
SDS	ATPDIL1-1 (PDI-LIKE 1-1); protein disulfide isomerase [Arabidopsis thaliana], gi|11134225|sp|Q9XI01.1|PDI1_ARATH RecName: Full=Probable protein disulfide-isomerase 1; Short=PDI 1; Flags: Precursor, gi|5263328|gb|AAD41430.1|AC007727_19 Similar to gb|Z11499 protein disulfide isomerase from Medicago sativa. ESTs gb|AI099693, gb|R65226, gb|AA657311, gb|T43068, gb|T42754, gb|T14005, gb|T76445, gb|H367…	gi|15219086,gi|30687521	1	DFDGEALEK	0.95	35	27.6	0
SDS	ATPDIL1-1 (PDI-LIKE 1-1); protein disulfide isomerase [Arabidopsis thaliana], gi|11134225|sp|Q9XI01.1|PDI1_ARATH RecName: Full=Probable protein disulfide-isomerase 1; Short=PDI 1; Flags: Precursor, gi|5263328|gb|AAD41430.1|AC007727_19 Similar to gb|Z11499 protein disulfide isomerase from Medicago sativa. ESTs gb|AI099693, gb|R65226, gb|AA657311, gb|T43068, gb|T42754, gb|T14005, gb|T76445, gb|H367…	gi|15219086,gi|30687521	1	IDASEETNR	0.95	49.6	27.1	1.85
SDS	ATPDIL1-1 (PDI-LIKE 1-1); protein disulfide isomerase [Arabidopsis thaliana], gi|11134225|sp|Q9XI01.1|PDI1_ARATH RecName: Full=Probable protein disulfide-isomerase 1; Short=PDI 1; Flags: Precursor, gi|5263328|gb|AAD41430.1|AC007727_19 Similar to gb|Z11499 protein disulfide isomerase from Medicago sativa. ESTs gb|AI099693, gb|R65226, gb|AA657311, gb|T43068, gb|T42754, gb|T14005, gb|T76445, gb|H367…	gi|15219086,gi|30687521	1	QSGPASAEIK	0.95	54.1	28.5	0
SDS	nascent polypeptide associated complex alpha chain protein, putative / alpha-NAC, putative [Arabidopsis thaliana], gi|71151984|sp|Q9LHG9.1|NACA1_ARATH RecName: Full=Nascent polypeptide-associated complex subunit alpha-like protein 1; Short=NAC-alpha-like protein 1; AltName: Full=Alpha-NAC-like protein 1, gi|12321974|gb|AAG51031.1|AC069474_30 nascent polypeptide associated complex alpha chain, put…	gi|15230476	0.998	SPASDTYVIFGEAK	0.95	76.5	28.3	2.96
SDS	nascent polypeptide associated complex alpha chain protein, putative / alpha-NAC, putative [Arabidopsis thaliana], gi|71151984|sp|Q9LHG9.1|NACA1_ARATH RecName: Full=Nascent polypeptide-associated complex subunit alpha-like protein 1; Short=NAC-alpha-like protein 1; AltName: Full=Alpha-NAC-like protein 1, gi|12321974|gb|AAG51031.1|AC069474_30 nascent polypeptide associated complex alpha chain, put…	gi|15230476	0.998	TTEEKEILAAK	0.95	45.7	29.2	1.7
SDS	ATP synthase CF1 alpha subunit [Arabidopsis thaliana], gi|6685244|sp|P56757.1|ATPA_ARATH RecName: Full=ATP synthase subunit alpha, chloroplastic; AltName: Full=F-ATPase subunit alpha; AltName: Full=ATP synthase F1 sector subunit alpha, gi|5881679|dbj|BAA84370.1| ATPase alpha subunit [Arabidopsis thaliana]	gi|7525018	1	ATQNQLAR	0.95	38.1	28.3	1.85
SDS	ATP synthase CF1 alpha subunit [Arabidopsis thaliana], gi|6685244|sp|P56757.1|ATPA_ARATH RecName: Full=ATP synthase subunit alpha, chloroplastic; AltName: Full=F-ATPase subunit alpha; AltName: Full=ATP synthase F1 sector subunit alpha, gi|5881679|dbj|BAA84370.1| ATPase alpha subunit [Arabidopsis thaliana]	gi|7525018	1	IAQIPVSEAYLGR	0.95	33.6	26.9	3.18
SDS	ATP synthase CF1 alpha subunit [Arabidopsis thaliana], gi|6685244|sp|P56757.1|ATPA_ARATH RecName: Full=ATP synthase subunit alpha, chloroplastic; AltName: Full=F-ATPase subunit alpha; AltName: Full=ATP synthase F1 sector subunit alpha, gi|5881679|dbj|BAA84370.1| ATPase alpha subunit [Arabidopsis thaliana]	gi|7525018	1	ISASESR	0.95	44.4	29.9	0
SDS	ATP synthase CF1 alpha subunit [Arabidopsis thaliana], gi|6685244|sp|P56757.1|ATPA_ARATH RecName: Full=ATP synthase subunit alpha, chloroplastic; AltName: Full=F-ATPase subunit alpha; AltName: Full=ATP synthase F1 sector subunit alpha, gi|5881679|dbj|BAA84370.1| ATPase alpha subunit [Arabidopsis thaliana]	gi|7525018	1	LIESPAPGIISR	0.95	31.1	22.1	1.17
SDS	ATP synthase CF1 alpha subunit [Arabidopsis thaliana], gi|6685244|sp|P56757.1|ATPA_ARATH RecName: Full=ATP synthase subunit alpha, chloroplastic; AltName: Full=F-ATPase subunit alpha; AltName: Full=ATP synthase F1 sector subunit alpha, gi|5881679|dbj|BAA84370.1| ATPase alpha subunit [Arabidopsis thaliana]	gi|7525018	1	QMSLLLR	0.923	32.9	29.3	0
SDS	ATP synthase CF1 alpha subunit [Arabidopsis thaliana], gi|6685244|sp|P56757.1|ATPA_ARATH RecName: Full=ATP synthase subunit alpha, chloroplastic; AltName: Full=F-ATPase subunit alpha; AltName: Full=ATP synthase F1 sector subunit alpha, gi|5881679|dbj|BAA84370.1| ATPase alpha subunit [Arabidopsis thaliana]	gi|7525018	1	VGSAAQIK	0.95	42.4	31.2	0
SDS	60S ribosomal protein L22-2 (RPL22B) [Arabidopsis thaliana], gi|42572267|ref|NP_974229.1| 60S ribosomal protein L22-2 (RPL22B) [Arabidopsis thaliana], gi|145331980|ref|NP_001078112.1| 60S ribosomal protein L22-2 (RPL22B) [Arabidopsis thaliana], gi|17865568|sp|Q9M9W1.1|RL222_ARATH RecName: Full=60S ribosomal protein L22-2, gi|6714454|gb|AAF26141.1|AC011620_17 putative 60S ribosomal protein L22 [Ar…	gi|15230008	0.999	AGALGDSVTITR	0.95	41.4	28.7	0
SDS	60S ribosomal protein L22-2 (RPL22B) [Arabidopsis thaliana], gi|42572267|ref|NP_974229.1| 60S ribosomal protein L22-2 (RPL22B) [Arabidopsis thaliana], gi|145331980|ref|NP_001078112.1| 60S ribosomal protein L22-2 (RPL22B) [Arabidopsis thaliana], gi|17865568|sp|Q9M9W1.1|RL222_ARATH RecName: Full=60S ribosomal protein L22-2, gi|6714454|gb|AAF26141.1|AC011620_17 putative 60S ribosomal protein L22 [Ar…	gi|15230008	0.999	YFNIAENEGEEED	0.95	45	19.5	2.31
SDS	DNA-binding family protein / remorin family protein [Arabidopsis thaliana], gi|75182856|sp|Q9M2D8.1|Y3126_ARATH RecName: Full=Uncharacterized protein At3g61260, gi|13878167|gb|AAK44161.1|AF370346_1 putative DNA-binding protein [Arabidopsis thaliana], gi|6850893|emb|CAB71056.1| putative DNA-binding protein [Arabidopsis thaliana], gi|17104525|gb|AAL34151.1| putative DNA-binding protein [Arabidopsis…	gi|15233068	1	ATGIVPK	0.943	30.4	23.8	0
SDS	DNA-binding family protein / remorin family protein [Arabidopsis thaliana], gi|75182856|sp|Q9M2D8.1|Y3126_ARATH RecName: Full=Uncharacterized protein At3g61260, gi|13878167|gb|AAK44161.1|AF370346_1 putative DNA-binding protein [Arabidopsis thaliana], gi|6850893|emb|CAB71056.1| putative DNA-binding protein [Arabidopsis thaliana], gi|17104525|gb|AAL34151.1| putative DNA-binding protein [Arabidopsis…	gi|15233068	1	AWEESEK	0.916	28.1	25.1	0
SDS	DNA-binding family protein / remorin family protein [Arabidopsis thaliana], gi|75182856|sp|Q9M2D8.1|Y3126_ARATH RecName: Full=Uncharacterized protein At3g61260, gi|13878167|gb|AAK44161.1|AF370346_1 putative DNA-binding protein [Arabidopsis thaliana], gi|6850893|emb|CAB71056.1| putative DNA-binding protein [Arabidopsis thaliana], gi|17104525|gb|AAL34151.1| putative DNA-binding protein [Arabidopsis…	gi|15233068	1	VAAIHK	0.95	37.6	19.7	0
SDS	beta-glucosidase 1 [Arabidopsis thaliana]	gi|12043529,gi|15218992,gi|23397037,gi|24417438,gi|6651430,gi|79319775	0.998	DLNTDAFR	0.95	24.3	28.9	1.24
SDS	beta-glucosidase 1 [Arabidopsis thaliana]	gi|12043529,gi|15218992,gi|23397037,gi|24417438,gi|6651430,gi|79319775	0.998	LSIAWPR	0.95	32.8	25.6	0
SDS	GAMMA-H2AX (GAMMA HISTONE VARIANT H2AX); DNA binding [Arabidopsis thaliana], gi|75313113|sp|Q9S9K7.1|H2AXB_ARATH RecName: Full=Probable histone H2AXb; AltName: Full=HTA3, gi|15724172|gb|AAL06478.1|AF411788_1 At1g54690/T22H22_12 [Arabidopsis thaliana], gi|3776566|gb|AAC64883.1| Strong similarity to histone H2A gb|AJ006768 from Cicer arietinum [Arabidopsis thaliana], gi|20334846|gb|AAM16179.1| At1g…	gi|15221875	0.984	AGLQFPVGR	0.903	30.4	28.2	0
SDS	GAMMA-H2AX (GAMMA HISTONE VARIANT H2AX); DNA binding [Arabidopsis thaliana], gi|75313113|sp|Q9S9K7.1|H2AXB_ARATH RecName: Full=Probable histone H2AXb; AltName: Full=HTA3, gi|15724172|gb|AAL06478.1|AF411788_1 At1g54690/T22H22_12 [Arabidopsis thaliana], gi|3776566|gb|AAC64883.1| Strong similarity to histone H2A gb|AJ006768 from Cicer arietinum [Arabidopsis thaliana], gi|20334846|gb|AAM16179.1| At1g…	gi|15221875	0.984	SSGAGSGTTKGGR	0.838	0	0	2.2
SDS	CRT1 (CALRETICULIN 1); calcium ion binding / unfolded protein binding [Arabidopsis thaliana], gi|11131540|sp|O04151.1|CALR1_ARATH RecName: Full=Calreticulin-1; Flags: Precursor, gi|12321748|gb|AAG50908.1|AC069159_9 calreticulin (crt1) [Arabidopsis thaliana], gi|12323027|gb|AAG51504.1|AC058785_7 calreticulin (Crt1) [Arabidopsis thaliana], gi|2052379|gb|AAC49695.1| calreticulin [Arabidopsis thalian…	gi|15223517,gi|227202752,gi|24417462,gi|79320099	1	AAFDEAEK	0.95	64.3	27.6	0
SDS	CRT1 (CALRETICULIN 1); calcium ion binding / unfolded protein binding [Arabidopsis thaliana], gi|11131540|sp|O04151.1|CALR1_ARATH RecName: Full=Calreticulin-1; Flags: Precursor, gi|12321748|gb|AAG50908.1|AC069159_9 calreticulin (crt1) [Arabidopsis thaliana], gi|12323027|gb|AAG51504.1|AC058785_7 calreticulin (Crt1) [Arabidopsis thaliana], gi|2052379|gb|AAC49695.1| calreticulin [Arabidopsis thalian…	gi|15223517,gi|227202752,gi|24417462,gi|79320099	1	GIQTSEDYR	0.95	59.1	28	2.72
SDS	CRT1 (CALRETICULIN 1); calcium ion binding / unfolded protein binding [Arabidopsis thaliana], gi|11131540|sp|O04151.1|CALR1_ARATH RecName: Full=Calreticulin-1; Flags: Precursor, gi|12321748|gb|AAG50908.1|AC069159_9 calreticulin (crt1) [Arabidopsis thaliana], gi|12323027|gb|AAG51504.1|AC058785_7 calreticulin (Crt1) [Arabidopsis thaliana], gi|2052379|gb|AAC49695.1| calreticulin [Arabidopsis thalian…	gi|15223517,gi|227202752,gi|24417462,gi|79320099	1	LAEETWGK	0.95	35.5	28.8	0
SDS	CRT1 (CALRETICULIN 1); calcium ion binding / unfolded protein binding [Arabidopsis thaliana], gi|11131540|sp|O04151.1|CALR1_ARATH RecName: Full=Calreticulin-1; Flags: Precursor, gi|12321748|gb|AAG50908.1|AC069159_9 calreticulin (crt1) [Arabidopsis thaliana], gi|12323027|gb|AAG51504.1|AC058785_7 calreticulin (Crt1) [Arabidopsis thaliana], gi|2052379|gb|AAC49695.1| calreticulin [Arabidopsis thalian…	gi|15223517,gi|227202752,gi|24417462,gi|79320099	1	LDCGGGYMK	0.95	46.5	22	2.54
SDS	NDPK3 (NUCLEOSIDE DIPHOSPHATE KINASE 3); ATP binding / nucleoside diphosphate kinase [Arabidopsis thaliana], gi|6225753|sp|O49203.1|NDK3_ARATH RecName: Full=Nucleoside diphosphate kinase III, chloroplastic/mitochondrial; Short=NDP kinase III; Short=NDPK III; Short=NDK III; Flags: Precursor, gi|2829275|gb|AAC00512.1| nucleoside diphosphate kinase 3 [Arabidopsis thaliana], gi|3513740|gb|AAC33956.1|…	gi|15237018,gi|222424465	0.995	LIGATDPQK	0.95	35.5	26.9	0
SDS	NDPK3 (NUCLEOSIDE DIPHOSPHATE KINASE 3); ATP binding / nucleoside diphosphate kinase [Arabidopsis thaliana], gi|6225753|sp|O49203.1|NDK3_ARATH RecName: Full=Nucleoside diphosphate kinase III, chloroplastic/mitochondrial; Short=NDP kinase III; Short=NDPK III; Short=NDK III; Flags: Precursor, gi|2829275|gb|AAC00512.1| nucleoside diphosphate kinase 3 [Arabidopsis thaliana], gi|3513740|gb|AAC33956.1|…	gi|15237018,gi|222424465	0.995	WLYGDN	0.897	28.3	26.7	0
SDS	60S ribosomal protein L21 (RPL21E) [Arabidopsis thaliana], gi|18406104|ref|NP_564726.1| 60S ribosomal protein L21 [Arabidopsis thaliana], gi|75170010|sp|Q9FDZ9.1|RL212_ARATH RecName: Full=60S ribosomal protein L21-2, gi|11079525|gb|AAG29235.1|AC079732_6 60S ribosomal protein L21, putative [Arabidopsis thaliana], gi|12321346|gb|AAG50742.1|AC079733_10 60S ribosomal protein L21, putative [Arabidopsi…	gi|18406015	1	ARGETISTK	0.95	40.1	29.2	2.48
SDS	60S ribosomal protein L21 (RPL21E) [Arabidopsis thaliana], gi|18406104|ref|NP_564726.1| 60S ribosomal protein L21 [Arabidopsis thaliana], gi|75170010|sp|Q9FDZ9.1|RL212_ARATH RecName: Full=60S ribosomal protein L21-2, gi|11079525|gb|AAG29235.1|AC079732_6 60S ribosomal protein L21, putative [Arabidopsis thaliana], gi|12321346|gb|AAG50742.1|AC079733_10 60S ribosomal protein L21, putative [Arabidopsi…	gi|18406015	1	CAEEFK	0.95	49.6	23	0
SDS	60S ribosomal protein L21 (RPL21E) [Arabidopsis thaliana], gi|18406104|ref|NP_564726.1| 60S ribosomal protein L21 [Arabidopsis thaliana], gi|75170010|sp|Q9FDZ9.1|RL212_ARATH RecName: Full=60S ribosomal protein L21-2, gi|11079525|gb|AAG29235.1|AC079732_6 60S ribosomal protein L21, putative [Arabidopsis thaliana], gi|12321346|gb|AAG50742.1|AC079733_10 60S ribosomal protein L21, putative [Arabidopsi…	gi|18406015	1	VGDYVDVK	0.95	50.2	30.3	1.62
SDS	malate dehydrogenase (NAD), mitochondrial [Arabidopsis thaliana], gi|11133715|sp|Q9ZP06.1|MDHM1_ARATH RecName: Full=Malate dehydrogenase 1, mitochondrial; AltName: Full=mNAD-MDH 1; Flags: Precursor, gi|11692836|gb|AAG40021.1|AF324670_1 At1g53240 [Arabidopsis thaliana], gi|12642848|gb|AAK00366.1|AF339684_1 putative mitochondrial NAD-dependent malate dehydrogenase [Arabidopsis thaliana], gi|3929649…	gi|18404382,gi|21592905,gi|7769871	1	AGMYDEK	0.95	43.8	21.4	0
SDS	malate dehydrogenase (NAD), mitochondrial [Arabidopsis thaliana], gi|11133715|sp|Q9ZP06.1|MDHM1_ARATH RecName: Full=Malate dehydrogenase 1, mitochondrial; AltName: Full=mNAD-MDH 1; Flags: Precursor, gi|11692836|gb|AAG40021.1|AF324670_1 At1g53240 [Arabidopsis thaliana], gi|12642848|gb|AAK00366.1|AF339684_1 putative mitochondrial NAD-dependent malate dehydrogenase [Arabidopsis thaliana], gi|3929649…	gi|18404382,gi|21592905,gi|7769871	1	ALEGADLVIIPAGVPR	0.95	82.5	21.5	5.35
SDS	malate dehydrogenase (NAD), mitochondrial [Arabidopsis thaliana], gi|11133715|sp|Q9ZP06.1|MDHM1_ARATH RecName: Full=Malate dehydrogenase 1, mitochondrial; AltName: Full=mNAD-MDH 1; Flags: Precursor, gi|11692836|gb|AAG40021.1|AF324670_1 At1g53240 [Arabidopsis thaliana], gi|12642848|gb|AAK00366.1|AF339684_1 putative mitochondrial NAD-dependent malate dehydrogenase [Arabidopsis thaliana], gi|3929649…	gi|18404382,gi|21592905,gi|7769871	1	TFYAGK	0.914	30.5	25.1	0
SDS	malate dehydrogenase (NAD), mitochondrial [Arabidopsis thaliana], gi|11133715|sp|Q9ZP06.1|MDHM1_ARATH RecName: Full=Malate dehydrogenase 1, mitochondrial; AltName: Full=mNAD-MDH 1; Flags: Precursor, gi|11692836|gb|AAG40021.1|AF324670_1 At1g53240 [Arabidopsis thaliana], gi|12642848|gb|AAK00366.1|AF339684_1 putative mitochondrial NAD-dependent malate dehydrogenase [Arabidopsis thaliana], gi|3929649…	gi|18404382,gi|21592905,gi|7769871	1	TQDGGTEVVEAK	0.95	42.1	29.2	0
SDS	40S ribosomal protein S3A (RPS3aA) [Arabidopsis thaliana], gi|75308953|sp|Q9CAV0.3|RS3A1_ARATH RecName: Full=40S ribosomal protein S3a-1, gi|12322852|gb|AAG51414.1|AC009465_14 putative 40S ribosomal protein S3A (S phase specific); 75194-73527 [Arabidopsis thaliana], gi|17065440|gb|AAL32874.1| putative 40S ribosomal protein S3A (S phase specific) [Arabidopsis thaliana], gi|20148513|gb|AAM10147.1| …	gi|15229364	0.998	EASSCDLK	0.95	33.9	25.7	0
SDS	40S ribosomal protein S3A (RPS3aA) [Arabidopsis thaliana], gi|75308953|sp|Q9CAV0.3|RS3A1_ARATH RecName: Full=40S ribosomal protein S3a-1, gi|12322852|gb|AAG51414.1|AC009465_14 putative 40S ribosomal protein S3A (S phase specific); 75194-73527 [Arabidopsis thaliana], gi|17065440|gb|AAL32874.1| putative 40S ribosomal protein S3A (S phase specific) [Arabidopsis thaliana], gi|20148513|gb|AAM10147.1| …	gi|15229364	0.998	IASEGLK	0.916	33.3	30.2	0
SDS	F2D10.18 [Arabidopsis thaliana]	gi|8886929	0.998	KVEYEK	0.95	39.9	26.6	0
SDS	F2D10.18 [Arabidopsis thaliana]	gi|8886929	0.998	SVAAVGK	0.95	37.6	29.8	1.35
SDS	S-adenosyl-L-homocystein hydrolase [Arabidopsis thaliana]	gi|32967699	1	AEEIFEK	0.95	43	29.2	0
SDS	S-adenosyl-L-homocystein hydrolase [Arabidopsis thaliana]	gi|32967699	1	ALIVEK	0.95	30.1	25.9	1.52
SDS	S-adenosyl-L-homocystein hydrolase [Arabidopsis thaliana]	gi|32967699	1	ATDVMIAGK	0.95	74.3	30.6	2.62
SDS	S-adenosyl-L-homocystein hydrolase [Arabidopsis thaliana]	gi|32967699	1	EGLQVDPK	0.95	41.9	26.6	1.6
SDS	S-adenosyl-L-homocystein hydrolase [Arabidopsis thaliana]	gi|32967699	1	ITIKPQTDR	0.844	26.3	27	0
SDS	S-adenosyl-L-homocystein hydrolase [Arabidopsis thaliana]	gi|32967699	1	VAVICGYGDVGK	0.95	43.9	29.5	0
SDS	S-adenosyl-L-homocystein hydrolase [Arabidopsis thaliana]	gi|32967699	1	VAVICGYGDVGKG	0.88	0	0	2.47
SDS	S-adenosyl-L-homocystein hydrolase [Arabidopsis thaliana]	gi|32967699	1	VYVLPK	0.82	23.4	20.8	0
SDS	LOS1; copper ion binding / translation elongation factor/ translation factor, nucleic acid binding [Arabidopsis thaliana], gi|13605865|gb|AAK32918.1|AF367331_1 At1g56070/T6H22_13 [Arabidopsis thaliana], gi|15450763|gb|AAK96653.1| elongation factor EF-2 [Arabidopsis thaliana], gi|23397045|gb|AAN31808.1| putative elongation factor [Arabidopsis thaliana], gi|23397162|gb|AAN31864.1| putative elongati…	gi|30696056,gi|6056373	1	GGGQVIPTAR	0.95	38.4	26.1	3.37
SDS	LOS1; copper ion binding / translation elongation factor/ translation factor, nucleic acid binding [Arabidopsis thaliana], gi|13605865|gb|AAK32918.1|AF367331_1 At1g56070/T6H22_13 [Arabidopsis thaliana], gi|15450763|gb|AAK96653.1| elongation factor EF-2 [Arabidopsis thaliana], gi|23397045|gb|AAN31808.1| putative elongation factor [Arabidopsis thaliana], gi|23397162|gb|AAN31864.1| putative elongati…	gi|30696056,gi|6056373	1	IMDYK	0.823	24.2	25.1	0
SDS	LOS1; copper ion binding / translation elongation factor/ translation factor, nucleic acid binding [Arabidopsis thaliana], gi|13605865|gb|AAK32918.1|AF367331_1 At1g56070/T6H22_13 [Arabidopsis thaliana], gi|15450763|gb|AAK96653.1| elongation factor EF-2 [Arabidopsis thaliana], gi|23397045|gb|AAN31808.1| putative elongation factor [Arabidopsis thaliana], gi|23397162|gb|AAN31864.1| putative elongati…	gi|30696056,gi|6056373	1	IRPVLTVNK	0.914	27.9	19	0
SDS	LOS1; copper ion binding / translation elongation factor/ translation factor, nucleic acid binding [Arabidopsis thaliana], gi|13605865|gb|AAK32918.1|AF367331_1 At1g56070/T6H22_13 [Arabidopsis thaliana], gi|15450763|gb|AAK96653.1| elongation factor EF-2 [Arabidopsis thaliana], gi|23397045|gb|AAN31808.1| putative elongation factor [Arabidopsis thaliana], gi|23397162|gb|AAN31864.1| putative elongati…	gi|30696056,gi|6056373	1	MYASK	0.913	30.1	24.1	0
SDS	LOS1; copper ion binding / translation elongation factor/ translation factor, nucleic acid binding [Arabidopsis thaliana], gi|13605865|gb|AAK32918.1|AF367331_1 At1g56070/T6H22_13 [Arabidopsis thaliana], gi|15450763|gb|AAK96653.1| elongation factor EF-2 [Arabidopsis thaliana], gi|23397045|gb|AAN31808.1| putative elongation factor [Arabidopsis thaliana], gi|23397162|gb|AAN31864.1| putative elongati…	gi|30696056,gi|6056373	1	NATLTNEKEVDAHPIR	0.873	24.2	28.6	0
SDS	LOS1; copper ion binding / translation elongation factor/ translation factor, nucleic acid binding [Arabidopsis thaliana], gi|13605865|gb|AAK32918.1|AF367331_1 At1g56070/T6H22_13 [Arabidopsis thaliana], gi|15450763|gb|AAK96653.1| elongation factor EF-2 [Arabidopsis thaliana], gi|23397045|gb|AAN31808.1| putative elongation factor [Arabidopsis thaliana], gi|23397162|gb|AAN31864.1| putative elongati…	gi|30696056,gi|6056373	1	NCDPNGPLMLYVSK	0.95	95.7	28.6	4.46
SDS	LOS1; copper ion binding / translation elongation factor/ translation factor, nucleic acid binding [Arabidopsis thaliana], gi|13605865|gb|AAK32918.1|AF367331_1 At1g56070/T6H22_13 [Arabidopsis thaliana], gi|15450763|gb|AAK96653.1| elongation factor EF-2 [Arabidopsis thaliana], gi|23397045|gb|AAN31808.1| putative elongation factor [Arabidopsis thaliana], gi|23397162|gb|AAN31864.1| putative elongati…	gi|30696056,gi|6056373	1	QALGER	0.95	43.2	27.3	0
SDS	LOS1; copper ion binding / translation elongation factor/ translation factor, nucleic acid binding [Arabidopsis thaliana], gi|13605865|gb|AAK32918.1|AF367331_1 At1g56070/T6H22_13 [Arabidopsis thaliana], gi|15450763|gb|AAK96653.1| elongation factor EF-2 [Arabidopsis thaliana], gi|23397045|gb|AAN31808.1| putative elongation factor [Arabidopsis thaliana], gi|23397162|gb|AAN31864.1| putative elongati…	gi|30696056,gi|6056373	1	VASDLPK	0.95	41	25.6	0
SDS	LOS1; copper ion binding / translation elongation factor/ translation factor, nucleic acid binding [Arabidopsis thaliana], gi|13605865|gb|AAK32918.1|AF367331_1 At1g56070/T6H22_13 [Arabidopsis thaliana], gi|15450763|gb|AAK96653.1| elongation factor EF-2 [Arabidopsis thaliana], gi|23397045|gb|AAN31808.1| putative elongation factor [Arabidopsis thaliana], gi|23397162|gb|AAN31864.1| putative elongati…	gi|30696056,gi|6056373	1	VSTGMK	0.932	42	29.1	0
SDS	leucine-rich repeat family protein [Arabidopsis thaliana], gi|9294409|dbj|BAB02490.1| polygalacturonase inhibitor-like protein [Arabidopsis thaliana], gi|17380932|gb|AAL36278.1| unknown protein [Arabidopsis thaliana], gi|21436417|gb|AAM51409.1| unknown protein [Arabidopsis thaliana]	gi|15232373	1	GESEDPIFER	0.934	19.7	26.5	1.11
SDS	leucine-rich repeat family protein [Arabidopsis thaliana], gi|9294409|dbj|BAB02490.1| polygalacturonase inhibitor-like protein [Arabidopsis thaliana], gi|17380932|gb|AAL36278.1| unknown protein [Arabidopsis thaliana], gi|21436417|gb|AAM51409.1| unknown protein [Arabidopsis thaliana]	gi|15232373	1	IPEGFGPR	0.946	19.8	27.1	1.51
SDS	leucine-rich repeat family protein [Arabidopsis thaliana], gi|9294409|dbj|BAB02490.1| polygalacturonase inhibitor-like protein [Arabidopsis thaliana], gi|17380932|gb|AAL36278.1| unknown protein [Arabidopsis thaliana], gi|21436417|gb|AAM51409.1| unknown protein [Arabidopsis thaliana]	gi|15232373	1	ISGSIPK	0.887	29.1	27.8	0
SDS	leucine-rich repeat family protein [Arabidopsis thaliana], gi|9294409|dbj|BAB02490.1| polygalacturonase inhibitor-like protein [Arabidopsis thaliana], gi|17380932|gb|AAL36278.1| unknown protein [Arabidopsis thaliana], gi|21436417|gb|AAM51409.1| unknown protein [Arabidopsis thaliana]	gi|15232373	1	LAVLNVADNR	0.851	25.5	25.9	0
SDS	leucine-rich repeat family protein [Arabidopsis thaliana], gi|9294409|dbj|BAB02490.1| polygalacturonase inhibitor-like protein [Arabidopsis thaliana], gi|17380932|gb|AAL36278.1| unknown protein [Arabidopsis thaliana], gi|21436417|gb|AAM51409.1| unknown protein [Arabidopsis thaliana]	gi|15232373	1	VADINLR	0.95	39.5	29.1	0
SDS	mitochondrial phosphate transporter [Arabidopsis thaliana], gi|9757785|dbj|BAB08283.1| mitochondrial phosphate translocator [Arabidopsis thaliana], gi|16604460|gb|AAL24236.1| AT5g14040/MUA22_4 [Arabidopsis thaliana], gi|23505897|gb|AAN28808.1| At5g14040/MUA22_4 [Arabidopsis thaliana]	gi|15241291,gi|3318617	1	CNMQIDPAK	0.95	47.1	25.2	2.01
SDS	mitochondrial phosphate transporter [Arabidopsis thaliana], gi|9757785|dbj|BAB08283.1| mitochondrial phosphate translocator [Arabidopsis thaliana], gi|16604460|gb|AAL24236.1| AT5g14040/MUA22_4 [Arabidopsis thaliana], gi|23505897|gb|AAN28808.1| At5g14040/MUA22_4 [Arabidopsis thaliana]	gi|15241291,gi|3318617	1	GATVGDAVK	0.943	34.9	29.4	0
SDS	mitochondrial phosphate transporter [Arabidopsis thaliana], gi|9757785|dbj|BAB08283.1| mitochondrial phosphate translocator [Arabidopsis thaliana], gi|16604460|gb|AAL24236.1| AT5g14040/MUA22_4 [Arabidopsis thaliana], gi|23505897|gb|AAN28808.1| At5g14040/MUA22_4 [Arabidopsis thaliana]	gi|15241291,gi|3318617	1	GATVGDAVKK	0.95	48.8	29.7	3
SDS	mitochondrial phosphate transporter [Arabidopsis thaliana], gi|9757785|dbj|BAB08283.1| mitochondrial phosphate translocator [Arabidopsis thaliana], gi|16604460|gb|AAL24236.1| AT5g14040/MUA22_4 [Arabidopsis thaliana], gi|23505897|gb|AAN28808.1| At5g14040/MUA22_4 [Arabidopsis thaliana]	gi|15241291,gi|3318617	1	GMSDGFPK	0.95	41.2	26	1.62
SDS	mitochondrial phosphate transporter [Arabidopsis thaliana], gi|9757785|dbj|BAB08283.1| mitochondrial phosphate translocator [Arabidopsis thaliana], gi|16604460|gb|AAL24236.1| AT5g14040/MUA22_4 [Arabidopsis thaliana], gi|23505897|gb|AAN28808.1| At5g14040/MUA22_4 [Arabidopsis thaliana]	gi|15241291,gi|3318617	1	SEGYGGLYK	0.95	24.9	25.7	1.19
SDS	mitochondrial phosphate transporter [Arabidopsis thaliana], gi|9757785|dbj|BAB08283.1| mitochondrial phosphate translocator [Arabidopsis thaliana], gi|16604460|gb|AAL24236.1| AT5g14040/MUA22_4 [Arabidopsis thaliana], gi|23505897|gb|AAN28808.1| At5g14040/MUA22_4 [Arabidopsis thaliana]	gi|15241291,gi|3318617	1	VQTQPGFAR	0.95	35.6	30.3	1.28
SDS	dihydrolipoamide acetyltransferase [Arabidopsis thaliana]	gi|11994364	1	AAALALR	0.95	48.9	22.8	0
SDS	dihydrolipoamide acetyltransferase [Arabidopsis thaliana]	gi|11994364	1	EAKPAPSLPK	0.807	0	0	2.05
SDS	dihydrolipoamide acetyltransferase [Arabidopsis thaliana]	gi|11994364	1	VEKPASAPEAK	0.95	27.9	26.8	0.854
SDS	At1g76180 [Arabidopsis thaliana]	gi|13265523,gi|15222983	0.998	EKLPGYHPK	0.95	34.8	27.3	1.32
SDS	At1g76180 [Arabidopsis thaliana]	gi|13265523,gi|15222983	0.998	GLFDFLGK	0.95	42.5	26.3	2.96
SDS	At1g76180 [Arabidopsis thaliana]	gi|13265523,gi|15222983	0.998	KGILEK	0.95	40.4	27.6	0
SDS	At1g76180 [Arabidopsis thaliana]	gi|13265523,gi|15222983	0.998	LPGYHPK	0.95	16.5	27.3	2.3
SDS	TPI (TRIOSEPHOSPHATE ISOMERASE); triose-phosphate isomerase [Arabidopsis thaliana], gi|13432260|sp|P48491.2|TPIS_ARATH RecName: Full=Triosephosphate isomerase, cytosolic; Short=TIM; Short=Triose-phosphate isomerase, gi|14030671|gb|AAK53010.1|AF375426_1 AT3g55440/T22E16_100 [Arabidopsis thaliana], gi|7076787|emb|CAB75902.1| cytosolic triosephosphatisomerase [Arabidopsis thaliana], gi|18491103|gb|A…	gi|15233272,gi|414550	1	CNGTAEEVKK	0.95	35	28.8	0
SDS	TPI (TRIOSEPHOSPHATE ISOMERASE); triose-phosphate isomerase [Arabidopsis thaliana], gi|13432260|sp|P48491.2|TPIS_ARATH RecName: Full=Triosephosphate isomerase, cytosolic; Short=TIM; Short=Triose-phosphate isomerase, gi|14030671|gb|AAK53010.1|AF375426_1 AT3g55440/T22E16_100 [Arabidopsis thaliana], gi|7076787|emb|CAB75902.1| cytosolic triosephosphatisomerase [Arabidopsis thaliana], gi|18491103|gb|A…	gi|15233272,gi|414550	1	EAGSTMDVVAAQTK	0.95	35.8	28.6	0
SDS	TPI (TRIOSEPHOSPHATE ISOMERASE); triose-phosphate isomerase [Arabidopsis thaliana], gi|13432260|sp|P48491.2|TPIS_ARATH RecName: Full=Triosephosphate isomerase, cytosolic; Short=TIM; Short=Triose-phosphate isomerase, gi|14030671|gb|AAK53010.1|AF375426_1 AT3g55440/T22E16_100 [Arabidopsis thaliana], gi|7076787|emb|CAB75902.1| cytosolic triosephosphatisomerase [Arabidopsis thaliana], gi|18491103|gb|A…	gi|15233272,gi|414550	1	NVSADVAATTR	0.95	64.8	29.3	3.96
SDS	EMB1467 (embryo defective 1467); NADH dehydrogenase (ubiquinone)/ NADH dehydrogenase/ electron carrier/ iron-sulfur cluster binding / oxidoreductase/ oxidoreductase, acting on NADH or NADPH [Arabidopsis thaliana], gi|55977290|sp|Q9FGI6.2|NDUS1_ARATH RecName: Full=NADH-ubiquinone oxidoreductase 75 kDa subunit, mitochondrial; AltName: Full=75 kDa mitochondrial complex I subunit; AltName: Full=Compl…	gi|18421656,gi|22135850,gi|30693102	1	ANVILPASAFTEK	0.948	14.9	27.6	3.23
SDS	EMB1467 (embryo defective 1467); NADH dehydrogenase (ubiquinone)/ NADH dehydrogenase/ electron carrier/ iron-sulfur cluster binding / oxidoreductase/ oxidoreductase, acting on NADH or NADPH [Arabidopsis thaliana], gi|55977290|sp|Q9FGI6.2|NDUS1_ARATH RecName: Full=NADH-ubiquinone oxidoreductase 75 kDa subunit, mitochondrial; AltName: Full=75 kDa mitochondrial complex I subunit; AltName: Full=Compl…	gi|18421656,gi|22135850,gi|30693102	1	GPEVMR	0.942	31.7	26.3	0
SDS	EMB1467 (embryo defective 1467); NADH dehydrogenase (ubiquinone)/ NADH dehydrogenase/ electron carrier/ iron-sulfur cluster binding / oxidoreductase/ oxidoreductase, acting on NADH or NADPH [Arabidopsis thaliana], gi|55977290|sp|Q9FGI6.2|NDUS1_ARATH RecName: Full=NADH-ubiquinone oxidoreductase 75 kDa subunit, mitochondrial; AltName: Full=75 kDa mitochondrial complex I subunit; AltName: Full=Compl…	gi|18421656,gi|22135850,gi|30693102	1	LSIAGNCR	0.885	31	29.8	0
SDS	EMB1467 (embryo defective 1467); NADH dehydrogenase (ubiquinone)/ NADH dehydrogenase/ electron carrier/ iron-sulfur cluster binding / oxidoreductase/ oxidoreductase, acting on NADH or NADPH [Arabidopsis thaliana], gi|55977290|sp|Q9FGI6.2|NDUS1_ARATH RecName: Full=NADH-ubiquinone oxidoreductase 75 kDa subunit, mitochondrial; AltName: Full=75 kDa mitochondrial complex I subunit; AltName: Full=Compl…	gi|18421656,gi|22135850,gi|30693102	1	VEAAMVNAR	0.95	63.2	29.9	2.12
SDS	ATRPS5B (RIBOSOMAL PROTEIN 5B); structural constituent of ribosome [Arabidopsis thaliana], gi|79324564|ref|NP_001031502.1| ATRPS5B (RIBOSOMAL PROTEIN 5B); structural constituent of ribosome [Arabidopsis thaliana], gi|27734544|sp|Q9ZUT9.1|RS51_ARATH RecName: Full=40S ribosomal protein S5-1, gi|4056502|gb|AAC98068.1| 40S ribosomal protein S5 [Arabidopsis thaliana], gi|16648959|gb|AAL24331.1| 40S ri…	gi|15228111,gi|15229897	0.998	AQCPIVER	0.95	30.6	26.7	1.62
SDS	ATRPS5B (RIBOSOMAL PROTEIN 5B); structural constituent of ribosome [Arabidopsis thaliana], gi|79324564|ref|NP_001031502.1| ATRPS5B (RIBOSOMAL PROTEIN 5B); structural constituent of ribosome [Arabidopsis thaliana], gi|27734544|sp|Q9ZUT9.1|RS51_ARATH RecName: Full=40S ribosomal protein S5-1, gi|4056502|gb|AAC98068.1| 40S ribosomal protein S5 [Arabidopsis thaliana], gi|16648959|gb|AAL24331.1| 40S ri…	gi|15228111,gi|15229897	0.998	IGSAGVVR	0.95	62.8	30.5	1.59
SDS	gi|42572313-R	gi|42572313-R	0.99	FNPVVLK	0.806	22.7	28.9	0
SDS	gi|42572313-R	gi|42572313-R	0.99	IAQETGK	0.95	39.8	29.9	0
SDS	ATARCA; nucleotide binding [Arabidopsis thaliana], gi|21431762|sp|O24456.2|GBLP_ARATH RecName: Full=Guanine nucleotide-binding protein subunit beta-like protein; AltName: Full=WD-40 repeat auxin-dependent protein ARCA, gi|8671763|gb|AAF78369.1|AC069551_2 T10O22.6 [Arabidopsis thaliana], gi|9719723|gb|AAF97825.1|AC034107_8 Identical to WD-40 repeat protein (AtArcA) from Arabidopsis thaliana gb|U77…	gi|15220941,gi|2289095	0.999	AEGLVLK	0.95	54.8	26.7	0
SDS	ATARCA; nucleotide binding [Arabidopsis thaliana], gi|21431762|sp|O24456.2|GBLP_ARATH RecName: Full=Guanine nucleotide-binding protein subunit beta-like protein; AltName: Full=WD-40 repeat auxin-dependent protein ARCA, gi|8671763|gb|AAF78369.1|AC069551_2 T10O22.6 [Arabidopsis thaliana], gi|9719723|gb|AAF97825.1|AC034107_8 Identical to WD-40 repeat protein (AtArcA) from Arabidopsis thaliana gb|U77…	gi|15220941,gi|2289095	0.999	LWNTLGECK	0.95	23.6	28.3	1.23
SDS	FLA8 (FASCICLIN-LIKE ARABINOGALACTAN PROTEIN 8) [Arabidopsis thaliana], gi|38257354|sp|O22126.1|FLA8_ARATH RecName: Full=Fasciclin-like arabinogalactan protein 8; Short=AtAGP8; Flags: Precursor, gi|2583108|gb|AAB82617.1| expressed protein [Arabidopsis thaliana], gi|20453147|gb|AAM19815.1| At2g45470/F4L23.2 [Arabidopsis thaliana], gi|23506197|gb|AAN31110.1| At2g45470/F4L23.2 [Arabidopsis thaliana]	gi|18406799,gi|21595125	1	LADEINSR	0.95	60.5	28.3	0
SDS	FLA8 (FASCICLIN-LIKE ARABINOGALACTAN PROTEIN 8) [Arabidopsis thaliana], gi|38257354|sp|O22126.1|FLA8_ARATH RecName: Full=Fasciclin-like arabinogalactan protein 8; Short=AtAGP8; Flags: Precursor, gi|2583108|gb|AAB82617.1| expressed protein [Arabidopsis thaliana], gi|20453147|gb|AAM19815.1| At2g45470/F4L23.2 [Arabidopsis thaliana], gi|23506197|gb|AAN31110.1| At2g45470/F4L23.2 [Arabidopsis thaliana]	gi|18406799,gi|21595125	1	LDSSYTK	0.95	36.8	26.9	1.68
SDS	FLA8 (FASCICLIN-LIKE ARABINOGALACTAN PROTEIN 8) [Arabidopsis thaliana], gi|38257354|sp|O22126.1|FLA8_ARATH RecName: Full=Fasciclin-like arabinogalactan protein 8; Short=AtAGP8; Flags: Precursor, gi|2583108|gb|AAB82617.1| expressed protein [Arabidopsis thaliana], gi|20453147|gb|AAM19815.1| At2g45470/F4L23.2 [Arabidopsis thaliana], gi|23506197|gb|AAN31110.1| At2g45470/F4L23.2 [Arabidopsis thaliana]	gi|18406799,gi|21595125	1	VGFGSAASGSK	0.95	68	28	3.64
SDS	60S ribosomal protein L10 (RPL10B) [Arabidopsis thaliana], gi|19884272|sp|Q08770.2|RL102_ARATH RecName: Full=60S ribosomal protein L10-2; AltName: Full=Wilms tumor suppressor protein homolog, gi|4262180|gb|AAD14497.1| 60s ribosomal protein L10 [Arabidopsis thaliana], gi|21592869|gb|AAM64819.1| putative 60s ribosomal protein L10 [Arabidopsis thaliana], gi|88196721|gb|ABD43003.1| At1g26910 [Arabido…	gi|15223382,gi|18408550,gi|30683726	1	GVPDPK	0.91	11.4	19.4	2.72
SDS	60S ribosomal protein L10 (RPL10B) [Arabidopsis thaliana], gi|19884272|sp|Q08770.2|RL102_ARATH RecName: Full=60S ribosomal protein L10-2; AltName: Full=Wilms tumor suppressor protein homolog, gi|4262180|gb|AAD14497.1| 60s ribosomal protein L10 [Arabidopsis thaliana], gi|21592869|gb|AAM64819.1| putative 60s ribosomal protein L10 [Arabidopsis thaliana], gi|88196721|gb|ABD43003.1| At1g26910 [Arabido…	gi|15223382,gi|18408550,gi|30683726	1	IYDVGMK	0.831	27	28.2	0
SDS	60S ribosomal protein L10 (RPL10B) [Arabidopsis thaliana], gi|19884272|sp|Q08770.2|RL102_ARATH RecName: Full=60S ribosomal protein L10-2; AltName: Full=Wilms tumor suppressor protein homolog, gi|4262180|gb|AAD14497.1| 60s ribosomal protein L10 [Arabidopsis thaliana], gi|21592869|gb|AAM64819.1| putative 60s ribosomal protein L10 [Arabidopsis thaliana], gi|88196721|gb|ABD43003.1| At1g26910 [Arabido…	gi|15223382,gi|18408550,gi|30683726	1	MLSCAGADR	0.95	56.1	24.4	1.7
SDS	SAM-2 (S-ADENOSYLMETHIONINE SYNTHETASE 2); copper ion binding / methionine adenosyltransferase [Arabidopsis thaliana], gi|145332959|ref|NP_001078345.1| SAM-2 (S-ADENOSYLMETHIONINE SYNTHETASE 2); methionine adenosyltransferase [Arabidopsis thaliana], gi|127045|sp|P17562.1|METK2_ARATH RecName: Full=S-adenosylmethionine synthetase 2; Short=AdoMet synthetase 2; AltName: Full=Methionine adenosyltransf…	gi|15234354	1	LTEVR	0.873	29	29.5	0
SDS	SAM-2 (S-ADENOSYLMETHIONINE SYNTHETASE 2); copper ion binding / methionine adenosyltransferase [Arabidopsis thaliana], gi|145332959|ref|NP_001078345.1| SAM-2 (S-ADENOSYLMETHIONINE SYNTHETASE 2); methionine adenosyltransferase [Arabidopsis thaliana], gi|127045|sp|P17562.1|METK2_ARATH RecName: Full=S-adenosylmethionine synthetase 2; Short=AdoMet synthetase 2; AltName: Full=Methionine adenosyltransf…	gi|15234354	1	SGAYIVR	0.95	44.3	28.6	0
SDS	SAM-2 (S-ADENOSYLMETHIONINE SYNTHETASE 2); copper ion binding / methionine adenosyltransferase [Arabidopsis thaliana], gi|145332959|ref|NP_001078345.1| SAM-2 (S-ADENOSYLMETHIONINE SYNTHETASE 2); methionine adenosyltransferase [Arabidopsis thaliana], gi|127045|sp|P17562.1|METK2_ARATH RecName: Full=S-adenosylmethionine synthetase 2; Short=AdoMet synthetase 2; AltName: Full=Methionine adenosyltransf…	gi|15234354	1	SVVANGMAR	0.95	35.6	30.5	1.8
SDS	SAM-2 (S-ADENOSYLMETHIONINE SYNTHETASE 2); copper ion binding / methionine adenosyltransferase [Arabidopsis thaliana], gi|145332959|ref|NP_001078345.1| SAM-2 (S-ADENOSYLMETHIONINE SYNTHETASE 2); methionine adenosyltransferase [Arabidopsis thaliana], gi|127045|sp|P17562.1|METK2_ARATH RecName: Full=S-adenosylmethionine synthetase 2; Short=AdoMet synthetase 2; AltName: Full=Methionine adenosyltransf…	gi|15234354	1	VACETCTK	0.95	56	24.1	2.37
SDS	SAM-2 (S-ADENOSYLMETHIONINE SYNTHETASE 2); copper ion binding / methionine adenosyltransferase [Arabidopsis thaliana], gi|145332959|ref|NP_001078345.1| SAM-2 (S-ADENOSYLMETHIONINE SYNTHETASE 2); methionine adenosyltransferase [Arabidopsis thaliana], gi|127045|sp|P17562.1|METK2_ARATH RecName: Full=S-adenosylmethionine synthetase 2; Short=AdoMet synthetase 2; AltName: Full=Methionine adenosyltransf…	gi|15234354	1	YLDDK	0.95	35.3	23.5	0
SDS	PATL1 (PATELLIN 1); transporter [Arabidopsis thaliana], gi|78099065|sp|Q56WK6.2|PATL1_ARATH RecName: Full=Patellin-1, gi|12323660|gb|AAG51793.1|AC067754_9 cytosolic factor, putative; 12503-14597 [Arabidopsis thaliana], gi|15028181|gb|AAK76587.1| putative cytosolic factor [Arabidopsis thaliana], gi|21280861|gb|AAM44913.1| putative cytosolic factor protein [Arabidopsis thaliana]	gi|15218382	1	ALEEFK	0.95	37.4	28.7	0
SDS	PATL1 (PATELLIN 1); transporter [Arabidopsis thaliana], gi|78099065|sp|Q56WK6.2|PATL1_ARATH RecName: Full=Patellin-1, gi|12323660|gb|AAG51793.1|AC067754_9 cytosolic factor, putative; 12503-14597 [Arabidopsis thaliana], gi|15028181|gb|AAK76587.1| putative cytosolic factor [Arabidopsis thaliana], gi|21280861|gb|AAM44913.1| putative cytosolic factor protein [Arabidopsis thaliana]	gi|15218382	1	IQLQEK	0.95	36.9	27	0
SDS	PATL1 (PATELLIN 1); transporter [Arabidopsis thaliana], gi|78099065|sp|Q56WK6.2|PATL1_ARATH RecName: Full=Patellin-1, gi|12323660|gb|AAG51793.1|AC067754_9 cytosolic factor, putative; 12503-14597 [Arabidopsis thaliana], gi|15028181|gb|AAK76587.1| putative cytosolic factor [Arabidopsis thaliana], gi|21280861|gb|AAM44913.1| putative cytosolic factor protein [Arabidopsis thaliana]	gi|15218382	1	MVLAGPSK	0.937	35.3	30.5	0
SDS	PATL1 (PATELLIN 1); transporter [Arabidopsis thaliana], gi|78099065|sp|Q56WK6.2|PATL1_ARATH RecName: Full=Patellin-1, gi|12323660|gb|AAG51793.1|AC067754_9 cytosolic factor, putative; 12503-14597 [Arabidopsis thaliana], gi|15028181|gb|AAK76587.1| putative cytosolic factor [Arabidopsis thaliana], gi|21280861|gb|AAM44913.1| putative cytosolic factor protein [Arabidopsis thaliana]	gi|15218382	1	NAPGLGKR	0.932	29.3	25	0
SDS	PATL1 (PATELLIN 1); transporter [Arabidopsis thaliana], gi|78099065|sp|Q56WK6.2|PATL1_ARATH RecName: Full=Patellin-1, gi|12323660|gb|AAG51793.1|AC067754_9 cytosolic factor, putative; 12503-14597 [Arabidopsis thaliana], gi|15028181|gb|AAK76587.1| putative cytosolic factor [Arabidopsis thaliana], gi|21280861|gb|AAM44913.1| putative cytosolic factor protein [Arabidopsis thaliana]	gi|15218382	1	SADTIFK	0.95	36.8	27.4	0
SDS	PGK (PHOSPHOGLYCERATE KINASE); phosphoglycerate kinase [Arabidopsis thaliana], gi|30699430|ref|NP_849907.1| PGK (PHOSPHOGLYCERATE KINASE); phosphoglycerate kinase [Arabidopsis thaliana], gi|4835754|gb|AAD30221.1|AC007202_3 Is a member of the PF|00162 Phosphoglycerate kinase family. ESTs gb|N38721, gb|T22178, gb|R90345, gb|R90715, gb|T21140, gb|T46295, gb|H37082, gb|T46076, gb|N37132, gb|AA597649,…	gi|15219412,gi|21536853	1	AAVPTIK	0.929	29.1	22.4	0
SDS	PGK (PHOSPHOGLYCERATE KINASE); phosphoglycerate kinase [Arabidopsis thaliana], gi|30699430|ref|NP_849907.1| PGK (PHOSPHOGLYCERATE KINASE); phosphoglycerate kinase [Arabidopsis thaliana], gi|4835754|gb|AAD30221.1|AC007202_3 Is a member of the PF|00162 Phosphoglycerate kinase family. ESTs gb|N38721, gb|T22178, gb|R90345, gb|R90715, gb|T21140, gb|T46295, gb|H37082, gb|T46076, gb|N37132, gb|AA597649,…	gi|15219412,gi|21536853	1	AHASTEGVAK	0.95	39.7	26.5	2.92
SDS	PGK (PHOSPHOGLYCERATE KINASE); phosphoglycerate kinase [Arabidopsis thaliana], gi|30699430|ref|NP_849907.1| PGK (PHOSPHOGLYCERATE KINASE); phosphoglycerate kinase [Arabidopsis thaliana], gi|4835754|gb|AAD30221.1|AC007202_3 Is a member of the PF|00162 Phosphoglycerate kinase family. ESTs gb|N38721, gb|T22178, gb|R90345, gb|R90715, gb|T21140, gb|T46295, gb|H37082, gb|T46076, gb|N37132, gb|AA597649,…	gi|15219412,gi|21536853	1	ELDYLVGAVANPK	0.95	45.6	28.6	3.08
SDS	PGK (PHOSPHOGLYCERATE KINASE); phosphoglycerate kinase [Arabidopsis thaliana], gi|30699430|ref|NP_849907.1| PGK (PHOSPHOGLYCERATE KINASE); phosphoglycerate kinase [Arabidopsis thaliana], gi|4835754|gb|AAD30221.1|AC007202_3 Is a member of the PF|00162 Phosphoglycerate kinase family. ESTs gb|N38721, gb|T22178, gb|R90345, gb|R90715, gb|T21140, gb|T46295, gb|H37082, gb|T46076, gb|N37132, gb|AA597649,…	gi|15219412,gi|21536853	1	GVTTIIGGGDSVAAVEK	0.95	75.8	27.2	3.47
SDS	PGK (PHOSPHOGLYCERATE KINASE); phosphoglycerate kinase [Arabidopsis thaliana], gi|30699430|ref|NP_849907.1| PGK (PHOSPHOGLYCERATE KINASE); phosphoglycerate kinase [Arabidopsis thaliana], gi|4835754|gb|AAD30221.1|AC007202_3 Is a member of the PF|00162 Phosphoglycerate kinase family. ESTs gb|N38721, gb|T22178, gb|R90345, gb|R90715, gb|T21140, gb|T46295, gb|H37082, gb|T46076, gb|N37132, gb|AA597649,…	gi|15219412,gi|21536853	1	QLAELSGK	0.861	30.4	30.4	0
SDS	PGK (PHOSPHOGLYCERATE KINASE); phosphoglycerate kinase [Arabidopsis thaliana], gi|30699430|ref|NP_849907.1| PGK (PHOSPHOGLYCERATE KINASE); phosphoglycerate kinase [Arabidopsis thaliana], gi|4835754|gb|AAD30221.1|AC007202_3 Is a member of the PF|00162 Phosphoglycerate kinase family. ESTs gb|N38721, gb|T22178, gb|R90345, gb|R90715, gb|T21140, gb|T46295, gb|H37082, gb|T46076, gb|N37132, gb|AA597649,…	gi|15219412,gi|21536853	1	SVGTLK	0.841	26.7	31.1	0
SDS	PGK (PHOSPHOGLYCERATE KINASE); phosphoglycerate kinase [Arabidopsis thaliana], gi|30699430|ref|NP_849907.1| PGK (PHOSPHOGLYCERATE KINASE); phosphoglycerate kinase [Arabidopsis thaliana], gi|4835754|gb|AAD30221.1|AC007202_3 Is a member of the PF|00162 Phosphoglycerate kinase family. ESTs gb|N38721, gb|T22178, gb|R90345, gb|R90715, gb|T21140, gb|T46295, gb|H37082, gb|T46076, gb|N37132, gb|AA597649,…	gi|15219412,gi|21536853	1	VGLADK	0.95	36.3	29	0
SDS	PGK (PHOSPHOGLYCERATE KINASE); phosphoglycerate kinase [Arabidopsis thaliana], gi|30699430|ref|NP_849907.1| PGK (PHOSPHOGLYCERATE KINASE); phosphoglycerate kinase [Arabidopsis thaliana], gi|4835754|gb|AAD30221.1|AC007202_3 Is a member of the PF|00162 Phosphoglycerate kinase family. ESTs gb|N38721, gb|T22178, gb|R90345, gb|R90715, gb|T21140, gb|T46295, gb|H37082, gb|T46076, gb|N37132, gb|AA597649,…	gi|15219412,gi|21536853	1	YLMGNGSR	0.91	30.2	27.6	0
SDS	MAT3 (methionine adenosyltransferase 3); copper ion binding / methionine adenosyltransferase [Arabidopsis thaliana], gi|186505986|ref|NP_001118458.1| MAT3 (methionine adenosyltransferase 3); methionine adenosyltransferase [Arabidopsis thaliana], gi|75313514|sp|Q9SJL8.1|METK3_ARATH RecName: Full=S-adenosylmethionine synthetase 3; Short=AdoMet synthetase 3; AltName: Full=Methionine adenosyltransfer…	gi|15228048	1	EHVIKPVIPAK	0.95	28.4	18.8	0
SDS	MAT3 (methionine adenosyltransferase 3); copper ion binding / methionine adenosyltransferase [Arabidopsis thaliana], gi|186505986|ref|NP_001118458.1| MAT3 (methionine adenosyltransferase 3); methionine adenosyltransferase [Arabidopsis thaliana], gi|75313514|sp|Q9SJL8.1|METK3_ARATH RecName: Full=S-adenosylmethionine synthetase 3; Short=AdoMet synthetase 3; AltName: Full=Methionine adenosyltransfer…	gi|15228048	1	LTEVR	0.873	29	29.5	0
SDS	MAT3 (methionine adenosyltransferase 3); copper ion binding / methionine adenosyltransferase [Arabidopsis thaliana], gi|186505986|ref|NP_001118458.1| MAT3 (methionine adenosyltransferase 3); methionine adenosyltransferase [Arabidopsis thaliana], gi|75313514|sp|Q9SJL8.1|METK3_ARATH RecName: Full=S-adenosylmethionine synthetase 3; Short=AdoMet synthetase 3; AltName: Full=Methionine adenosyltransfer…	gi|15228048	1	SGAYIVR	0.95	44.3	28.6	0
SDS	MAT3 (methionine adenosyltransferase 3); copper ion binding / methionine adenosyltransferase [Arabidopsis thaliana], gi|186505986|ref|NP_001118458.1| MAT3 (methionine adenosyltransferase 3); methionine adenosyltransferase [Arabidopsis thaliana], gi|75313514|sp|Q9SJL8.1|METK3_ARATH RecName: Full=S-adenosylmethionine synthetase 3; Short=AdoMet synthetase 3; AltName: Full=Methionine adenosyltransfer…	gi|15228048	1	SVVAAGLAR	0.95	40.7	28.5	0
SDS	MAT3 (methionine adenosyltransferase 3); copper ion binding / methionine adenosyltransferase [Arabidopsis thaliana], gi|186505986|ref|NP_001118458.1| MAT3 (methionine adenosyltransferase 3); methionine adenosyltransferase [Arabidopsis thaliana], gi|75313514|sp|Q9SJL8.1|METK3_ARATH RecName: Full=S-adenosylmethionine synthetase 3; Short=AdoMet synthetase 3; AltName: Full=Methionine adenosyltransfer…	gi|15228048	1	TQVTVEYK	0.891	29.6	28.1	0
SDS	MAT3 (methionine adenosyltransferase 3); copper ion binding / methionine adenosyltransferase [Arabidopsis thaliana], gi|186505986|ref|NP_001118458.1| MAT3 (methionine adenosyltransferase 3); methionine adenosyltransferase [Arabidopsis thaliana], gi|75313514|sp|Q9SJL8.1|METK3_ARATH RecName: Full=S-adenosylmethionine synthetase 3; Short=AdoMet synthetase 3; AltName: Full=Methionine adenosyltransfer…	gi|15228048	1	VACETCTK	0.95	56	24.1	2.37
SDS	protein kinase-related [Arabidopsis thaliana], gi|9759232|dbj|BAB09644.1| protein kinase-like protein [Arabidopsis thaliana], gi|19715586|gb|AAL91617.1| AT5g59010/k19m22_210 [Arabidopsis thaliana], gi|111074228|gb|ABH04487.1| At5g59010 [Arabidopsis thaliana]	gi|22327962,gi|22328189,gi|3047104	0.991	APNVVYK	0.811	26.8	28.7	0
SDS	protein kinase-related [Arabidopsis thaliana], gi|9759232|dbj|BAB09644.1| protein kinase-like protein [Arabidopsis thaliana], gi|19715586|gb|AAL91617.1| AT5g59010/k19m22_210 [Arabidopsis thaliana], gi|111074228|gb|ABH04487.1| At5g59010 [Arabidopsis thaliana]	gi|22327962,gi|22328189,gi|3047104	0.991	CLQYEAR	0.95	36.9	27.3	1.31
SDS	HSC70-1 (HEAT SHOCK COGNATE PROTEIN 70-1); ATP binding [Arabidopsis thaliana], gi|12643273|sp|P22953.3|HSP71_ARATH RecName: Full=Heat shock cognate 70 kDa protein 1; Short=Hsc70.1, gi|7413639|emb|CAB85987.1| dnaK-type molecular chaperone hsc70.1 [Arabidopsis thaliana], gi|15982749|gb|AAL09715.1| AT5g02500/T22P11_90 [Arabidopsis thaliana], gi|21539505|gb|AAM53305.1| DnaK-type molecular chaperone h…	gi|15241849,gi|397482	1	CMEPVEK	0.95	33.2	25.1	0
SDS	HSC70-1 (HEAT SHOCK COGNATE PROTEIN 70-1); ATP binding [Arabidopsis thaliana], gi|12643273|sp|P22953.3|HSP71_ARATH RecName: Full=Heat shock cognate 70 kDa protein 1; Short=Hsc70.1, gi|7413639|emb|CAB85987.1| dnaK-type molecular chaperone hsc70.1 [Arabidopsis thaliana], gi|15982749|gb|AAL09715.1| AT5g02500/T22P11_90 [Arabidopsis thaliana], gi|21539505|gb|AAM53305.1| DnaK-type molecular chaperone h…	gi|15241849,gi|397482	1	DAGVIAGLNVMR	0.879	29.4	28.6	0
SDS	HSC70-1 (HEAT SHOCK COGNATE PROTEIN 70-1); ATP binding [Arabidopsis thaliana], gi|12643273|sp|P22953.3|HSP71_ARATH RecName: Full=Heat shock cognate 70 kDa protein 1; Short=Hsc70.1, gi|7413639|emb|CAB85987.1| dnaK-type molecular chaperone hsc70.1 [Arabidopsis thaliana], gi|15982749|gb|AAL09715.1| AT5g02500/T22P11_90 [Arabidopsis thaliana], gi|21539505|gb|AAM53305.1| DnaK-type molecular chaperone h…	gi|15241849,gi|397482	1	IEEVD	0.837	20.4	24.7	0
SDS	HSC70-1 (HEAT SHOCK COGNATE PROTEIN 70-1); ATP binding [Arabidopsis thaliana], gi|12643273|sp|P22953.3|HSP71_ARATH RecName: Full=Heat shock cognate 70 kDa protein 1; Short=Hsc70.1, gi|7413639|emb|CAB85987.1| dnaK-type molecular chaperone hsc70.1 [Arabidopsis thaliana], gi|15982749|gb|AAL09715.1| AT5g02500/T22P11_90 [Arabidopsis thaliana], gi|21539505|gb|AAM53305.1| DnaK-type molecular chaperone h…	gi|15241849,gi|397482	1	IINEPTAAAIAYGLDK	0.95	62.9	27.1	6.07
SDS	HSC70-1 (HEAT SHOCK COGNATE PROTEIN 70-1); ATP binding [Arabidopsis thaliana], gi|12643273|sp|P22953.3|HSP71_ARATH RecName: Full=Heat shock cognate 70 kDa protein 1; Short=Hsc70.1, gi|7413639|emb|CAB85987.1| dnaK-type molecular chaperone hsc70.1 [Arabidopsis thaliana], gi|15982749|gb|AAL09715.1| AT5g02500/T22P11_90 [Arabidopsis thaliana], gi|21539505|gb|AAM53305.1| DnaK-type molecular chaperone h…	gi|15241849,gi|397482	1	ITITNDK	0.903	32.2	30	0
SDS	HSC70-1 (HEAT SHOCK COGNATE PROTEIN 70-1); ATP binding [Arabidopsis thaliana], gi|12643273|sp|P22953.3|HSP71_ARATH RecName: Full=Heat shock cognate 70 kDa protein 1; Short=Hsc70.1, gi|7413639|emb|CAB85987.1| dnaK-type molecular chaperone hsc70.1 [Arabidopsis thaliana], gi|15982749|gb|AAL09715.1| AT5g02500/T22P11_90 [Arabidopsis thaliana], gi|21539505|gb|AAM53305.1| DnaK-type molecular chaperone h…	gi|15241849,gi|397482	1	LIGDAAK	0.95	36.8	27.5	0
SDS	HSC70-1 (HEAT SHOCK COGNATE PROTEIN 70-1); ATP binding [Arabidopsis thaliana], gi|12643273|sp|P22953.3|HSP71_ARATH RecName: Full=Heat shock cognate 70 kDa protein 1; Short=Hsc70.1, gi|7413639|emb|CAB85987.1| dnaK-type molecular chaperone hsc70.1 [Arabidopsis thaliana], gi|15982749|gb|AAL09715.1| AT5g02500/T22P11_90 [Arabidopsis thaliana], gi|21539505|gb|AAM53305.1| DnaK-type molecular chaperone h…	gi|15241849,gi|397482	1	MVQEAEK	0.903	32.9	30.1	0
SDS	HSC70-1 (HEAT SHOCK COGNATE PROTEIN 70-1); ATP binding [Arabidopsis thaliana], gi|12643273|sp|P22953.3|HSP71_ARATH RecName: Full=Heat shock cognate 70 kDa protein 1; Short=Hsc70.1, gi|7413639|emb|CAB85987.1| dnaK-type molecular chaperone hsc70.1 [Arabidopsis thaliana], gi|15982749|gb|AAL09715.1| AT5g02500/T22P11_90 [Arabidopsis thaliana], gi|21539505|gb|AAM53305.1| DnaK-type molecular chaperone h…	gi|15241849,gi|397482	1	NALENYAYNMR	0.95	50.7	25.8	1.15
SDS	HSC70-1 (HEAT SHOCK COGNATE PROTEIN 70-1); ATP binding [Arabidopsis thaliana], gi|12643273|sp|P22953.3|HSP71_ARATH RecName: Full=Heat shock cognate 70 kDa protein 1; Short=Hsc70.1, gi|7413639|emb|CAB85987.1| dnaK-type molecular chaperone hsc70.1 [Arabidopsis thaliana], gi|15982749|gb|AAL09715.1| AT5g02500/T22P11_90 [Arabidopsis thaliana], gi|21539505|gb|AAM53305.1| DnaK-type molecular chaperone h…	gi|15241849,gi|397482	1	NTIQDEK	0.948	35.3	29.3	0
SDS	HSC70-1 (HEAT SHOCK COGNATE PROTEIN 70-1); ATP binding [Arabidopsis thaliana], gi|12643273|sp|P22953.3|HSP71_ARATH RecName: Full=Heat shock cognate 70 kDa protein 1; Short=Hsc70.1, gi|7413639|emb|CAB85987.1| dnaK-type molecular chaperone hsc70.1 [Arabidopsis thaliana], gi|15982749|gb|AAL09715.1| AT5g02500/T22P11_90 [Arabidopsis thaliana], gi|21539505|gb|AAM53305.1| DnaK-type molecular chaperone h…	gi|15241849,gi|397482	1	NTTIPTKK	0.901	29.6	27.6	0
SDS	HSC70-1 (HEAT SHOCK COGNATE PROTEIN 70-1); ATP binding [Arabidopsis thaliana], gi|12643273|sp|P22953.3|HSP71_ARATH RecName: Full=Heat shock cognate 70 kDa protein 1; Short=Hsc70.1, gi|7413639|emb|CAB85987.1| dnaK-type molecular chaperone hsc70.1 [Arabidopsis thaliana], gi|15982749|gb|AAL09715.1| AT5g02500/T22P11_90 [Arabidopsis thaliana], gi|21539505|gb|AAM53305.1| DnaK-type molecular chaperone h…	gi|15241849,gi|397482	1	SINPDEAVAYGAAVQGAILSGEGNEK	0.95	58.8	27.5	2.72
SDS	HSC70-1 (HEAT SHOCK COGNATE PROTEIN 70-1); ATP binding [Arabidopsis thaliana], gi|12643273|sp|P22953.3|HSP71_ARATH RecName: Full=Heat shock cognate 70 kDa protein 1; Short=Hsc70.1, gi|7413639|emb|CAB85987.1| dnaK-type molecular chaperone hsc70.1 [Arabidopsis thaliana], gi|15982749|gb|AAL09715.1| AT5g02500/T22P11_90 [Arabidopsis thaliana], gi|21539505|gb|AAM53305.1| DnaK-type molecular chaperone h…	gi|15241849,gi|397482	1	TTPSYVAFTDSER	0.95	74.4	27.4	2.96
SDS	ACT2 (ACTIN 2); structural constituent of cytoskeleton [Arabidopsis thaliana], gi|25452790|sp|Q96292.1|ACT2_ARATH RecName: Full=Actin-2, gi|16226780|gb|AAL16260.1|AF428330_1 AT3g18780/MVE11_16 [Arabidopsis thaliana], gi|1669387|gb|AAB37098.1| actin 2 [Arabidopsis thaliana], gi|9293903|dbj|BAB01806.1| actin 2 [Arabidopsis thaliana], gi|17381174|gb|AAL36399.1| putative actin 2 protein [Arabidopsis …	gi|15230191,gi|222424327	0.999	AEADDIQPIVCDNGTGMVK	0.93	30.6	26.5	0
SDS	ACT2 (ACTIN 2); structural constituent of cytoskeleton [Arabidopsis thaliana], gi|25452790|sp|Q96292.1|ACT2_ARATH RecName: Full=Actin-2, gi|16226780|gb|AAL16260.1|AF428330_1 AT3g18780/MVE11_16 [Arabidopsis thaliana], gi|1669387|gb|AAB37098.1| actin 2 [Arabidopsis thaliana], gi|9293903|dbj|BAB01806.1| actin 2 [Arabidopsis thaliana], gi|17381174|gb|AAL36399.1| putative actin 2 protein [Arabidopsis …	gi|15230191,gi|222424327	0.999	AGFAGDDAPR	0.95	83.3	27.8	0
SDS	ACT2 (ACTIN 2); structural constituent of cytoskeleton [Arabidopsis thaliana], gi|25452790|sp|Q96292.1|ACT2_ARATH RecName: Full=Actin-2, gi|16226780|gb|AAL16260.1|AF428330_1 AT3g18780/MVE11_16 [Arabidopsis thaliana], gi|1669387|gb|AAB37098.1| actin 2 [Arabidopsis thaliana], gi|9293903|dbj|BAB01806.1| actin 2 [Arabidopsis thaliana], gi|17381174|gb|AAL36399.1| putative actin 2 protein [Arabidopsis …	gi|15230191,gi|222424327	0.999	DAYVGDEAQSK	0.95	42.7	27	1.8
SDS	ACT2 (ACTIN 2); structural constituent of cytoskeleton [Arabidopsis thaliana], gi|25452790|sp|Q96292.1|ACT2_ARATH RecName: Full=Actin-2, gi|16226780|gb|AAL16260.1|AF428330_1 AT3g18780/MVE11_16 [Arabidopsis thaliana], gi|1669387|gb|AAB37098.1| actin 2 [Arabidopsis thaliana], gi|9293903|dbj|BAB01806.1| actin 2 [Arabidopsis thaliana], gi|17381174|gb|AAL36399.1| putative actin 2 protein [Arabidopsis …	gi|15230191,gi|222424327	0.999	DAYVGDEAQSKR	0.95	60.6	28.8	4.55
SDS	ACT2 (ACTIN 2); structural constituent of cytoskeleton [Arabidopsis thaliana], gi|25452790|sp|Q96292.1|ACT2_ARATH RecName: Full=Actin-2, gi|16226780|gb|AAL16260.1|AF428330_1 AT3g18780/MVE11_16 [Arabidopsis thaliana], gi|1669387|gb|AAB37098.1| actin 2 [Arabidopsis thaliana], gi|9293903|dbj|BAB01806.1| actin 2 [Arabidopsis thaliana], gi|17381174|gb|AAL36399.1| putative actin 2 protein [Arabidopsis …	gi|15230191,gi|222424327	0.999	EITALAPSSMK	0.95	49.4	30.1	1.21
SDS	ACT2 (ACTIN 2); structural constituent of cytoskeleton [Arabidopsis thaliana], gi|25452790|sp|Q96292.1|ACT2_ARATH RecName: Full=Actin-2, gi|16226780|gb|AAL16260.1|AF428330_1 AT3g18780/MVE11_16 [Arabidopsis thaliana], gi|1669387|gb|AAB37098.1| actin 2 [Arabidopsis thaliana], gi|9293903|dbj|BAB01806.1| actin 2 [Arabidopsis thaliana], gi|17381174|gb|AAL36399.1| putative actin 2 protein [Arabidopsis …	gi|15230191,gi|222424327	0.999	GILTLK	0.889	25.3	22.3	0
SDS	ACT2 (ACTIN 2); structural constituent of cytoskeleton [Arabidopsis thaliana], gi|25452790|sp|Q96292.1|ACT2_ARATH RecName: Full=Actin-2, gi|16226780|gb|AAL16260.1|AF428330_1 AT3g18780/MVE11_16 [Arabidopsis thaliana], gi|1669387|gb|AAB37098.1| actin 2 [Arabidopsis thaliana], gi|9293903|dbj|BAB01806.1| actin 2 [Arabidopsis thaliana], gi|17381174|gb|AAL36399.1| putative actin 2 protein [Arabidopsis …	gi|15230191,gi|222424327	0.999	GYMFTTTAER	0.95	64.7	26	1.44
SDS	ACT2 (ACTIN 2); structural constituent of cytoskeleton [Arabidopsis thaliana], gi|25452790|sp|Q96292.1|ACT2_ARATH RecName: Full=Actin-2, gi|16226780|gb|AAL16260.1|AF428330_1 AT3g18780/MVE11_16 [Arabidopsis thaliana], gi|1669387|gb|AAB37098.1| actin 2 [Arabidopsis thaliana], gi|9293903|dbj|BAB01806.1| actin 2 [Arabidopsis thaliana], gi|17381174|gb|AAL36399.1| putative actin 2 protein [Arabidopsis …	gi|15230191,gi|222424327	0.999	IAPEEHPVLLTEAPLNPK	0.924	23.8	24.6	0
SDS	ACT2 (ACTIN 2); structural constituent of cytoskeleton [Arabidopsis thaliana], gi|25452790|sp|Q96292.1|ACT2_ARATH RecName: Full=Actin-2, gi|16226780|gb|AAL16260.1|AF428330_1 AT3g18780/MVE11_16 [Arabidopsis thaliana], gi|1669387|gb|AAB37098.1| actin 2 [Arabidopsis thaliana], gi|9293903|dbj|BAB01806.1| actin 2 [Arabidopsis thaliana], gi|17381174|gb|AAL36399.1| putative actin 2 protein [Arabidopsis …	gi|15230191,gi|222424327	0.999	NYELPDGQVITIGAER	0.95	121	28.5	6.28
SDS	ACT2 (ACTIN 2); structural constituent of cytoskeleton [Arabidopsis thaliana], gi|25452790|sp|Q96292.1|ACT2_ARATH RecName: Full=Actin-2, gi|16226780|gb|AAL16260.1|AF428330_1 AT3g18780/MVE11_16 [Arabidopsis thaliana], gi|1669387|gb|AAB37098.1| actin 2 [Arabidopsis thaliana], gi|9293903|dbj|BAB01806.1| actin 2 [Arabidopsis thaliana], gi|17381174|gb|AAL36399.1| putative actin 2 protein [Arabidopsis …	gi|15230191,gi|222424327	0.999	TSSSIEK	0.885	30	28.9	0
SDS	ACT2 (ACTIN 2); structural constituent of cytoskeleton [Arabidopsis thaliana], gi|25452790|sp|Q96292.1|ACT2_ARATH RecName: Full=Actin-2, gi|16226780|gb|AAL16260.1|AF428330_1 AT3g18780/MVE11_16 [Arabidopsis thaliana], gi|1669387|gb|AAB37098.1| actin 2 [Arabidopsis thaliana], gi|9293903|dbj|BAB01806.1| actin 2 [Arabidopsis thaliana], gi|17381174|gb|AAL36399.1| putative actin 2 protein [Arabidopsis …	gi|15230191,gi|222424327	0.999	VVAPPER	0.914	30.4	27.5	0
SDS	ACT2 (ACTIN 2); structural constituent of cytoskeleton [Arabidopsis thaliana], gi|25452790|sp|Q96292.1|ACT2_ARATH RecName: Full=Actin-2, gi|16226780|gb|AAL16260.1|AF428330_1 AT3g18780/MVE11_16 [Arabidopsis thaliana], gi|1669387|gb|AAB37098.1| actin 2 [Arabidopsis thaliana], gi|9293903|dbj|BAB01806.1| actin 2 [Arabidopsis thaliana], gi|17381174|gb|AAL36399.1| putative actin 2 protein [Arabidopsis …	gi|15230191,gi|222424327	0.999	VVAPPERK	0.95	43.3	23.1	0
SDS	ATCBR (ARABIDOPSIS THALIANA NADH:CYTOCHROME B5 REDUCTASE 1); cytochrome-b5 reductase [Arabidopsis thaliana], gi|4240116|dbj|BAA74837.1| NADH-cytochrome b5 reductase [Arabidopsis thaliana], gi|4240118|dbj|BAA74838.1| NADH-cytochrome b5 reductase [Arabidopsis thaliana], gi|9759054|dbj|BAB09576.1| NADH-cytochrome b5 reductase [Arabidopsis thaliana], gi|21553853|gb|AAM62946.1| NADH-cytochrome b5 redu…	gi|15238025,gi|16648905	0.993	AILENPTDK	0.853	26.9	27.3	0
SDS	ATCBR (ARABIDOPSIS THALIANA NADH:CYTOCHROME B5 REDUCTASE 1); cytochrome-b5 reductase [Arabidopsis thaliana], gi|4240116|dbj|BAA74837.1| NADH-cytochrome b5 reductase [Arabidopsis thaliana], gi|4240118|dbj|BAA74838.1| NADH-cytochrome b5 reductase [Arabidopsis thaliana], gi|9759054|dbj|BAB09576.1| NADH-cytochrome b5 reductase [Arabidopsis thaliana], gi|21553853|gb|AAM62946.1| NADH-cytochrome b5 redu…	gi|15238025,gi|16648905	0.993	CGPPPMNK	0.95	46.3	24.3	4.07
SDS	ATPME3; pectinesterase [Arabidopsis thaliana], gi|229891485|sp|O49006.2|PME3_ARATH RecName: Full=Pectinesterase/pectinesterase inhibitor 3; Includes: RecName: Full=Pectinesterase inhibitor 3; AltName: Full=Pectin methylesterase inhibitor 3; Includes: RecName: Full=Pectinesterase 3; Short=PE 3; AltName: Full=Pectin methylesterase 3; AltName: Full=Pectin methylesterase 27; Short=AtPME27; Flags: Pre…	gi|15231828,gi|2895510	1	DITFQNTAGPSK	0.95	74.1	29.3	2.01
SDS	ATPME3; pectinesterase [Arabidopsis thaliana], gi|229891485|sp|O49006.2|PME3_ARATH RecName: Full=Pectinesterase/pectinesterase inhibitor 3; Includes: RecName: Full=Pectinesterase inhibitor 3; AltName: Full=Pectin methylesterase inhibitor 3; Includes: RecName: Full=Pectinesterase 3; Short=PE 3; AltName: Full=Pectin methylesterase 3; AltName: Full=Pectin methylesterase 27; Short=AtPME27; Flags: Pre…	gi|15231828,gi|2895510	1	EHAGDLK	0.95	28.7	26.1	1.35
SDS	ATPME3; pectinesterase [Arabidopsis thaliana], gi|229891485|sp|O49006.2|PME3_ARATH RecName: Full=Pectinesterase/pectinesterase inhibitor 3; Includes: RecName: Full=Pectinesterase inhibitor 3; AltName: Full=Pectin methylesterase inhibitor 3; Includes: RecName: Full=Pectinesterase 3; Short=PE 3; AltName: Full=Pectin methylesterase 3; AltName: Full=Pectin methylesterase 27; Short=AtPME27; Flags: Pre…	gi|15231828,gi|2895510	1	HQAVALR	0.95	41.7	24.7	3.28
SDS	ATPME3; pectinesterase [Arabidopsis thaliana], gi|229891485|sp|O49006.2|PME3_ARATH RecName: Full=Pectinesterase/pectinesterase inhibitor 3; Includes: RecName: Full=Pectinesterase inhibitor 3; AltName: Full=Pectin methylesterase inhibitor 3; Includes: RecName: Full=Pectinesterase 3; Short=PE 3; AltName: Full=Pectin methylesterase 3; AltName: Full=Pectin methylesterase 27; Short=AtPME27; Flags: Pre…	gi|15231828,gi|2895510	1	IGATSDLQSVK	0.95	76.9	28.6	1.74
SDS	ATPME3; pectinesterase [Arabidopsis thaliana], gi|229891485|sp|O49006.2|PME3_ARATH RecName: Full=Pectinesterase/pectinesterase inhibitor 3; Includes: RecName: Full=Pectinesterase inhibitor 3; AltName: Full=Pectin methylesterase inhibitor 3; Includes: RecName: Full=Pectinesterase 3; Short=PE 3; AltName: Full=Pectin methylesterase 3; AltName: Full=Pectin methylesterase 27; Short=AtPME27; Flags: Pre…	gi|15231828,gi|2895510	1	NIMFMGDGR	0.949	19.4	22.7	1.1
SDS	ATPME3; pectinesterase [Arabidopsis thaliana], gi|229891485|sp|O49006.2|PME3_ARATH RecName: Full=Pectinesterase/pectinesterase inhibitor 3; Includes: RecName: Full=Pectinesterase inhibitor 3; AltName: Full=Pectin methylesterase inhibitor 3; Includes: RecName: Full=Pectinesterase 3; Short=PE 3; AltName: Full=Pectin methylesterase 3; AltName: Full=Pectin methylesterase 27; Short=AtPME27; Flags: Pre…	gi|15231828,gi|2895510	1	NMVTAQGR	0.95	56.8	30	0
SDS	ATPME3; pectinesterase [Arabidopsis thaliana], gi|229891485|sp|O49006.2|PME3_ARATH RecName: Full=Pectinesterase/pectinesterase inhibitor 3; Includes: RecName: Full=Pectinesterase inhibitor 3; AltName: Full=Pectin methylesterase inhibitor 3; Includes: RecName: Full=Pectinesterase 3; Short=PE 3; AltName: Full=Pectin methylesterase 3; AltName: Full=Pectin methylesterase 27; Short=AtPME27; Flags: Pre…	gi|15231828,gi|2895510	1	TDPNQNTGIVIQK	0.95	43.7	27.2	3.02
SDS	ADK2 (ADENOSINE KINASE 2); adenosine kinase/ copper ion binding / kinase [Arabidopsis thaliana], gi|17366963|sp|Q9LZG0.1|ADK2_ARATH RecName: Full=Adenosine kinase 2; Short=AK 2; AltName: Full=Adenosine 5'-phosphotransferase 2, gi|12017764|gb|AAG45247.1|AF180895_1 adenosine kinase 2 [Arabidopsis thaliana], gi|12017768|gb|AAG45249.1|AF180897_1 adenosine kinase 2 [Arabidopsis thaliana], gi|7378610|e…	gi|15242717	0.998	SLIANLSAANCYK	0.95	52.2	29.1	1.23
SDS	ADK2 (ADENOSINE KINASE 2); adenosine kinase/ copper ion binding / kinase [Arabidopsis thaliana], gi|17366963|sp|Q9LZG0.1|ADK2_ARATH RecName: Full=Adenosine kinase 2; Short=AK 2; AltName: Full=Adenosine 5'-phosphotransferase 2, gi|12017764|gb|AAG45247.1|AF180895_1 adenosine kinase 2 [Arabidopsis thaliana], gi|12017768|gb|AAG45249.1|AF180897_1 adenosine kinase 2 [Arabidopsis thaliana], gi|7378610|e…	gi|15242717	0.998	TTVITQGADPVVVAEDGK	0.95	125	27.2	6.72
SDS	class III ADH, glutathione-dependent formaldehyde dehydrogenase. [Arabidopsis thaliana]	gi|1143388,gi|1498024,gi|15240054	0.999	AALECCHK	0.95	29	22.7	1.82
SDS	class III ADH, glutathione-dependent formaldehyde dehydrogenase. [Arabidopsis thaliana]	gi|1143388,gi|1498024,gi|15240054	0.999	ATQGQVITCK	0.95	49.2	29.2	0
SDS	ATGLX1 (GLYOXALASE I HOMOLOG); lactoylglutathione lyase/ metal ion binding [Arabidopsis thaliana], gi|30682443|ref|NP_849643.1| ATGLX1 (GLYOXALASE I HOMOLOG); lactoylglutathione lyase/ metal ion binding [Arabidopsis thaliana], gi|79317664|ref|NP_001031025.1| ATGLX1 (GLYOXALASE I HOMOLOG); lactoylglutathione lyase/ metal ion binding [Arabidopsis thaliana], gi|79587736|ref|NP_849644.2| ATGLX1 (GLYO…	gi|15221116,gi|15810219,gi|222423971	1	IVNQELGGK	0.95	66.8	27.6	0
SDS	ATGLX1 (GLYOXALASE I HOMOLOG); lactoylglutathione lyase/ metal ion binding [Arabidopsis thaliana], gi|30682443|ref|NP_849643.1| ATGLX1 (GLYOXALASE I HOMOLOG); lactoylglutathione lyase/ metal ion binding [Arabidopsis thaliana], gi|79317664|ref|NP_001031025.1| ATGLX1 (GLYOXALASE I HOMOLOG); lactoylglutathione lyase/ metal ion binding [Arabidopsis thaliana], gi|79587736|ref|NP_849644.2| ATGLX1 (GLYO…	gi|15221116,gi|15810219,gi|222423971	1	IVSFLDPDGWK	0.95	33.6	29.4	1.89
SDS	ATGLX1 (GLYOXALASE I HOMOLOG); lactoylglutathione lyase/ metal ion binding [Arabidopsis thaliana], gi|30682443|ref|NP_849643.1| ATGLX1 (GLYOXALASE I HOMOLOG); lactoylglutathione lyase/ metal ion binding [Arabidopsis thaliana], gi|79317664|ref|NP_001031025.1| ATGLX1 (GLYOXALASE I HOMOLOG); lactoylglutathione lyase/ metal ion binding [Arabidopsis thaliana], gi|79587736|ref|NP_849644.2| ATGLX1 (GLYO…	gi|15221116,gi|15810219,gi|222423971	1	VGDLDR	0.95	51.5	28.2	0
SDS	ATP synthase beta chain 2, mitochondrial [Arabidopsis thaliana], gi|26391492|sp|P83484.1|ATPBN_ARATH RecName: Full=ATP synthase subunit beta-2, mitochondrial; Flags: Precursor, gi|13548327|emb|CAC35874.1| H+-transporting ATP synthase beta chain (mitochondrial)-like protein [Arabidopsis thaliana], gi|15293123|gb|AAK93672.1| unknown protein [Arabidopsis thaliana], gi|19310683|gb|AAL85072.1| unknown…	gi|18415911	1	CALVYGQMNEPPGAR	0.95	96.8	27.9	5.68
SDS	ATP synthase beta chain 2, mitochondrial [Arabidopsis thaliana], gi|26391492|sp|P83484.1|ATPBN_ARATH RecName: Full=ATP synthase subunit beta-2, mitochondrial; Flags: Precursor, gi|13548327|emb|CAC35874.1| H+-transporting ATP synthase beta chain (mitochondrial)-like protein [Arabidopsis thaliana], gi|15293123|gb|AAK93672.1| unknown protein [Arabidopsis thaliana], gi|19310683|gb|AAL85072.1| unknown…	gi|18415911	1	DAPALVDLATGQEILATGIK	0.95	160	25	10.9
SDS	ATP synthase beta chain 2, mitochondrial [Arabidopsis thaliana], gi|26391492|sp|P83484.1|ATPBN_ARATH RecName: Full=ATP synthase subunit beta-2, mitochondrial; Flags: Precursor, gi|13548327|emb|CAC35874.1| H+-transporting ATP synthase beta chain (mitochondrial)-like protein [Arabidopsis thaliana], gi|15293123|gb|AAK93672.1| unknown protein [Arabidopsis thaliana], gi|19310683|gb|AAL85072.1| unknown…	gi|18415911	1	EMIESGVIK	0.908	32.7	30.2	0
SDS	ATP synthase beta chain 2, mitochondrial [Arabidopsis thaliana], gi|26391492|sp|P83484.1|ATPBN_ARATH RecName: Full=ATP synthase subunit beta-2, mitochondrial; Flags: Precursor, gi|13548327|emb|CAC35874.1| H+-transporting ATP synthase beta chain (mitochondrial)-like protein [Arabidopsis thaliana], gi|15293123|gb|AAK93672.1| unknown protein [Arabidopsis thaliana], gi|19310683|gb|AAL85072.1| unknown…	gi|18415911	1	FTQANSEVSALLGR	0.95	121	28.3	6.02
SDS	ATP synthase beta chain 2, mitochondrial [Arabidopsis thaliana], gi|26391492|sp|P83484.1|ATPBN_ARATH RecName: Full=ATP synthase subunit beta-2, mitochondrial; Flags: Precursor, gi|13548327|emb|CAC35874.1| H+-transporting ATP synthase beta chain (mitochondrial)-like protein [Arabidopsis thaliana], gi|15293123|gb|AAK93672.1| unknown protein [Arabidopsis thaliana], gi|19310683|gb|AAL85072.1| unknown…	gi|18415911	1	IGLFGGAGVGK	0.95	51.8	28.3	1.15
SDS	ATP synthase beta chain 2, mitochondrial [Arabidopsis thaliana], gi|26391492|sp|P83484.1|ATPBN_ARATH RecName: Full=ATP synthase subunit beta-2, mitochondrial; Flags: Precursor, gi|13548327|emb|CAC35874.1| H+-transporting ATP synthase beta chain (mitochondrial)-like protein [Arabidopsis thaliana], gi|15293123|gb|AAK93672.1| unknown protein [Arabidopsis thaliana], gi|19310683|gb|AAL85072.1| unknown…	gi|18415911	1	IMNVLGEPIDER	0.95	50.1	27.8	3.19
SDS	ATP synthase beta chain 2, mitochondrial [Arabidopsis thaliana], gi|26391492|sp|P83484.1|ATPBN_ARATH RecName: Full=ATP synthase subunit beta-2, mitochondrial; Flags: Precursor, gi|13548327|emb|CAC35874.1| H+-transporting ATP synthase beta chain (mitochondrial)-like protein [Arabidopsis thaliana], gi|15293123|gb|AAK93672.1| unknown protein [Arabidopsis thaliana], gi|19310683|gb|AAL85072.1| unknown…	gi|18415911	1	IPSAVGYQPTLASDLGALQER	0.95	138	26.4	9.64
SDS	ATP synthase beta chain 2, mitochondrial [Arabidopsis thaliana], gi|26391492|sp|P83484.1|ATPBN_ARATH RecName: Full=ATP synthase subunit beta-2, mitochondrial; Flags: Precursor, gi|13548327|emb|CAC35874.1| H+-transporting ATP synthase beta chain (mitochondrial)-like protein [Arabidopsis thaliana], gi|15293123|gb|AAK93672.1| unknown protein [Arabidopsis thaliana], gi|19310683|gb|AAL85072.1| unknown…	gi|18415911	1	QISELGIYPAVDPLDSTSR	0.95	105	28.4	5.16
SDS	ATP synthase beta chain 2, mitochondrial [Arabidopsis thaliana], gi|26391492|sp|P83484.1|ATPBN_ARATH RecName: Full=ATP synthase subunit beta-2, mitochondrial; Flags: Precursor, gi|13548327|emb|CAC35874.1| H+-transporting ATP synthase beta chain (mitochondrial)-like protein [Arabidopsis thaliana], gi|15293123|gb|AAK93672.1| unknown protein [Arabidopsis thaliana], gi|19310683|gb|AAL85072.1| unknown…	gi|18415911	1	TIAMDGTEGLVR	0.95	61.1	29.8	2.7
SDS	ATP synthase beta chain 2, mitochondrial [Arabidopsis thaliana], gi|26391492|sp|P83484.1|ATPBN_ARATH RecName: Full=ATP synthase subunit beta-2, mitochondrial; Flags: Precursor, gi|13548327|emb|CAC35874.1| H+-transporting ATP synthase beta chain (mitochondrial)-like protein [Arabidopsis thaliana], gi|15293123|gb|AAK93672.1| unknown protein [Arabidopsis thaliana], gi|19310683|gb|AAL85072.1| unknown…	gi|18415911	1	TREGNDLYR	0.905	30.6	28.3	0
SDS	ATP synthase beta chain 2, mitochondrial [Arabidopsis thaliana], gi|26391492|sp|P83484.1|ATPBN_ARATH RecName: Full=ATP synthase subunit beta-2, mitochondrial; Flags: Precursor, gi|13548327|emb|CAC35874.1| H+-transporting ATP synthase beta chain (mitochondrial)-like protein [Arabidopsis thaliana], gi|15293123|gb|AAK93672.1| unknown protein [Arabidopsis thaliana], gi|19310683|gb|AAL85072.1| unknown…	gi|18415911	1	TVLIMELINNVAK	0.95	73.1	25.1	3.6
SDS	ATP synthase beta chain 2, mitochondrial [Arabidopsis thaliana], gi|26391492|sp|P83484.1|ATPBN_ARATH RecName: Full=ATP synthase subunit beta-2, mitochondrial; Flags: Precursor, gi|13548327|emb|CAC35874.1| H+-transporting ATP synthase beta chain (mitochondrial)-like protein [Arabidopsis thaliana], gi|15293123|gb|AAK93672.1| unknown protein [Arabidopsis thaliana], gi|19310683|gb|AAL85072.1| unknown…	gi|18415911	1	TYDYGGK	0.95	31.9	24.2	2.02
SDS	ATP synthase beta chain 2, mitochondrial [Arabidopsis thaliana], gi|26391492|sp|P83484.1|ATPBN_ARATH RecName: Full=ATP synthase subunit beta-2, mitochondrial; Flags: Precursor, gi|13548327|emb|CAC35874.1| H+-transporting ATP synthase beta chain (mitochondrial)-like protein [Arabidopsis thaliana], gi|15293123|gb|AAK93672.1| unknown protein [Arabidopsis thaliana], gi|19310683|gb|AAL85072.1| unknown…	gi|18415911	1	VLNTGAPITVPVGR	0.95	87.2	19.5	5.18
SDS	ATP synthase beta chain 2, mitochondrial [Arabidopsis thaliana], gi|26391492|sp|P83484.1|ATPBN_ARATH RecName: Full=ATP synthase subunit beta-2, mitochondrial; Flags: Precursor, gi|13548327|emb|CAC35874.1| H+-transporting ATP synthase beta chain (mitochondrial)-like protein [Arabidopsis thaliana], gi|15293123|gb|AAK93672.1| unknown protein [Arabidopsis thaliana], gi|19310683|gb|AAL85072.1| unknown…	gi|18415911	1	VLQNYK	0.95	36.3	27	0
SDS	ATP synthase beta chain 2, mitochondrial [Arabidopsis thaliana], gi|26391492|sp|P83484.1|ATPBN_ARATH RecName: Full=ATP synthase subunit beta-2, mitochondrial; Flags: Precursor, gi|13548327|emb|CAC35874.1| H+-transporting ATP synthase beta chain (mitochondrial)-like protein [Arabidopsis thaliana], gi|15293123|gb|AAK93672.1| unknown protein [Arabidopsis thaliana], gi|19310683|gb|AAL85072.1| unknown…	gi|18415911	1	VVDLLAPYQR	0.95	48.9	28.1	1.85
SDS	SDH1-1; ATP binding / succinate dehydrogenase [Arabidopsis thaliana], gi|20454872|sp|O82663.1|DHSA1_ARATH RecName: Full=Succinate dehydrogenase [ubiquinone] flavoprotein subunit 1, mitochondrial; AltName: Full=Flavoprotein subunit 1 of complex II; Short=FP; Flags: Precursor, gi|13605885|gb|AAK32928.1|AF367341_1 AT5g66760/MSN2_16 [Arabidopsis thaliana], gi|16930699|gb|AAL32015.1|AF436833_1 AT5g667…	gi|15240075	0.998	SMTMEIR	0.95	24.4	23.9	1.37
SDS	SDH1-1; ATP binding / succinate dehydrogenase [Arabidopsis thaliana], gi|20454872|sp|O82663.1|DHSA1_ARATH RecName: Full=Succinate dehydrogenase [ubiquinone] flavoprotein subunit 1, mitochondrial; AltName: Full=Flavoprotein subunit 1 of complex II; Short=FP; Flags: Precursor, gi|13605885|gb|AAK32928.1|AF367341_1 AT5g66760/MSN2_16 [Arabidopsis thaliana], gi|16930699|gb|AAL32015.1|AF436833_1 AT5g667…	gi|15240075	0.998	VAEISKPGEK	0.95	37.6	27.3	0
SDS	VHA-A (VACUOLAR ATP SYNTHASE SUBUNIT A); ATP binding / hydrogen ion transporting ATP synthase, rotational mechanism / hydrolase, acting on acid anhydrides, catalyzing transmembrane movement of substances / proton-transporting ATPase, rotational mechanism [Arabidopsis thaliana], gi|79321468|ref|NP_001031299.1| VHA-A (VACUOLAR ATP SYNTHASE SUBUNIT A); ATP binding / hydrogen ion transporting ATP syn…	gi|15219234	1	ALEDETR	0.93	39.7	28.1	0
SDS	VHA-A (VACUOLAR ATP SYNTHASE SUBUNIT A); ATP binding / hydrogen ion transporting ATP synthase, rotational mechanism / hydrolase, acting on acid anhydrides, catalyzing transmembrane movement of substances / proton-transporting ATPase, rotational mechanism [Arabidopsis thaliana], gi|79321468|ref|NP_001031299.1| VHA-A (VACUOLAR ATP SYNTHASE SUBUNIT A); ATP binding / hydrogen ion transporting ATP syn…	gi|15219234	1	CLGGPER	0.95	29.4	25	1.28
SDS	VHA-A (VACUOLAR ATP SYNTHASE SUBUNIT A); ATP binding / hydrogen ion transporting ATP synthase, rotational mechanism / hydrolase, acting on acid anhydrides, catalyzing transmembrane movement of substances / proton-transporting ATPase, rotational mechanism [Arabidopsis thaliana], gi|79321468|ref|NP_001031299.1| VHA-A (VACUOLAR ATP SYNTHASE SUBUNIT A); ATP binding / hydrogen ion transporting ATP syn…	gi|15219234	1	DALAEGDKITLETAK	0.95	66.3	27.8	5.29
SDS	VHA-A (VACUOLAR ATP SYNTHASE SUBUNIT A); ATP binding / hydrogen ion transporting ATP synthase, rotational mechanism / hydrolase, acting on acid anhydrides, catalyzing transmembrane movement of substances / proton-transporting ATPase, rotational mechanism [Arabidopsis thaliana], gi|79321468|ref|NP_001031299.1| VHA-A (VACUOLAR ATP SYNTHASE SUBUNIT A); ATP binding / hydrogen ion transporting ATP syn…	gi|15219234	1	EDDLNEIVQLVGK	0.95	67.1	27.8	3.23
SDS	VHA-A (VACUOLAR ATP SYNTHASE SUBUNIT A); ATP binding / hydrogen ion transporting ATP synthase, rotational mechanism / hydrolase, acting on acid anhydrides, catalyzing transmembrane movement of substances / proton-transporting ATPase, rotational mechanism [Arabidopsis thaliana], gi|79321468|ref|NP_001031299.1| VHA-A (VACUOLAR ATP SYNTHASE SUBUNIT A); ATP binding / hydrogen ion transporting ATP syn…	gi|15219234	1	FDPDFINIR	0.95	32.1	29.3	1.33
SDS	VHA-A (VACUOLAR ATP SYNTHASE SUBUNIT A); ATP binding / hydrogen ion transporting ATP synthase, rotational mechanism / hydrolase, acting on acid anhydrides, catalyzing transmembrane movement of substances / proton-transporting ATPase, rotational mechanism [Arabidopsis thaliana], gi|79321468|ref|NP_001031299.1| VHA-A (VACUOLAR ATP SYNTHASE SUBUNIT A); ATP binding / hydrogen ion transporting ATP syn…	gi|15219234	1	ITYIAPAGQYSLK	0.93	29.7	25.6	0
SDS	VHA-A (VACUOLAR ATP SYNTHASE SUBUNIT A); ATP binding / hydrogen ion transporting ATP synthase, rotational mechanism / hydrolase, acting on acid anhydrides, catalyzing transmembrane movement of substances / proton-transporting ATPase, rotational mechanism [Arabidopsis thaliana], gi|79321468|ref|NP_001031299.1| VHA-A (VACUOLAR ATP SYNTHASE SUBUNIT A); ATP binding / hydrogen ion transporting ATP syn…	gi|15219234	1	LAADTPLLTGQR	0.95	96.9	25.1	2.18
SDS	VHA-A (VACUOLAR ATP SYNTHASE SUBUNIT A); ATP binding / hydrogen ion transporting ATP synthase, rotational mechanism / hydrolase, acting on acid anhydrides, catalyzing transmembrane movement of substances / proton-transporting ATPase, rotational mechanism [Arabidopsis thaliana], gi|79321468|ref|NP_001031299.1| VHA-A (VACUOLAR ATP SYNTHASE SUBUNIT A); ATP binding / hydrogen ion transporting ATP syn…	gi|15219234	1	LAEMPADSGYPAYLAAR	0.95	126	28.7	6.29
SDS	VHA-A (VACUOLAR ATP SYNTHASE SUBUNIT A); ATP binding / hydrogen ion transporting ATP synthase, rotational mechanism / hydrolase, acting on acid anhydrides, catalyzing transmembrane movement of substances / proton-transporting ATPase, rotational mechanism [Arabidopsis thaliana], gi|79321468|ref|NP_001031299.1| VHA-A (VACUOLAR ATP SYNTHASE SUBUNIT A); ATP binding / hydrogen ion transporting ATP syn…	gi|15219234	1	LASFYER	0.95	40.8	26.4	0
SDS	VHA-A (VACUOLAR ATP SYNTHASE SUBUNIT A); ATP binding / hydrogen ion transporting ATP synthase, rotational mechanism / hydrolase, acting on acid anhydrides, catalyzing transmembrane movement of substances / proton-transporting ATPase, rotational mechanism [Arabidopsis thaliana], gi|79321468|ref|NP_001031299.1| VHA-A (VACUOLAR ATP SYNTHASE SUBUNIT A); ATP binding / hydrogen ion transporting ATP syn…	gi|15219234	1	PAFYGGK	0.948	32.9	26.9	0
SDS	VHA-A (VACUOLAR ATP SYNTHASE SUBUNIT A); ATP binding / hydrogen ion transporting ATP synthase, rotational mechanism / hydrolase, acting on acid anhydrides, catalyzing transmembrane movement of substances / proton-transporting ATPase, rotational mechanism [Arabidopsis thaliana], gi|79321468|ref|NP_001031299.1| VHA-A (VACUOLAR ATP SYNTHASE SUBUNIT A); ATP binding / hydrogen ion transporting ATP syn…	gi|15219234	1	SGDVYIPR	0.803	0	0	2.03
SDS	VHA-A (VACUOLAR ATP SYNTHASE SUBUNIT A); ATP binding / hydrogen ion transporting ATP synthase, rotational mechanism / hydrolase, acting on acid anhydrides, catalyzing transmembrane movement of substances / proton-transporting ATPase, rotational mechanism [Arabidopsis thaliana], gi|79321468|ref|NP_001031299.1| VHA-A (VACUOLAR ATP SYNTHASE SUBUNIT A); ATP binding / hydrogen ion transporting ATP syn…	gi|15219234	1	SYTMLQSWPVR	0.803	0	0	2.03
SDS	VHA-A (VACUOLAR ATP SYNTHASE SUBUNIT A); ATP binding / hydrogen ion transporting ATP synthase, rotational mechanism / hydrolase, acting on acid anhydrides, catalyzing transmembrane movement of substances / proton-transporting ATPase, rotational mechanism [Arabidopsis thaliana], gi|79321468|ref|NP_001031299.1| VHA-A (VACUOLAR ATP SYNTHASE SUBUNIT A); ATP binding / hydrogen ion transporting ATP syn…	gi|15219234	1	TPRPVASK	0.95	34	23.9	2.12
SDS	VHA-A (VACUOLAR ATP SYNTHASE SUBUNIT A); ATP binding / hydrogen ion transporting ATP synthase, rotational mechanism / hydrolase, acting on acid anhydrides, catalyzing transmembrane movement of substances / proton-transporting ATPase, rotational mechanism [Arabidopsis thaliana], gi|79321468|ref|NP_001031299.1| VHA-A (VACUOLAR ATP SYNTHASE SUBUNIT A); ATP binding / hydrogen ion transporting ATP syn…	gi|15219234	1	TTLVANTSNMPVAAR	0.95	110	29.2	4.05
SDS	VHA-A (VACUOLAR ATP SYNTHASE SUBUNIT A); ATP binding / hydrogen ion transporting ATP synthase, rotational mechanism / hydrolase, acting on acid anhydrides, catalyzing transmembrane movement of substances / proton-transporting ATPase, rotational mechanism [Arabidopsis thaliana], gi|79321468|ref|NP_001031299.1| VHA-A (VACUOLAR ATP SYNTHASE SUBUNIT A); ATP binding / hydrogen ion transporting ATP syn…	gi|15219234	1	YSNSDAVVYVGCGER	0.95	31.9	25.1	2.35
SDS	VHA-A (VACUOLAR ATP SYNTHASE SUBUNIT A); ATP binding / hydrogen ion transporting ATP synthase, rotational mechanism / hydrolase, acting on acid anhydrides, catalyzing transmembrane movement of substances / proton-transporting ATPase, rotational mechanism [Arabidopsis thaliana], gi|79321468|ref|NP_001031299.1| VHA-A (VACUOLAR ATP SYNTHASE SUBUNIT A); ATP binding / hydrogen ion transporting ATP syn…	gi|15219234	1	YSTALESFYEK	0.95	39.1	28	0
SDS	unknown protein [Arabidopsis thaliana], gi|7573399|emb|CAB87702.1| putative protein [Arabidopsis thaliana], gi|15028265|gb|AAK76721.1| unknown protein [Arabidopsis thaliana], gi|20465273|gb|AAM20000.1| unknown protein [Arabidopsis thaliana]	gi|15239049	1	ALYPPRPTNK	0.95	42.5	26.5	0
SDS	unknown protein [Arabidopsis thaliana], gi|7573399|emb|CAB87702.1| putative protein [Arabidopsis thaliana], gi|15028265|gb|AAK76721.1| unknown protein [Arabidopsis thaliana], gi|20465273|gb|AAM20000.1| unknown protein [Arabidopsis thaliana]	gi|15239049	1	AVELVAGK	0.95	34.9	26.1	0
SDS	unknown protein [Arabidopsis thaliana], gi|7573399|emb|CAB87702.1| putative protein [Arabidopsis thaliana], gi|15028265|gb|AAK76721.1| unknown protein [Arabidopsis thaliana], gi|20465273|gb|AAM20000.1| unknown protein [Arabidopsis thaliana]	gi|15239049	1	ESAIAQVAR	0.95	52.5	28.9	0
SDS	unknown protein [Arabidopsis thaliana], gi|7573399|emb|CAB87702.1| putative protein [Arabidopsis thaliana], gi|15028265|gb|AAK76721.1| unknown protein [Arabidopsis thaliana], gi|20465273|gb|AAM20000.1| unknown protein [Arabidopsis thaliana]	gi|15239049	1	FVAVSTR	0.927	31.5	27.6	0
SDS	unknown protein [Arabidopsis thaliana], gi|7573399|emb|CAB87702.1| putative protein [Arabidopsis thaliana], gi|15028265|gb|AAK76721.1| unknown protein [Arabidopsis thaliana], gi|20465273|gb|AAM20000.1| unknown protein [Arabidopsis thaliana]	gi|15239049	1	GTQVINK	0.929	41.8	30.3	0
SDS	unknown protein [Arabidopsis thaliana], gi|7573399|emb|CAB87702.1| putative protein [Arabidopsis thaliana], gi|15028265|gb|AAK76721.1| unknown protein [Arabidopsis thaliana], gi|20465273|gb|AAM20000.1| unknown protein [Arabidopsis thaliana]	gi|15239049	1	LGNEASIK	0.95	45.7	29.4	0
SDS	unknown protein [Arabidopsis thaliana], gi|7573399|emb|CAB87702.1| putative protein [Arabidopsis thaliana], gi|15028265|gb|AAK76721.1| unknown protein [Arabidopsis thaliana], gi|20465273|gb|AAM20000.1| unknown protein [Arabidopsis thaliana]	gi|15239049	1	QGDMLLVVPAGK	0.95	50.5	26.5	0
SDS	unknown protein [Arabidopsis thaliana], gi|7573399|emb|CAB87702.1| putative protein [Arabidopsis thaliana], gi|15028265|gb|AAK76721.1| unknown protein [Arabidopsis thaliana], gi|20465273|gb|AAM20000.1| unknown protein [Arabidopsis thaliana]	gi|15239049	1	SDDFSSLCGPVIDDVK	0.95	102	27	7.68
SDS	unknown protein [Arabidopsis thaliana], gi|7573399|emb|CAB87702.1| putative protein [Arabidopsis thaliana], gi|15028265|gb|AAK76721.1| unknown protein [Arabidopsis thaliana], gi|20465273|gb|AAM20000.1| unknown protein [Arabidopsis thaliana]	gi|15239049	1	VPYESR	0.95	37.4	29.3	0
SDS	COR47 (COLD-REGULATED 47) [Arabidopsis thaliana], gi|1169280|sp|P31168.2|COR47_ARATH RecName: Full=Dehydrin COR47; AltName: Full=Cold-induced COR47 protein, gi|8778606|gb|AAF79614.1|AC027665_15 F5M15.22 [Arabidopsis thaliana], gi|2627135|dbj|BAA23547.1| COR47 [Arabidopsis thaliana], gi|18252915|gb|AAL62384.1| unknown protein [Arabidopsis thaliana], gi|21389639|gb|AAM48018.1| unknown protein [Arab…	gi|15217937,gi|227202788,gi|975646	0.998	GLFDFLGK	0.95	42.5	26.3	2.96
SDS	COR47 (COLD-REGULATED 47) [Arabidopsis thaliana], gi|1169280|sp|P31168.2|COR47_ARATH RecName: Full=Dehydrin COR47; AltName: Full=Cold-induced COR47 protein, gi|8778606|gb|AAF79614.1|AC027665_15 F5M15.22 [Arabidopsis thaliana], gi|2627135|dbj|BAA23547.1| COR47 [Arabidopsis thaliana], gi|18252915|gb|AAL62384.1| unknown protein [Arabidopsis thaliana], gi|21389639|gb|AAM48018.1| unknown protein [Arab…	gi|15217937,gi|227202788,gi|975646	0.998	KGILEK	0.95	40.4	27.6	0
SDS	40S ribosomal protein S20 (RPS20B) [Arabidopsis thaliana], gi|30692858|ref|NP_850665.1| 40S ribosomal protein S20 (RPS20B) [Arabidopsis thaliana], gi|79314572|ref|NP_001030826.1| 40S ribosomal protein S20 (RPS20B) [Arabidopsis thaliana], gi|75266342|sp|Q9STY6.1|RS202_ARATH RecName: Full=40S ribosomal protein S20-2, gi|5541704|emb|CAB51209.1| 40S RIBOSOMAL PROTEIN S20 homolog [Arabidopsis thaliana…	gi|15232789,gi|15241768,gi|7671404	0.998	VCTDLVR	0.95	32.9	30.3	1.24
SDS	40S ribosomal protein S20 (RPS20B) [Arabidopsis thaliana], gi|30692858|ref|NP_850665.1| 40S ribosomal protein S20 (RPS20B) [Arabidopsis thaliana], gi|79314572|ref|NP_001030826.1| 40S ribosomal protein S20 (RPS20B) [Arabidopsis thaliana], gi|75266342|sp|Q9STY6.1|RS202_ARATH RecName: Full=40S ribosomal protein S20-2, gi|5541704|emb|CAB51209.1| 40S RIBOSOMAL PROTEIN S20 homolog [Arabidopsis thaliana…	gi|15232789,gi|15241768,gi|7671404	0.998	VIDLFSSPDVVK	0.95	58	27.9	3.72
SDS	PLDALPHA1 (PHOSPHOLIPASE D ALPHA 1); phospholipase D [Arabidopsis thaliana], gi|13124800|sp|Q38882.2|PLDA1_ARATH RecName: Full=Phospholipase D alpha 1; Short=PLD alpha 1; Short=AtPLDalpha1; AltName: Full=Choline phosphatase 1; AltName: Full=Phosphatidylcholine-hydrolyzing phospholipase D 1; AltName: Full=PLDalpha, gi|11994345|dbj|BAB02304.1| phospholipase D [Arabidopsis thaliana], gi|110742066|db…	gi|15232671	1	AQGLEEDPR	0.95	39.6	26.2	0
SDS	PLDALPHA1 (PHOSPHOLIPASE D ALPHA 1); phospholipase D [Arabidopsis thaliana], gi|13124800|sp|Q38882.2|PLDA1_ARATH RecName: Full=Phospholipase D alpha 1; Short=PLD alpha 1; Short=AtPLDalpha1; AltName: Full=Choline phosphatase 1; AltName: Full=Phosphatidylcholine-hydrolyzing phospholipase D 1; AltName: Full=PLDalpha, gi|11994345|dbj|BAB02304.1| phospholipase D [Arabidopsis thaliana], gi|110742066|db…	gi|15232671	1	DDNPIGATLIGR	0.906	19.4	28.1	1.14
SDS	RGP2 (REVERSIBLY GLYCOSYLATED POLYPEPTIDE 2); transferase, transferring hexosyl groups [Arabidopsis thaliana], gi|9755610|emb|CAC01764.1| reversibly glycosylated polypeptide-2 (AtRGB) [Arabidopsis thaliana], gi|14532444|gb|AAK63950.1| AT5g15650/F14F8_30 [Arabidopsis thaliana], gi|21464559|gb|AAM52234.1| AT5g15650/F14F8_30 [Arabidopsis thaliana]	gi|15242351	0.998	ASCISFK	0.95	52.6	26.6	1.14
SDS	RGP2 (REVERSIBLY GLYCOSYLATED POLYPEPTIDE 2); transferase, transferring hexosyl groups [Arabidopsis thaliana], gi|9755610|emb|CAC01764.1| reversibly glycosylated polypeptide-2 (AtRGB) [Arabidopsis thaliana], gi|14532444|gb|AAK63950.1| AT5g15650/F14F8_30 [Arabidopsis thaliana], gi|21464559|gb|AAM52234.1| AT5g15650/F14F8_30 [Arabidopsis thaliana]	gi|15242351	0.998	YVDAVMTIPK	0.95	27.8	29.3	1.15
SDS	At1g72160/T9N14_8 [Arabidopsis thaliana], gi|22137076|gb|AAM91383.1| At1g72160/T9N14_8 [Arabidopsis thaliana]	gi|15081614,gi|15218383	1	SAETLFK	0.95	29.2	28.1	1.46
SDS	At1g72160/T9N14_8 [Arabidopsis thaliana], gi|22137076|gb|AAM91383.1| At1g72160/T9N14_8 [Arabidopsis thaliana]	gi|15081614,gi|15218383	1	SDVVLLK	0.95	49.6	24.6	0
SDS	At1g72160/T9N14_8 [Arabidopsis thaliana], gi|22137076|gb|AAM91383.1| At1g72160/T9N14_8 [Arabidopsis thaliana]	gi|15081614,gi|15218383	1	TFSDEEK	0.879	25.8	24.7	0
SDS	At1g72160/T9N14_8 [Arabidopsis thaliana], gi|22137076|gb|AAM91383.1| At1g72160/T9N14_8 [Arabidopsis thaliana]	gi|15081614,gi|15218383	1	VNELGK	0.934	33.7	29.2	0
SDS	cyclophilin [Arabidopsis thaliana]	gi|21554007	1	ALCTGEK	0.95	32.8	29.9	0.886
SDS	cyclophilin [Arabidopsis thaliana]	gi|21554007	1	FADENFK	0.95	27.9	24.4	1.38
SDS	cyclophilin [Arabidopsis thaliana]	gi|21554007	1	TAENFR	0.95	38	29.3	1.51
SDS	EXGT-A1 (ENDOXYLOGLUCAN TRANSFERASE); hydrolase, acting on glycosyl bonds / xyloglucan:xyloglucosyl transferase [Arabidopsis thaliana], gi|38605154|sp|Q39099.1|XTH4_ARATH RecName: Full=Xyloglucan endotransglucosylase/hydrolase protein 4; Short=At-XTH4; Short=XTH-4; Flags: Precursor, gi|5533309|gb|AAD45123.1|AF163819_1 endoxyloglucan transferase [Arabidopsis thaliana], gi|469484|dbj|BAA03921.1| en…	gi|15225605	1	GGLEK	0.803	26.4	31.3	0
SDS	EXGT-A1 (ENDOXYLOGLUCAN TRANSFERASE); hydrolase, acting on glycosyl bonds / xyloglucan:xyloglucosyl transferase [Arabidopsis thaliana], gi|38605154|sp|Q39099.1|XTH4_ARATH RecName: Full=Xyloglucan endotransglucosylase/hydrolase protein 4; Short=At-XTH4; Short=XTH-4; Flags: Precursor, gi|5533309|gb|AAD45123.1|AF163819_1 endoxyloglucan transferase [Arabidopsis thaliana], gi|469484|dbj|BAA03921.1| en…	gi|15225605	1	YCATQGR	0.95	26.2	25.1	2.35
SDS	EXGT-A1 (ENDOXYLOGLUCAN TRANSFERASE); hydrolase, acting on glycosyl bonds / xyloglucan:xyloglucosyl transferase [Arabidopsis thaliana], gi|38605154|sp|Q39099.1|XTH4_ARATH RecName: Full=Xyloglucan endotransglucosylase/hydrolase protein 4; Short=At-XTH4; Short=XTH-4; Flags: Precursor, gi|5533309|gb|AAD45123.1|AF163819_1 endoxyloglucan transferase [Arabidopsis thaliana], gi|469484|dbj|BAA03921.1| en…	gi|15225605	1	YTGTGFQSK	0.95	31.7	26.5	2.8
SDS	PATL2 (PATELLIN 2); transporter [Arabidopsis thaliana], gi|78099066|sp|Q56ZI2.2|PATL2_ARATH RecName: Full=Patellin-2, gi|6587836|gb|AAF18525.1|AC006551_11 Unknown protein [Arabidopsis thaliana], gi|20268782|gb|AAM14094.1| unknown protein [Arabidopsis thaliana], gi|22136800|gb|AAM91744.1| unknown protein [Arabidopsis thaliana]	gi|15219901,gi|227206272	0.998	SAETIFK	0.95	29.2	28.1	1.46
SDS	PATL2 (PATELLIN 2); transporter [Arabidopsis thaliana], gi|78099066|sp|Q56ZI2.2|PATL2_ARATH RecName: Full=Patellin-2, gi|6587836|gb|AAF18525.1|AC006551_11 Unknown protein [Arabidopsis thaliana], gi|20268782|gb|AAM14094.1| unknown protein [Arabidopsis thaliana], gi|22136800|gb|AAM91744.1| unknown protein [Arabidopsis thaliana]	gi|15219901,gi|227206272	0.998	SDVILLK	0.95	40.3	25.7	0
SDS	eukaryotic protein synthesis initiation factor 4A [Arabidopsis thaliana]	gi|110740927,gi|145332383,gi|14594802,gi|15218574,gi|15221761,gi|18400210,gi|19698881,gi|21555870,gi|222424799,gi|227204273,gi|3776021,gi|79313227	0.997	ELAQQIEK	0.947	34.8	28.8	0
SDS	eukaryotic protein synthesis initiation factor 4A [Arabidopsis thaliana]	gi|110740927,gi|145332383,gi|14594802,gi|15218574,gi|15221761,gi|18400210,gi|19698881,gi|21555870,gi|222424799,gi|227204273,gi|3776021,gi|79313227	0.997	VLITTDLLAR	0.95	41.8	22.6	1.33
SDS	gi|15221102-R	gi|15221102-R	0.986	KPYIK	0.858	24.9	23.4	0
SDS	gi|15221102-R	gi|15221102-R	0.986	QAIDKR	0.899	31.2	29.3	0
SDS	EDA9 (embryo sac development arrest 9); ATP binding [Arabidopsis thaliana], gi|2911042|emb|CAA17552.1| Phosphoglycerate dehydrogenase-like protein [Arabidopsis thaliana], gi|7270370|emb|CAB80137.1| Phosphoglycerate dehydrogenase-like protein [Arabidopsis thaliana], gi|17380672|gb|AAL36166.1| putative phosphoglycerate dehydrogenase [Arabidopsis thaliana], gi|23297595|gb|AAN12903.1| putative phosph…	gi|15235282,gi|21536501	0.998	ATDDLDTR	0.95	57	27.5	1.49
SDS	EDA9 (embryo sac development arrest 9); ATP binding [Arabidopsis thaliana], gi|2911042|emb|CAA17552.1| Phosphoglycerate dehydrogenase-like protein [Arabidopsis thaliana], gi|7270370|emb|CAB80137.1| Phosphoglycerate dehydrogenase-like protein [Arabidopsis thaliana], gi|17380672|gb|AAL36166.1| putative phosphoglycerate dehydrogenase [Arabidopsis thaliana], gi|23297595|gb|AAN12903.1| putative phosph…	gi|15235282,gi|21536501	0.998	NVAQADASVK	0.95	43.1	28.7	0
SDS	pseudouridine synthase family protein [Arabidopsis thaliana], gi|75212600|sp|Q9SVS0.1|PUS6_ARATH RecName: Full=RNA pseudourine synthase 6, chloroplastic; AltName: Full=RNA-uridine isomerase 6; AltName: Full=RNA pseudouridylate synthase 6; Flags: Precursor, gi|4455285|emb|CAB36821.1| hypothetical protein [Arabidopsis thaliana], gi|7268974|emb|CAB81284.1| hypothetical protein [Arabidopsis thaliana]…	gi|15234586	0.991	MASPALTGGYR	0.95	33	28.9	1.22
SDS	pseudouridine synthase family protein [Arabidopsis thaliana], gi|75212600|sp|Q9SVS0.1|PUS6_ARATH RecName: Full=RNA pseudourine synthase 6, chloroplastic; AltName: Full=RNA-uridine isomerase 6; AltName: Full=RNA pseudouridylate synthase 6; Flags: Precursor, gi|4455285|emb|CAB36821.1| hypothetical protein [Arabidopsis thaliana], gi|7268974|emb|CAB81284.1| hypothetical protein [Arabidopsis thaliana]…	gi|15234586	0.991	NKEVK	0.829	29.5	29.5	0
SDS	AT4G18030 [Arabidopsis thaliana]	gi|222423309,gi|22328758,gi|2894612	0.999	CLVPAPK	0.95	34.2	24.7	0
SDS	AT4G18030 [Arabidopsis thaliana]	gi|222423309,gi|22328758,gi|2894612	0.999	VSNEEEVAGGK	0.95	62.5	27.7	2.68
SDS	gi|7523409-R	gi|7523409-R	0.995	SPSLQK	0.943	33.4	28	0
SDS	gi|7523409-R	gi|7523409-R	0.995	VAANLIK	0.921	33.8	26	0
SDS	ATGSTF9 (GLUTATHIONE S-TRANSFERASE PHI 9); copper ion binding / glutathione binding / glutathione peroxidase/ glutathione transferase [Arabidopsis thaliana], gi|13926310|gb|AAK49621.1|AF372905_1 At2g30860/F7F1.7 [Arabidopsis thaliana], gi|3201613|gb|AAC20720.1| glutathione S-transferase [Arabidopsis thaliana], gi|27363352|gb|AAO11595.1| At2g30860/F7F1.7 [Arabidopsis thaliana]	gi|15224581,gi|2462929	1	AYMIK	0.95	21.6	25.6	3.25
SDS	ATGSTF9 (GLUTATHIONE S-TRANSFERASE PHI 9); copper ion binding / glutathione binding / glutathione peroxidase/ glutathione transferase [Arabidopsis thaliana], gi|13926310|gb|AAK49621.1|AF372905_1 At2g30860/F7F1.7 [Arabidopsis thaliana], gi|3201613|gb|AAC20720.1| glutathione S-transferase [Arabidopsis thaliana], gi|27363352|gb|AAO11595.1| At2g30860/F7F1.7 [Arabidopsis thaliana]	gi|15224581,gi|2462929	1	SQGPDLLGK	0.95	56.4	26.8	1.35
SDS	ATGSTF9 (GLUTATHIONE S-TRANSFERASE PHI 9); copper ion binding / glutathione binding / glutathione peroxidase/ glutathione transferase [Arabidopsis thaliana], gi|13926310|gb|AAK49621.1|AF372905_1 At2g30860/F7F1.7 [Arabidopsis thaliana], gi|3201613|gb|AAC20720.1| glutathione S-transferase [Arabidopsis thaliana], gi|27363352|gb|AAO11595.1| At2g30860/F7F1.7 [Arabidopsis thaliana]	gi|15224581,gi|2462929	1	YVAEK	0.825	22.3	27.1	0
SDS	AVP1; ATPase/ hydrogen-translocating pyrophosphatase [Arabidopsis thaliana], gi|399091|sp|P31414.1|AVP1_ARATH RecName: Full=Pyrophosphate-energized vacuolar membrane proton pump 1; AltName: Full=Pyrophosphate-energized inorganic pyrophosphatase 1; Short=H(+)-PPase 1; AltName: Full=Vacuolar proton pyrophosphatase 1; AltName: Full=Vacuolar proton pyrophosphatase 3, gi|8927648|gb|AAF82139.1|AC034256…	gi|15218279,gi|19310433,gi|3402487	1	AADVGADLVGK	0.95	57.5	28.4	3.47
SDS	AVP1; ATPase/ hydrogen-translocating pyrophosphatase [Arabidopsis thaliana], gi|399091|sp|P31414.1|AVP1_ARATH RecName: Full=Pyrophosphate-energized vacuolar membrane proton pump 1; AltName: Full=Pyrophosphate-energized inorganic pyrophosphatase 1; Short=H(+)-PPase 1; AltName: Full=Vacuolar proton pyrophosphatase 1; AltName: Full=Vacuolar proton pyrophosphatase 3, gi|8927648|gb|AAF82139.1|AC034256…	gi|15218279,gi|19310433,gi|3402487	1	IATYANAR	0.95	24.9	29.8	2.43
SDS	AVP1; ATPase/ hydrogen-translocating pyrophosphatase [Arabidopsis thaliana], gi|399091|sp|P31414.1|AVP1_ARATH RecName: Full=Pyrophosphate-energized vacuolar membrane proton pump 1; AltName: Full=Pyrophosphate-energized inorganic pyrophosphatase 1; Short=H(+)-PPase 1; AltName: Full=Vacuolar proton pyrophosphatase 1; AltName: Full=Vacuolar proton pyrophosphatase 3, gi|8927648|gb|AAF82139.1|AC034256…	gi|15218279,gi|19310433,gi|3402487	1	MVEEVR	0.95	36.1	29.4	0
SDS	AVP1; ATPase/ hydrogen-translocating pyrophosphatase [Arabidopsis thaliana], gi|399091|sp|P31414.1|AVP1_ARATH RecName: Full=Pyrophosphate-energized vacuolar membrane proton pump 1; AltName: Full=Pyrophosphate-energized inorganic pyrophosphatase 1; Short=H(+)-PPase 1; AltName: Full=Vacuolar proton pyrophosphatase 1; AltName: Full=Vacuolar proton pyrophosphatase 3, gi|8927648|gb|AAF82139.1|AC034256…	gi|15218279,gi|19310433,gi|3402487	1	SLGPK	0.912	30.9	24.8	0
SDS	AVP1; ATPase/ hydrogen-translocating pyrophosphatase [Arabidopsis thaliana], gi|399091|sp|P31414.1|AVP1_ARATH RecName: Full=Pyrophosphate-energized vacuolar membrane proton pump 1; AltName: Full=Pyrophosphate-energized inorganic pyrophosphatase 1; Short=H(+)-PPase 1; AltName: Full=Vacuolar proton pyrophosphatase 1; AltName: Full=Vacuolar proton pyrophosphatase 3, gi|8927648|gb|AAF82139.1|AC034256…	gi|15218279,gi|19310433,gi|3402487	1	SVGSAALK	0.95	45.8	28.2	3.18
SDS	AVP1; ATPase/ hydrogen-translocating pyrophosphatase [Arabidopsis thaliana], gi|399091|sp|P31414.1|AVP1_ARATH RecName: Full=Pyrophosphate-energized vacuolar membrane proton pump 1; AltName: Full=Pyrophosphate-energized inorganic pyrophosphatase 1; Short=H(+)-PPase 1; AltName: Full=Vacuolar proton pyrophosphatase 1; AltName: Full=Vacuolar proton pyrophosphatase 3, gi|8927648|gb|AAF82139.1|AC034256…	gi|15218279,gi|19310433,gi|3402487	1	TDALDAAGNTTAAIGK	0.942	34	28.6	0
SDS	AVP1; ATPase/ hydrogen-translocating pyrophosphatase [Arabidopsis thaliana], gi|399091|sp|P31414.1|AVP1_ARATH RecName: Full=Pyrophosphate-energized vacuolar membrane proton pump 1; AltName: Full=Pyrophosphate-energized inorganic pyrophosphatase 1; Short=H(+)-PPase 1; AltName: Full=Vacuolar proton pyrophosphatase 1; AltName: Full=Vacuolar proton pyrophosphatase 3, gi|8927648|gb|AAF82139.1|AC034256…	gi|15218279,gi|19310433,gi|3402487	1	VGGGIYTK	0.95	52.2	26.9	1.64
SDS	ATMS1; 5-methyltetrahydropteroyltriglutamate-homocysteine S-methyltransferase/ copper ion binding / methionine synthase [Arabidopsis thaliana], gi|145334507|ref|NP_001078599.1| ATMS1; 5-methyltetrahydropteroyltriglutamate-homocysteine S-methyltransferase/ methionine synthase [Arabidopsis thaliana], gi|8134566|sp|O50008.1|METE_ARATH RecName: Full=5-methyltetrahydropteroyltriglutamate--homocysteine…	gi|15238686,gi|15982743	1	AVNEYK	0.795	22.6	29.3	0
SDS	ATMS1; 5-methyltetrahydropteroyltriglutamate-homocysteine S-methyltransferase/ copper ion binding / methionine synthase [Arabidopsis thaliana], gi|145334507|ref|NP_001078599.1| ATMS1; 5-methyltetrahydropteroyltriglutamate-homocysteine S-methyltransferase/ methionine synthase [Arabidopsis thaliana], gi|8134566|sp|O50008.1|METE_ARATH RecName: Full=5-methyltetrahydropteroyltriglutamate--homocysteine…	gi|15238686,gi|15982743	1	CVKPPVIYGDVSRPK	0.95	66.7	26.9	3.72
SDS	ATMS1; 5-methyltetrahydropteroyltriglutamate-homocysteine S-methyltransferase/ copper ion binding / methionine synthase [Arabidopsis thaliana], gi|145334507|ref|NP_001078599.1| ATMS1; 5-methyltetrahydropteroyltriglutamate-homocysteine S-methyltransferase/ methionine synthase [Arabidopsis thaliana], gi|8134566|sp|O50008.1|METE_ARATH RecName: Full=5-methyltetrahydropteroyltriglutamate--homocysteine…	gi|15238686,gi|15982743	1	EVITELK	0.886	30.2	29	0
SDS	ATMS1; 5-methyltetrahydropteroyltriglutamate-homocysteine S-methyltransferase/ copper ion binding / methionine synthase [Arabidopsis thaliana], gi|145334507|ref|NP_001078599.1| ATMS1; 5-methyltetrahydropteroyltriglutamate-homocysteine S-methyltransferase/ methionine synthase [Arabidopsis thaliana], gi|8134566|sp|O50008.1|METE_ARATH RecName: Full=5-methyltetrahydropteroyltriglutamate--homocysteine…	gi|15238686,gi|15982743	1	GNASVPAMEMTK	0.95	48.2	26.7	3.54
SDS	ATMS1; 5-methyltetrahydropteroyltriglutamate-homocysteine S-methyltransferase/ copper ion binding / methionine synthase [Arabidopsis thaliana], gi|145334507|ref|NP_001078599.1| ATMS1; 5-methyltetrahydropteroyltriglutamate-homocysteine S-methyltransferase/ methionine synthase [Arabidopsis thaliana], gi|8134566|sp|O50008.1|METE_ARATH RecName: Full=5-methyltetrahydropteroyltriglutamate--homocysteine…	gi|15238686,gi|15982743	1	IPSSEEIADR	0.95	24	28.3	1.48
SDS	ATMS1; 5-methyltetrahydropteroyltriglutamate-homocysteine S-methyltransferase/ copper ion binding / methionine synthase [Arabidopsis thaliana], gi|145334507|ref|NP_001078599.1| ATMS1; 5-methyltetrahydropteroyltriglutamate-homocysteine S-methyltransferase/ methionine synthase [Arabidopsis thaliana], gi|8134566|sp|O50008.1|METE_ARATH RecName: Full=5-methyltetrahydropteroyltriglutamate--homocysteine…	gi|15238686,gi|15982743	1	KVSEEDYVK	0.95	53.5	28.2	1.96
SDS	ATMS1; 5-methyltetrahydropteroyltriglutamate-homocysteine S-methyltransferase/ copper ion binding / methionine synthase [Arabidopsis thaliana], gi|145334507|ref|NP_001078599.1| ATMS1; 5-methyltetrahydropteroyltriglutamate-homocysteine S-methyltransferase/ methionine synthase [Arabidopsis thaliana], gi|8134566|sp|O50008.1|METE_ARATH RecName: Full=5-methyltetrahydropteroyltriglutamate--homocysteine…	gi|15238686,gi|15982743	1	KYTEVKPALK	0.95	41.5	23.2	1.32
SDS	ATMS1; 5-methyltetrahydropteroyltriglutamate-homocysteine S-methyltransferase/ copper ion binding / methionine synthase [Arabidopsis thaliana], gi|145334507|ref|NP_001078599.1| ATMS1; 5-methyltetrahydropteroyltriglutamate-homocysteine S-methyltransferase/ methionine synthase [Arabidopsis thaliana], gi|8134566|sp|O50008.1|METE_ARATH RecName: Full=5-methyltetrahydropteroyltriglutamate--homocysteine…	gi|15238686,gi|15982743	1	LDAQQK	0.95	35.5	28.3	0
SDS	ATMS1; 5-methyltetrahydropteroyltriglutamate-homocysteine S-methyltransferase/ copper ion binding / methionine synthase [Arabidopsis thaliana], gi|145334507|ref|NP_001078599.1| ATMS1; 5-methyltetrahydropteroyltriglutamate-homocysteine S-methyltransferase/ methionine synthase [Arabidopsis thaliana], gi|8134566|sp|O50008.1|METE_ARATH RecName: Full=5-methyltetrahydropteroyltriglutamate--homocysteine…	gi|15238686,gi|15982743	1	NMVDAAK	0.92	31.8	28.5	0
SDS	ATMS1; 5-methyltetrahydropteroyltriglutamate-homocysteine S-methyltransferase/ copper ion binding / methionine synthase [Arabidopsis thaliana], gi|145334507|ref|NP_001078599.1| ATMS1; 5-methyltetrahydropteroyltriglutamate-homocysteine S-methyltransferase/ methionine synthase [Arabidopsis thaliana], gi|8134566|sp|O50008.1|METE_ARATH RecName: Full=5-methyltetrahydropteroyltriglutamate--homocysteine…	gi|15238686,gi|15982743	1	RATNVSAR	0.95	40.2	29.8	0
SDS	ATMS1; 5-methyltetrahydropteroyltriglutamate-homocysteine S-methyltransferase/ copper ion binding / methionine synthase [Arabidopsis thaliana], gi|145334507|ref|NP_001078599.1| ATMS1; 5-methyltetrahydropteroyltriglutamate-homocysteine S-methyltransferase/ methionine synthase [Arabidopsis thaliana], gi|8134566|sp|O50008.1|METE_ARATH RecName: Full=5-methyltetrahydropteroyltriglutamate--homocysteine…	gi|15238686,gi|15982743	1	STAEDLQK	0.95	29.7	29.6	1.12
SDS	ATMS1; 5-methyltetrahydropteroyltriglutamate-homocysteine S-methyltransferase/ copper ion binding / methionine synthase [Arabidopsis thaliana], gi|145334507|ref|NP_001078599.1| ATMS1; 5-methyltetrahydropteroyltriglutamate-homocysteine S-methyltransferase/ methionine synthase [Arabidopsis thaliana], gi|8134566|sp|O50008.1|METE_ARATH RecName: Full=5-methyltetrahydropteroyltriglutamate--homocysteine…	gi|15238686,gi|15982743	1	TLDLVK	0.95	47.1	27.6	0
SDS	ATMS1; 5-methyltetrahydropteroyltriglutamate-homocysteine S-methyltransferase/ copper ion binding / methionine synthase [Arabidopsis thaliana], gi|145334507|ref|NP_001078599.1| ATMS1; 5-methyltetrahydropteroyltriglutamate-homocysteine S-methyltransferase/ methionine synthase [Arabidopsis thaliana], gi|8134566|sp|O50008.1|METE_ARATH RecName: Full=5-methyltetrahydropteroyltriglutamate--homocysteine…	gi|15238686,gi|15982743	1	TLTSLK	0.812	23.1	24.8	0
SDS	ATMS1; 5-methyltetrahydropteroyltriglutamate-homocysteine S-methyltransferase/ copper ion binding / methionine synthase [Arabidopsis thaliana], gi|145334507|ref|NP_001078599.1| ATMS1; 5-methyltetrahydropteroyltriglutamate-homocysteine S-methyltransferase/ methionine synthase [Arabidopsis thaliana], gi|8134566|sp|O50008.1|METE_ARATH RecName: Full=5-methyltetrahydropteroyltriglutamate--homocysteine…	gi|15238686,gi|15982743	1	VTNEGVQK	0.95	46.2	29.9	0
SDS	ATMS1; 5-methyltetrahydropteroyltriglutamate-homocysteine S-methyltransferase/ copper ion binding / methionine synthase [Arabidopsis thaliana], gi|145334507|ref|NP_001078599.1| ATMS1; 5-methyltetrahydropteroyltriglutamate-homocysteine S-methyltransferase/ methionine synthase [Arabidopsis thaliana], gi|8134566|sp|O50008.1|METE_ARATH RecName: Full=5-methyltetrahydropteroyltriglutamate--homocysteine…	gi|15238686,gi|15982743	1	VVEVNALAK	0.95	51.3	27.8	3.02
SDS	unknown protein [Arabidopsis thaliana], gi|6648215|gb|AAF21213.1|AC013483_37 unknown protein [Arabidopsis thaliana], gi|18252185|gb|AAL61925.1| unknown protein [Arabidopsis thaliana], gi|21555252|gb|AAM63815.1| unknown [Arabidopsis thaliana], gi|23397197|gb|AAN31881.1| unknown protein [Arabidopsis thaliana], gi|27311877|gb|AAO00904.1| unknown protein [Arabidopsis thaliana]	gi|18398135	1	AIELVAGK	0.95	55.4	27.9	1.15
SDS	unknown protein [Arabidopsis thaliana], gi|6648215|gb|AAF21213.1|AC013483_37 unknown protein [Arabidopsis thaliana], gi|18252185|gb|AAL61925.1| unknown protein [Arabidopsis thaliana], gi|21555252|gb|AAM63815.1| unknown [Arabidopsis thaliana], gi|23397197|gb|AAN31881.1| unknown protein [Arabidopsis thaliana], gi|27311877|gb|AAO00904.1| unknown protein [Arabidopsis thaliana]	gi|18398135	1	TCAQDEVLR	0.95	56.2	27.8	1.12
SDS	unknown protein [Arabidopsis thaliana], gi|6648215|gb|AAF21213.1|AC013483_37 unknown protein [Arabidopsis thaliana], gi|18252185|gb|AAL61925.1| unknown protein [Arabidopsis thaliana], gi|21555252|gb|AAM63815.1| unknown [Arabidopsis thaliana], gi|23397197|gb|AAN31881.1| unknown protein [Arabidopsis thaliana], gi|27311877|gb|AAO00904.1| unknown protein [Arabidopsis thaliana]	gi|18398135	1	TVLLGK	0.95	23.6	28.6	1.17
SDS	isocitrate dehydrogenase, putative / NADP+ isocitrate dehydrogenase, putative [Arabidopsis thaliana], gi|6227018|gb|AAF06054.1|AC009513_10 Strong similarity to gb|AF155333 NADP-specific isocitrate dehydrogenase from Oryza sativa. ESTs gb|R30474, gb|H36712, gb|T22563, gb|N97293, gb|T43729, gb|Z17440, gb|Z34193, gb|Z46528, gb|T14072, gb|T42413, gb|AA389759, gb|N38098, gb|T43337, gb|N96032, gb|N9603…	gi|15218869,gi|20260384	0.995	VTEFGLK	0.897	27.8	26	0
SDS	isocitrate dehydrogenase, putative / NADP+ isocitrate dehydrogenase, putative [Arabidopsis thaliana], gi|6227018|gb|AAF06054.1|AC009513_10 Strong similarity to gb|AF155333 NADP-specific isocitrate dehydrogenase from Oryza sativa. ESTs gb|R30474, gb|H36712, gb|T22563, gb|N97293, gb|T43729, gb|Z17440, gb|Z34193, gb|Z46528, gb|T14072, gb|T42413, gb|AA389759, gb|N38098, gb|T43337, gb|N96032, gb|N9603…	gi|15218869,gi|20260384	0.995	YNVAIK	0.95	41.3	25.6	0
SDS	TUA6; structural constituent of cytoskeleton [Arabidopsis thaliana], gi|267070|sp|P29511.1|TBA6_ARATH RecName: Full=Tubulin alpha-6 chain, gi|166920|gb|AAA32892.1| TUA6 [Arabidopsis thaliana], gi|2244853|emb|CAB10275.1| tubulin alpha-6 chain (TUA6) [Arabidopsis thaliana], gi|7268242|emb|CAB78538.1| tubulin alpha-6 chain (TUA6) [Arabidopsis thaliana], gi|16604480|gb|AAL24246.1| AT4g14960/dl3520c […	gi|15233627	1	AVFVDLEPTVIDEVR	0.884	27.7	26.6	0
SDS	TUA6; structural constituent of cytoskeleton [Arabidopsis thaliana], gi|267070|sp|P29511.1|TBA6_ARATH RecName: Full=Tubulin alpha-6 chain, gi|166920|gb|AAA32892.1| TUA6 [Arabidopsis thaliana], gi|2244853|emb|CAB10275.1| tubulin alpha-6 chain (TUA6) [Arabidopsis thaliana], gi|7268242|emb|CAB78538.1| tubulin alpha-6 chain (TUA6) [Arabidopsis thaliana], gi|16604480|gb|AAL24246.1| AT4g14960/dl3520c […	gi|15233627	1	CGINYQPPTVVPGGDLAK	0.95	93.8	27.9	4.89
SDS	TUA6; structural constituent of cytoskeleton [Arabidopsis thaliana], gi|267070|sp|P29511.1|TBA6_ARATH RecName: Full=Tubulin alpha-6 chain, gi|166920|gb|AAA32892.1| TUA6 [Arabidopsis thaliana], gi|2244853|emb|CAB10275.1| tubulin alpha-6 chain (TUA6) [Arabidopsis thaliana], gi|7268242|emb|CAB78538.1| tubulin alpha-6 chain (TUA6) [Arabidopsis thaliana], gi|16604480|gb|AAL24246.1| AT4g14960/dl3520c […	gi|15233627	1	DVNAAVGTIK	0.95	69.6	29.2	1.54
SDS	TUA6; structural constituent of cytoskeleton [Arabidopsis thaliana], gi|267070|sp|P29511.1|TBA6_ARATH RecName: Full=Tubulin alpha-6 chain, gi|166920|gb|AAA32892.1| TUA6 [Arabidopsis thaliana], gi|2244853|emb|CAB10275.1| tubulin alpha-6 chain (TUA6) [Arabidopsis thaliana], gi|7268242|emb|CAB78538.1| tubulin alpha-6 chain (TUA6) [Arabidopsis thaliana], gi|16604480|gb|AAL24246.1| AT4g14960/dl3520c […	gi|15233627	1	EDAANNFAR	0.95	51.5	26.8	1.34
SDS	TUA6; structural constituent of cytoskeleton [Arabidopsis thaliana], gi|267070|sp|P29511.1|TBA6_ARATH RecName: Full=Tubulin alpha-6 chain, gi|166920|gb|AAA32892.1| TUA6 [Arabidopsis thaliana], gi|2244853|emb|CAB10275.1| tubulin alpha-6 chain (TUA6) [Arabidopsis thaliana], gi|7268242|emb|CAB78538.1| tubulin alpha-6 chain (TUA6) [Arabidopsis thaliana], gi|16604480|gb|AAL24246.1| AT4g14960/dl3520c […	gi|15233627	1	GDVVPK	0.95	23.3	23.7	1.66
SDS	TUA6; structural constituent of cytoskeleton [Arabidopsis thaliana], gi|267070|sp|P29511.1|TBA6_ARATH RecName: Full=Tubulin alpha-6 chain, gi|166920|gb|AAA32892.1| TUA6 [Arabidopsis thaliana], gi|2244853|emb|CAB10275.1| tubulin alpha-6 chain (TUA6) [Arabidopsis thaliana], gi|7268242|emb|CAB78538.1| tubulin alpha-6 chain (TUA6) [Arabidopsis thaliana], gi|16604480|gb|AAL24246.1| AT4g14960/dl3520c […	gi|15233627	1	LSVDYGKK	0.934	31.1	26.6	0
SDS	TUA6; structural constituent of cytoskeleton [Arabidopsis thaliana], gi|267070|sp|P29511.1|TBA6_ARATH RecName: Full=Tubulin alpha-6 chain, gi|166920|gb|AAA32892.1| TUA6 [Arabidopsis thaliana], gi|2244853|emb|CAB10275.1| tubulin alpha-6 chain (TUA6) [Arabidopsis thaliana], gi|7268242|emb|CAB78538.1| tubulin alpha-6 chain (TUA6) [Arabidopsis thaliana], gi|16604480|gb|AAL24246.1| AT4g14960/dl3520c […	gi|15233627	1	TVGGGDDAFNTFFSETGAGK	0.95	116	26.1	9.47
SDS	VAMP721 (VESICLE-ASSOCIATED MEMBRANE PROTEIN 721) [Arabidopsis thaliana], gi|27805768|sp|Q9ZTW3.1|VA721_ARATH RecName: Full=Vesicle-associated membrane protein 721; Short=AtVAMP721; AltName: Full=v-SNARE synaptobrevin 7B; Short=AtVAMP7B, gi|4090884|gb|AAC98905.1| vesicle-associated membrane protein 7B [Arabidopsis thaliana], gi|19310540|gb|AAL85003.1| At1g04740/T1G11_1 [Arabidopsis thaliana], gi|…	gi|15220943,gi|15225796,gi|2494115,gi|51969436,gi|600710,gi|79316700,gi|79324082	1	AATAQANSLNK	0.95	59.3	30.1	3.44
SDS	VAMP721 (VESICLE-ASSOCIATED MEMBRANE PROTEIN 721) [Arabidopsis thaliana], gi|27805768|sp|Q9ZTW3.1|VA721_ARATH RecName: Full=Vesicle-associated membrane protein 721; Short=AtVAMP721; AltName: Full=v-SNARE synaptobrevin 7B; Short=AtVAMP7B, gi|4090884|gb|AAC98905.1| vesicle-associated membrane protein 7B [Arabidopsis thaliana], gi|19310540|gb|AAL85003.1| At1g04740/T1G11_1 [Arabidopsis thaliana], gi|…	gi|15220943,gi|15225796,gi|2494115,gi|51969436,gi|600710,gi|79316700,gi|79324082	1	GVMMENIEK	0.95	36.5	26.7	0
SDS	VAMP721 (VESICLE-ASSOCIATED MEMBRANE PROTEIN 721) [Arabidopsis thaliana], gi|27805768|sp|Q9ZTW3.1|VA721_ARATH RecName: Full=Vesicle-associated membrane protein 721; Short=AtVAMP721; AltName: Full=v-SNARE synaptobrevin 7B; Short=AtVAMP7B, gi|4090884|gb|AAC98905.1| vesicle-associated membrane protein 7B [Arabidopsis thaliana], gi|19310540|gb|AAL85003.1| At1g04740/T1G11_1 [Arabidopsis thaliana], gi|…	gi|15220943,gi|15225796,gi|2494115,gi|51969436,gi|600710,gi|79316700,gi|79324082	1	SQAQDFR	0.916	31.5	28.5	0
SDS	cellulose synthase [Arabidopsis thaliana]	gi|110738824,gi|15238231	0.983	LVYVSR	0.894	27.6	26	0
SDS	cellulose synthase [Arabidopsis thaliana]	gi|110738824,gi|15238231	0.983	MENGGMARNASPACLLK	0.843	26	26.7	0
SDS	meprin and TRAF homology domain-containing protein / MATH domain-containing protein [Arabidopsis thaliana], gi|9294556|dbj|BAB02819.1| unnamed protein product [Arabidopsis thaliana], gi|18650635|gb|AAL75887.1| AT3g20370/MQC12_13 [Arabidopsis thaliana], gi|20453333|gb|AAM19905.1| AT3g20370/MQC12_13 [Arabidopsis thaliana], gi|21593595|gb|AAM65562.1| unknown [Arabidopsis thaliana]	gi|18402593	0.991	DRPPSSYSLK	0.95	33.2	29.5	1.8
SDS	meprin and TRAF homology domain-containing protein / MATH domain-containing protein [Arabidopsis thaliana], gi|9294556|dbj|BAB02819.1| unnamed protein product [Arabidopsis thaliana], gi|18650635|gb|AAL75887.1| AT3g20370/MQC12_13 [Arabidopsis thaliana], gi|20453333|gb|AAM19905.1| AT3g20370/MQC12_13 [Arabidopsis thaliana], gi|21593595|gb|AAM65562.1| unknown [Arabidopsis thaliana]	gi|18402593	0.991	MESFNTLLK	0.812	25.6	27.5	0
SDS	clathrin heavy chain, putative [Arabidopsis thaliana], gi|110738758|dbj|BAF01303.1| hypothetical protein [Arabidopsis thaliana]	gi|30681617,gi|6016683	1	SFNAGQITSK	0.95	44	28.3	2.11
SDS	clathrin heavy chain, putative [Arabidopsis thaliana], gi|110738758|dbj|BAF01303.1| hypothetical protein [Arabidopsis thaliana]	gi|30681617,gi|6016683	1	SPEQVSAAVK	0.95	68.7	28.4	2.92
SDS	clathrin heavy chain, putative [Arabidopsis thaliana], gi|110738758|dbj|BAF01303.1| hypothetical protein [Arabidopsis thaliana]	gi|30681617,gi|6016683	1	TPDTVAK	0.862	28.1	28.1	0
SDS	clathrin heavy chain, putative [Arabidopsis thaliana], gi|110738758|dbj|BAF01303.1| hypothetical protein [Arabidopsis thaliana]	gi|30681617,gi|6016683	1	VAQLCEK	0.907	32.9	30.5	0
SDS	clathrin heavy chain, putative [Arabidopsis thaliana], gi|110738758|dbj|BAF01303.1| hypothetical protein [Arabidopsis thaliana]	gi|30681617,gi|6016683	1	YIEAAAK	0.888	28.9	27.6	0
SDS	PIP1A (PLASMA MEMBRANE INTRINSIC PROTEIN 1A); water channel [Arabidopsis thaliana], gi|145332915|ref|NP_001078323.1| PIP1A (PLASMA MEMBRANE INTRINSIC PROTEIN 1A); water channel [Arabidopsis thaliana], gi|48429047|sp|P61837.1|PIP11_ARATH RecName: Full=Aquaporin PIP1-1; Short=AtPIP1;1; AltName: Full=Plasma membrane intrinsic protein 1a; Short=PIP1a; AltName: Full=Plasma membrane aquaporin-1, gi|484…	gi|15233109,gi|472873	1	MEGKEEDVR	0.95	51.5	25	0
SDS	PIP1A (PLASMA MEMBRANE INTRINSIC PROTEIN 1A); water channel [Arabidopsis thaliana], gi|145332915|ref|NP_001078323.1| PIP1A (PLASMA MEMBRANE INTRINSIC PROTEIN 1A); water channel [Arabidopsis thaliana], gi|48429047|sp|P61837.1|PIP11_ARATH RecName: Full=Aquaporin PIP1-1; Short=AtPIP1;1; AltName: Full=Plasma membrane intrinsic protein 1a; Short=PIP1a; AltName: Full=Plasma membrane aquaporin-1, gi|484…	gi|15233109,gi|472873	1	QYQALGGGANTVAHGYTK	0.95	108	28.2	8.37
SDS	PIP1A (PLASMA MEMBRANE INTRINSIC PROTEIN 1A); water channel [Arabidopsis thaliana], gi|145332915|ref|NP_001078323.1| PIP1A (PLASMA MEMBRANE INTRINSIC PROTEIN 1A); water channel [Arabidopsis thaliana], gi|48429047|sp|P61837.1|PIP11_ARATH RecName: Full=Aquaporin PIP1-1; Short=AtPIP1;1; AltName: Full=Plasma membrane intrinsic protein 1a; Short=PIP1a; AltName: Full=Plasma membrane aquaporin-1, gi|484…	gi|15233109,gi|472873	1	VGANKFPER	0.95	43.3	30	0
SDS	SUS6 (SUCROSE SYNTHASE 6); UDP-glycosyltransferase/ sucrose synthase [Arabidopsis thaliana], gi|11120795|gb|AAG30975.1|AC012396_11 sucrose synthase, putative [Arabidopsis thaliana]	gi|15219457	1	FISSK	0.916	33.2	26.5	0
SDS	SUS6 (SUCROSE SYNTHASE 6); UDP-glycosyltransferase/ sucrose synthase [Arabidopsis thaliana], gi|11120795|gb|AAG30975.1|AC012396_11 sucrose synthase, putative [Arabidopsis thaliana]	gi|15219457	1	FTQDATSK	0.95	39	27.7	1.6
SDS	SUS6 (SUCROSE SYNTHASE 6); UDP-glycosyltransferase/ sucrose synthase [Arabidopsis thaliana], gi|11120795|gb|AAG30975.1|AC012396_11 sucrose synthase, putative [Arabidopsis thaliana]	gi|15219457	1	IYAEK	0.886	29.2	28	0
SDS	SUS6 (SUCROSE SYNTHASE 6); UDP-glycosyltransferase/ sucrose synthase [Arabidopsis thaliana], gi|11120795|gb|AAG30975.1|AC012396_11 sucrose synthase, putative [Arabidopsis thaliana]	gi|15219457	1	LIPEAR	0.938	10.2	23.6	1.41
SDS	SUS6 (SUCROSE SYNTHASE 6); UDP-glycosyltransferase/ sucrose synthase [Arabidopsis thaliana], gi|11120795|gb|AAG30975.1|AC012396_11 sucrose synthase, putative [Arabidopsis thaliana]	gi|15219457	1	NSELYR	0.95	38.2	28.4	0
SDS	SUS6 (SUCROSE SYNTHASE 6); UDP-glycosyltransferase/ sucrose synthase [Arabidopsis thaliana], gi|11120795|gb|AAG30975.1|AC012396_11 sucrose synthase, putative [Arabidopsis thaliana]	gi|15219457	1	WIAAQTDR	0.95	46.2	29.2	1.8
SDS	VDAC1 (VOLTAGE DEPENDENT ANION CHANNEL 1); voltage-gated anion channel [Arabidopsis thaliana], gi|20455197|sp|Q9SRH5.3|VDAC1_ARATH RecName: Full=Mitochondrial outer membrane protein porin 1; AltName: Full=Voltage-dependent anion-selective channel protein 1; Short=VDAC-1, gi|6094556|gb|AAF03498.1|AC010676_8 putative porin [Arabidopsis thaliana], gi|14335076|gb|AAK59817.1| AT3g01280/T22N4_9 [Arabid…	gi|15232074,gi|21593558	0.996	DLLYK	0.921	32.8	24.2	0
SDS	VDAC1 (VOLTAGE DEPENDENT ANION CHANNEL 1); voltage-gated anion channel [Arabidopsis thaliana], gi|20455197|sp|Q9SRH5.3|VDAC1_ARATH RecName: Full=Mitochondrial outer membrane protein porin 1; AltName: Full=Voltage-dependent anion-selective channel protein 1; Short=VDAC-1, gi|6094556|gb|AAF03498.1|AC010676_8 putative porin [Arabidopsis thaliana], gi|14335076|gb|AAK59817.1| AT3g01280/T22N4_9 [Arabid…	gi|15232074,gi|21593558	0.996	SGNFTK	0.95	51.4	25.8	0
SDS	histone H3.2 [Arabidopsis thaliana]	gi|145334271,gi|15232146,gi|15236103	1	EIAQDFK	0.817	27.9	29.6	0
SDS	histone H3.2 [Arabidopsis thaliana]	gi|145334271,gi|15232146,gi|15236103	1	KQLATK	0.95	50.1	26.3	0
SDS	histone H3.2 [Arabidopsis thaliana]	gi|145334271,gi|15232146,gi|15236103	1	STELLIR	0.95	43.3	28.3	0
SDS	aspartic-type endopeptidase [Arabidopsis thaliana]	gi|79507883,gi|9759559	1	GPLSLMSQAQSIYK	0.95	92.8	28.4	2.8
SDS	aspartic-type endopeptidase [Arabidopsis thaliana]	gi|79507883,gi|9759559	1	QMLQSTTYIVK	0.95	44.4	28	1.43
SDS	aspartic-type endopeptidase [Arabidopsis thaliana]	gi|79507883,gi|9759559	1	VLIDVPNGR	0.95	19.2	24.6	1.64
SDS	aspartic-type endopeptidase [Arabidopsis thaliana]	gi|79507883,gi|9759559	1	YTQLLR	0.863	28.1	28	0
SDS	gi|30698736-R	gi|30698736-R	0.996	IANEAVR	0.927	32.5	28.5	0
SDS	gi|30698736-R	gi|30698736-R	0.996	SVMVESGAGSK	0.95	34.4	26.5	0
SDS	calnexin 1 (CNX1) [Arabidopsis thaliana], gi|231683|sp|P29402.1|CALX1_ARATH RecName: Full=Calnexin homolog 1; Flags: Precursor, gi|16211|emb|CAA79144.1| calnexin homolog [Arabidopsis thaliana], gi|10176872|dbj|BAB10079.1| calnexin homolog precursor [Arabidopsis thaliana], gi|16649021|gb|AAL24362.1| calnexin homolog precursor [Arabidopsis thaliana], gi|21387169|gb|AAM47988.1| calnexin-like protein…	gi|15240353	1	FDVEKEK	0.95	37.9	28.9	0
SDS	calnexin 1 (CNX1) [Arabidopsis thaliana], gi|231683|sp|P29402.1|CALX1_ARATH RecName: Full=Calnexin homolog 1; Flags: Precursor, gi|16211|emb|CAA79144.1| calnexin homolog [Arabidopsis thaliana], gi|10176872|dbj|BAB10079.1| calnexin homolog precursor [Arabidopsis thaliana], gi|16649021|gb|AAL24362.1| calnexin homolog precursor [Arabidopsis thaliana], gi|21387169|gb|AAM47988.1| calnexin-like protein…	gi|15240353	1	FQEGLECGGAYLK	0.95	86.2	28.1	4.89
SDS	calnexin 1 (CNX1) [Arabidopsis thaliana], gi|231683|sp|P29402.1|CALX1_ARATH RecName: Full=Calnexin homolog 1; Flags: Precursor, gi|16211|emb|CAA79144.1| calnexin homolog [Arabidopsis thaliana], gi|10176872|dbj|BAB10079.1| calnexin homolog precursor [Arabidopsis thaliana], gi|16649021|gb|AAL24362.1| calnexin homolog precursor [Arabidopsis thaliana], gi|21387169|gb|AAM47988.1| calnexin-like protein…	gi|15240353	1	ILVDGEEK	0.926	34.6	30.8	0
SDS	gi|218546765-R	gi|218546765-R	0.966	MWITCLIK	0.817	21.4	27.9	0
SDS	gi|218546765-R	gi|218546765-R	0.966	NVLLCSDLR	0.816	27.6	29.4	0
SDS	ribulose-1,5-bisphosphate carboxylase/oxygenase large subunit [Arabidopsis thaliana], gi|3914541|sp|O03042.1|RBL_ARATH RecName: Full=Ribulose bisphosphate carboxylase large chain; Short=RuBisCO large subunit; Flags: Precursor, gi|1928872|gb|AAB68400.1| ribulose-1,5-bisphosphate carboxylase/oxygenase large subunit [Arabidopsis thaliana], gi|5881702|dbj|BAA84393.1| large subunit of riblose-1,5-bisp…	gi|7525041	1	AVYECLR	0.95	35.7	28.2	0
SDS	ribulose-1,5-bisphosphate carboxylase/oxygenase large subunit [Arabidopsis thaliana], gi|3914541|sp|O03042.1|RBL_ARATH RecName: Full=Ribulose bisphosphate carboxylase large chain; Short=RuBisCO large subunit; Flags: Precursor, gi|1928872|gb|AAB68400.1| ribulose-1,5-bisphosphate carboxylase/oxygenase large subunit [Arabidopsis thaliana], gi|5881702|dbj|BAA84393.1| large subunit of riblose-1,5-bisp…	gi|7525041	1	DDYVEKDR	0.95	33.6	26.6	1.8
SDS	ribulose-1,5-bisphosphate carboxylase/oxygenase large subunit [Arabidopsis thaliana], gi|3914541|sp|O03042.1|RBL_ARATH RecName: Full=Ribulose bisphosphate carboxylase large chain; Short=RuBisCO large subunit; Flags: Precursor, gi|1928872|gb|AAB68400.1| ribulose-1,5-bisphosphate carboxylase/oxygenase large subunit [Arabidopsis thaliana], gi|5881702|dbj|BAA84393.1| large subunit of riblose-1,5-bisp…	gi|7525041	1	DLAVEGNEIIR	0.913	30.5	27.7	0
SDS	ribulose-1,5-bisphosphate carboxylase/oxygenase large subunit [Arabidopsis thaliana], gi|3914541|sp|O03042.1|RBL_ARATH RecName: Full=Ribulose bisphosphate carboxylase large chain; Short=RuBisCO large subunit; Flags: Precursor, gi|1928872|gb|AAB68400.1| ribulose-1,5-bisphosphate carboxylase/oxygenase large subunit [Arabidopsis thaliana], gi|5881702|dbj|BAA84393.1| large subunit of riblose-1,5-bisp…	gi|7525041	1	VALEACVQAR	0.95	49.1	28.9	0
Soluble	LOS2; copper ion binding / phosphopyruvate hydratase [Arabidopsis thaliana], gi|119350|sp|P25696.1|ENO_ARATH RecName: Full=Enolase; AltName: Full=2-phosphoglycerate dehydratase; AltName: Full=2-phospho-D-glycerate hydro-lyase, gi|15983458|gb|AAL11597.1|AF424603_1 At2g36530/F1O11.16 [Arabidopsis thaliana], gi|16271|emb|CAA41114.1| enolase [Arabidopsis thaliana], gi|4581151|gb|AAD24635.1| enolase (…	gi|15227987	1	ATITVVK	0.91	40.7	26.4	0
Soluble	LOS2; copper ion binding / phosphopyruvate hydratase [Arabidopsis thaliana], gi|119350|sp|P25696.1|ENO_ARATH RecName: Full=Enolase; AltName: Full=2-phosphoglycerate dehydratase; AltName: Full=2-phospho-D-glycerate hydro-lyase, gi|15983458|gb|AAL11597.1|AF424603_1 At2g36530/F1O11.16 [Arabidopsis thaliana], gi|16271|emb|CAA41114.1| enolase [Arabidopsis thaliana], gi|4581151|gb|AAD24635.1| enolase (…	gi|15227987	1	HIANLAGNPK	0.95	62.9	27.3	3.11
Soluble	LOS2; copper ion binding / phosphopyruvate hydratase [Arabidopsis thaliana], gi|119350|sp|P25696.1|ENO_ARATH RecName: Full=Enolase; AltName: Full=2-phosphoglycerate dehydratase; AltName: Full=2-phospho-D-glycerate hydro-lyase, gi|15983458|gb|AAL11597.1|AF424603_1 At2g36530/F1O11.16 [Arabidopsis thaliana], gi|16271|emb|CAA41114.1| enolase [Arabidopsis thaliana], gi|4581151|gb|AAD24635.1| enolase (…	gi|15227987	1	ISGDALK	0.919	38	32	0
Soluble	LOS2; copper ion binding / phosphopyruvate hydratase [Arabidopsis thaliana], gi|119350|sp|P25696.1|ENO_ARATH RecName: Full=Enolase; AltName: Full=2-phosphoglycerate dehydratase; AltName: Full=2-phospho-D-glycerate hydro-lyase, gi|15983458|gb|AAL11597.1|AF424603_1 At2g36530/F1O11.16 [Arabidopsis thaliana], gi|16271|emb|CAA41114.1| enolase [Arabidopsis thaliana], gi|4581151|gb|AAD24635.1| enolase (…	gi|15227987	1	ISGDALKDLYK	0.804	24.9	27.2	0
Soluble	LOS2; copper ion binding / phosphopyruvate hydratase [Arabidopsis thaliana], gi|119350|sp|P25696.1|ENO_ARATH RecName: Full=Enolase; AltName: Full=2-phosphoglycerate dehydratase; AltName: Full=2-phospho-D-glycerate hydro-lyase, gi|15983458|gb|AAL11597.1|AF424603_1 At2g36530/F1O11.16 [Arabidopsis thaliana], gi|16271|emb|CAA41114.1| enolase [Arabidopsis thaliana], gi|4581151|gb|AAD24635.1| enolase (…	gi|15227987	1	IVLPVPAFNVINGGSHAGNK	0.897	25.4	23.5	0
Soluble	LOS2; copper ion binding / phosphopyruvate hydratase [Arabidopsis thaliana], gi|119350|sp|P25696.1|ENO_ARATH RecName: Full=Enolase; AltName: Full=2-phosphoglycerate dehydratase; AltName: Full=2-phospho-D-glycerate hydro-lyase, gi|15983458|gb|AAL11597.1|AF424603_1 At2g36530/F1O11.16 [Arabidopsis thaliana], gi|16271|emb|CAA41114.1| enolase [Arabidopsis thaliana], gi|4581151|gb|AAD24635.1| enolase (…	gi|15227987	1	KPVEPY	0.95	31.5	30.3	1.6
Soluble	LOS2; copper ion binding / phosphopyruvate hydratase [Arabidopsis thaliana], gi|119350|sp|P25696.1|ENO_ARATH RecName: Full=Enolase; AltName: Full=2-phosphoglycerate dehydratase; AltName: Full=2-phospho-D-glycerate hydro-lyase, gi|15983458|gb|AAL11597.1|AF424603_1 At2g36530/F1O11.16 [Arabidopsis thaliana], gi|16271|emb|CAA41114.1| enolase [Arabidopsis thaliana], gi|4581151|gb|AAD24635.1| enolase (…	gi|15227987	1	QIFDSR	0.874	33.4	30.1	0
Soluble	LOS2; copper ion binding / phosphopyruvate hydratase [Arabidopsis thaliana], gi|119350|sp|P25696.1|ENO_ARATH RecName: Full=Enolase; AltName: Full=2-phosphoglycerate dehydratase; AltName: Full=2-phospho-D-glycerate hydro-lyase, gi|15983458|gb|AAL11597.1|AF424603_1 At2g36530/F1O11.16 [Arabidopsis thaliana], gi|16271|emb|CAA41114.1| enolase [Arabidopsis thaliana], gi|4581151|gb|AAD24635.1| enolase (…	gi|15227987	1	SCNALLLK	0.95	41.2	29.9	0
Soluble	LOS2; copper ion binding / phosphopyruvate hydratase [Arabidopsis thaliana], gi|119350|sp|P25696.1|ENO_ARATH RecName: Full=Enolase; AltName: Full=2-phosphoglycerate dehydratase; AltName: Full=2-phospho-D-glycerate hydro-lyase, gi|15983458|gb|AAL11597.1|AF424603_1 At2g36530/F1O11.16 [Arabidopsis thaliana], gi|16271|emb|CAA41114.1| enolase [Arabidopsis thaliana], gi|4581151|gb|AAD24635.1| enolase (…	gi|15227987	1	VNQIGSVTESIEAVK	0.95	99.5	27	4.62
Soluble	LOS2; copper ion binding / phosphopyruvate hydratase [Arabidopsis thaliana], gi|119350|sp|P25696.1|ENO_ARATH RecName: Full=Enolase; AltName: Full=2-phosphoglycerate dehydratase; AltName: Full=2-phospho-D-glycerate hydro-lyase, gi|15983458|gb|AAL11597.1|AF424603_1 At2g36530/F1O11.16 [Arabidopsis thaliana], gi|16271|emb|CAA41114.1| enolase [Arabidopsis thaliana], gi|4581151|gb|AAD24635.1| enolase (…	gi|15227987	1	YNQLLR	0.913	34.3	28.7	0
Soluble	PDC2 (pyruvate decarboxylase-2); carboxy-lyase/ catalytic/ magnesium ion binding / pyruvate decarboxylase/ thiamin pyrophosphate binding [Arabidopsis thaliana], gi|9758276|dbj|BAB08775.1| pyruvate decarboxylase [Arabidopsis thaliana]	gi|15240423	1	AIIVQPDR	0.9	29.7	23.8	0
Soluble	PDC2 (pyruvate decarboxylase-2); carboxy-lyase/ catalytic/ magnesium ion binding / pyruvate decarboxylase/ thiamin pyrophosphate binding [Arabidopsis thaliana], gi|9758276|dbj|BAB08775.1| pyruvate decarboxylase [Arabidopsis thaliana]	gi|15240423	1	AVKPVLVGGPK	0.95	31.3	17.3	1.82
Soluble	PDC2 (pyruvate decarboxylase-2); carboxy-lyase/ catalytic/ magnesium ion binding / pyruvate decarboxylase/ thiamin pyrophosphate binding [Arabidopsis thaliana], gi|9758276|dbj|BAB08775.1| pyruvate decarboxylase [Arabidopsis thaliana]	gi|15240423	1	ILHHTIGLPDFTQELR	0.95	60.7	25.7	2.54
Soluble	PDC2 (pyruvate decarboxylase-2); carboxy-lyase/ catalytic/ magnesium ion binding / pyruvate decarboxylase/ thiamin pyrophosphate binding [Arabidopsis thaliana], gi|9758276|dbj|BAB08775.1| pyruvate decarboxylase [Arabidopsis thaliana]	gi|15240423	1	VSAANSRPPNPQ	0.95	92.4	29.4	1.77
Soluble	PDC2 (pyruvate decarboxylase-2); carboxy-lyase/ catalytic/ magnesium ion binding / pyruvate decarboxylase/ thiamin pyrophosphate binding [Arabidopsis thaliana], gi|9758276|dbj|BAB08775.1| pyruvate decarboxylase [Arabidopsis thaliana]	gi|15240423	1	VTIGNGPAFGCVLMK	0.95	77	28.7	6.77
Soluble	GAPC2 (GLYCERALDEHYDE-3-PHOSPHATE DEHYDROGENASE C2); NAD or NADH binding / binding / catalytic/ glyceraldehyde-3-phosphate dehydrogenase (phosphorylating)/ glyceraldehyde-3-phosphate dehydrogenase [Arabidopsis thaliana], gi|9958054|gb|AAG09543.1|AC011810_2 Putative glyceraldehyde-3-phosphate dehydrogenase [Arabidopsis thaliana], gi|15294160|gb|AAK95257.1|AF410271_1 At1g13440/F13B4_8 [Arabidopsis …	gi|15222848	1	AASFNIIPSSTGAAK	0.95	65.9	28.7	0
Soluble	GAPC2 (GLYCERALDEHYDE-3-PHOSPHATE DEHYDROGENASE C2); NAD or NADH binding / binding / catalytic/ glyceraldehyde-3-phosphate dehydrogenase (phosphorylating)/ glyceraldehyde-3-phosphate dehydrogenase [Arabidopsis thaliana], gi|9958054|gb|AAG09543.1|AC011810_2 Putative glyceraldehyde-3-phosphate dehydrogenase [Arabidopsis thaliana], gi|15294160|gb|AAK95257.1|AF410271_1 At1g13440/F13B4_8 [Arabidopsis …	gi|15222848	1	AATYDEIKK	0.95	50.3	27.6	0
Soluble	GAPC2 (GLYCERALDEHYDE-3-PHOSPHATE DEHYDROGENASE C2); NAD or NADH binding / binding / catalytic/ glyceraldehyde-3-phosphate dehydrogenase (phosphorylating)/ glyceraldehyde-3-phosphate dehydrogenase [Arabidopsis thaliana], gi|9958054|gb|AAG09543.1|AC011810_2 Putative glyceraldehyde-3-phosphate dehydrogenase [Arabidopsis thaliana], gi|15294160|gb|AAK95257.1|AF410271_1 At1g13440/F13B4_8 [Arabidopsis …	gi|15222848	1	AIKEESEGK	0.95	59.1	29.7	1.28
Soluble	GAPC2 (GLYCERALDEHYDE-3-PHOSPHATE DEHYDROGENASE C2); NAD or NADH binding / binding / catalytic/ glyceraldehyde-3-phosphate dehydrogenase (phosphorylating)/ glyceraldehyde-3-phosphate dehydrogenase [Arabidopsis thaliana], gi|9958054|gb|AAG09543.1|AC011810_2 Putative glyceraldehyde-3-phosphate dehydrogenase [Arabidopsis thaliana], gi|15294160|gb|AAK95257.1|AF410271_1 At1g13440/F13B4_8 [Arabidopsis …	gi|15222848	1	DAPMFVVGVNEHEYK	0.95	95.3	27.8	4.1
Soluble	GAPC2 (GLYCERALDEHYDE-3-PHOSPHATE DEHYDROGENASE C2); NAD or NADH binding / binding / catalytic/ glyceraldehyde-3-phosphate dehydrogenase (phosphorylating)/ glyceraldehyde-3-phosphate dehydrogenase [Arabidopsis thaliana], gi|9958054|gb|AAG09543.1|AC011810_2 Putative glyceraldehyde-3-phosphate dehydrogenase [Arabidopsis thaliana], gi|15294160|gb|AAK95257.1|AF410271_1 At1g13440/F13B4_8 [Arabidopsis …	gi|15222848	1	FGIVEGLMTTVHSITATQK	0.95	114	26.4	7.28
Soluble	GAPC2 (GLYCERALDEHYDE-3-PHOSPHATE DEHYDROGENASE C2); NAD or NADH binding / binding / catalytic/ glyceraldehyde-3-phosphate dehydrogenase (phosphorylating)/ glyceraldehyde-3-phosphate dehydrogenase [Arabidopsis thaliana], gi|9958054|gb|AAG09543.1|AC011810_2 Putative glyceraldehyde-3-phosphate dehydrogenase [Arabidopsis thaliana], gi|15294160|gb|AAK95257.1|AF410271_1 At1g13440/F13B4_8 [Arabidopsis …	gi|15222848	1	GILGYTEDDVVSTDFVGDNR	0.95	110	27.4	7.85
Soluble	GAPC2 (GLYCERALDEHYDE-3-PHOSPHATE DEHYDROGENASE C2); NAD or NADH binding / binding / catalytic/ glyceraldehyde-3-phosphate dehydrogenase (phosphorylating)/ glyceraldehyde-3-phosphate dehydrogenase [Arabidopsis thaliana], gi|9958054|gb|AAG09543.1|AC011810_2 Putative glyceraldehyde-3-phosphate dehydrogenase [Arabidopsis thaliana], gi|15294160|gb|AAK95257.1|AF410271_1 At1g13440/F13B4_8 [Arabidopsis …	gi|15222848	1	IGINGFGR	0.95	65.4	29.5	0
Soluble	GAPC2 (GLYCERALDEHYDE-3-PHOSPHATE DEHYDROGENASE C2); NAD or NADH binding / binding / catalytic/ glyceraldehyde-3-phosphate dehydrogenase (phosphorylating)/ glyceraldehyde-3-phosphate dehydrogenase [Arabidopsis thaliana], gi|9958054|gb|AAG09543.1|AC011810_2 Putative glyceraldehyde-3-phosphate dehydrogenase [Arabidopsis thaliana], gi|15294160|gb|AAK95257.1|AF410271_1 At1g13440/F13B4_8 [Arabidopsis …	gi|15222848	1	KVVISAPSK	0.95	60.6	24.7	1.62
Soluble	GAPC2 (GLYCERALDEHYDE-3-PHOSPHATE DEHYDROGENASE C2); NAD or NADH binding / binding / catalytic/ glyceraldehyde-3-phosphate dehydrogenase (phosphorylating)/ glyceraldehyde-3-phosphate dehydrogenase [Arabidopsis thaliana], gi|9958054|gb|AAG09543.1|AC011810_2 Putative glyceraldehyde-3-phosphate dehydrogenase [Arabidopsis thaliana], gi|15294160|gb|AAK95257.1|AF410271_1 At1g13440/F13B4_8 [Arabidopsis …	gi|15222848	1	LTGMSFR	0.849	25.6	26.5	0
Soluble	GAPC2 (GLYCERALDEHYDE-3-PHOSPHATE DEHYDROGENASE C2); NAD or NADH binding / binding / catalytic/ glyceraldehyde-3-phosphate dehydrogenase (phosphorylating)/ glyceraldehyde-3-phosphate dehydrogenase [Arabidopsis thaliana], gi|9958054|gb|AAG09543.1|AC011810_2 Putative glyceraldehyde-3-phosphate dehydrogenase [Arabidopsis thaliana], gi|15294160|gb|AAK95257.1|AF410271_1 At1g13440/F13B4_8 [Arabidopsis …	gi|15222848	1	NPEDIPWGEAGADFVVESTGVFTDKDK	0.95	81.5	27	2.85
Soluble	GAPC2 (GLYCERALDEHYDE-3-PHOSPHATE DEHYDROGENASE C2); NAD or NADH binding / binding / catalytic/ glyceraldehyde-3-phosphate dehydrogenase (phosphorylating)/ glyceraldehyde-3-phosphate dehydrogenase [Arabidopsis thaliana], gi|9958054|gb|AAG09543.1|AC011810_2 Putative glyceraldehyde-3-phosphate dehydrogenase [Arabidopsis thaliana], gi|15294160|gb|AAK95257.1|AF410271_1 At1g13440/F13B4_8 [Arabidopsis …	gi|15222848	1	SSIFDAK	0.95	51.8	28.2	0
Soluble	GAPC2 (GLYCERALDEHYDE-3-PHOSPHATE DEHYDROGENASE C2); NAD or NADH binding / binding / catalytic/ glyceraldehyde-3-phosphate dehydrogenase (phosphorylating)/ glyceraldehyde-3-phosphate dehydrogenase [Arabidopsis thaliana], gi|9958054|gb|AAG09543.1|AC011810_2 Putative glyceraldehyde-3-phosphate dehydrogenase [Arabidopsis thaliana], gi|15294160|gb|AAK95257.1|AF410271_1 At1g13440/F13B4_8 [Arabidopsis …	gi|15222848	1	TLLFGEKPVTVFGIR	0.95	82.6	18.6	6.12
Soluble	GAPC2 (GLYCERALDEHYDE-3-PHOSPHATE DEHYDROGENASE C2); NAD or NADH binding / binding / catalytic/ glyceraldehyde-3-phosphate dehydrogenase (phosphorylating)/ glyceraldehyde-3-phosphate dehydrogenase [Arabidopsis thaliana], gi|9958054|gb|AAG09543.1|AC011810_2 Putative glyceraldehyde-3-phosphate dehydrogenase [Arabidopsis thaliana], gi|15294160|gb|AAK95257.1|AF410271_1 At1g13440/F13B4_8 [Arabidopsis …	gi|15222848	1	TTVHSITATQK	0.95	36.9	28.4	1.37
Soluble	GAPC2 (GLYCERALDEHYDE-3-PHOSPHATE DEHYDROGENASE C2); NAD or NADH binding / binding / catalytic/ glyceraldehyde-3-phosphate dehydrogenase (phosphorylating)/ glyceraldehyde-3-phosphate dehydrogenase [Arabidopsis thaliana], gi|9958054|gb|AAG09543.1|AC011810_2 Putative glyceraldehyde-3-phosphate dehydrogenase [Arabidopsis thaliana], gi|15294160|gb|AAK95257.1|AF410271_1 At1g13440/F13B4_8 [Arabidopsis …	gi|15222848	1	TVDGPSMK	0.95	40.9	30.1	1.55
Soluble	GAPC2 (GLYCERALDEHYDE-3-PHOSPHATE DEHYDROGENASE C2); NAD or NADH binding / binding / catalytic/ glyceraldehyde-3-phosphate dehydrogenase (phosphorylating)/ glyceraldehyde-3-phosphate dehydrogenase [Arabidopsis thaliana], gi|9958054|gb|AAG09543.1|AC011810_2 Putative glyceraldehyde-3-phosphate dehydrogenase [Arabidopsis thaliana], gi|15294160|gb|AAK95257.1|AF410271_1 At1g13440/F13B4_8 [Arabidopsis …	gi|15222848	1	VPTVDVSVVDLTVR	0.95	115	23.7	7.33
Soluble	GAPC2 (GLYCERALDEHYDE-3-PHOSPHATE DEHYDROGENASE C2); NAD or NADH binding / binding / catalytic/ glyceraldehyde-3-phosphate dehydrogenase (phosphorylating)/ glyceraldehyde-3-phosphate dehydrogenase [Arabidopsis thaliana], gi|9958054|gb|AAG09543.1|AC011810_2 Putative glyceraldehyde-3-phosphate dehydrogenase [Arabidopsis thaliana], gi|15294160|gb|AAK95257.1|AF410271_1 At1g13440/F13B4_8 [Arabidopsis …	gi|15222848	1	VVDLIVHMSK	0.95	44.3	24.4	0
Soluble	GAPC2 (GLYCERALDEHYDE-3-PHOSPHATE DEHYDROGENASE C2); NAD or NADH binding / binding / catalytic/ glyceraldehyde-3-phosphate dehydrogenase (phosphorylating)/ glyceraldehyde-3-phosphate dehydrogenase [Arabidopsis thaliana], gi|9958054|gb|AAG09543.1|AC011810_2 Putative glyceraldehyde-3-phosphate dehydrogenase [Arabidopsis thaliana], gi|15294160|gb|AAK95257.1|AF410271_1 At1g13440/F13B4_8 [Arabidopsis …	gi|15222848	1	VVISAPSK	0.95	47.2	27.4	1.47
Soluble	GAPC2 (GLYCERALDEHYDE-3-PHOSPHATE DEHYDROGENASE C2); NAD or NADH binding / binding / catalytic/ glyceraldehyde-3-phosphate dehydrogenase (phosphorylating)/ glyceraldehyde-3-phosphate dehydrogenase [Arabidopsis thaliana], gi|9958054|gb|AAG09543.1|AC011810_2 Putative glyceraldehyde-3-phosphate dehydrogenase [Arabidopsis thaliana], gi|15294160|gb|AAK95257.1|AF410271_1 At1g13440/F13B4_8 [Arabidopsis …	gi|15222848	1	YDSVHGQWK	0.95	58.1	27.3	3.6
Soluble	hypothetical protein [Arabidopsis thaliana]	gi|110740330,gi|15218306,gi|166858	1	ETCEAVTIIETPAMVVVGVVAYVK	0.95	48.6	27.2	0
Soluble	hypothetical protein [Arabidopsis thaliana]	gi|110740330,gi|15218306,gi|166858	1	GYEGVVTR	0.95	28.8	29.2	1.44
Soluble	hypothetical protein [Arabidopsis thaliana]	gi|110740330,gi|15218306,gi|166858	1	HGSLGFLPR	0.95	61.9	26.5	2.72
Soluble	hypothetical protein [Arabidopsis thaliana]	gi|110740330,gi|15218306,gi|166858	1	SLNTVWAQHLSEEVR	0.95	42.1	28.2	0
Soluble	lactate dehydrogenase [Arabidopsis thaliana]	gi|110740557,gi|15236012,gi|21592879	1	ASPDSILIIVSNPVDVLTYVAWK	0.95	53.5	23.2	4.48
Soluble	lactate dehydrogenase [Arabidopsis thaliana]	gi|110740557,gi|15236012,gi|21592879	1	LRGEMLDLQHAAAFLPR	0.95	34.3	26.3	2.49
Soluble	lactate dehydrogenase [Arabidopsis thaliana]	gi|110740557,gi|15236012,gi|21592879	1	LSGFPVNR	0.869	33	29.8	0
Soluble	ACT7 (ACTIN 7); structural constituent of cytoskeleton [Arabidopsis thaliana], gi|1703108|sp|P53492.1|ACT7_ARATH RecName: Full=Actin-7; AltName: Full=Actin-2, gi|1049307|gb|AAA80356.1| actin-2 [Arabidopsis thaliana], gi|1943863|gb|AAB52506.1| actin7 [Arabidopsis thaliana], gi|9758959|dbj|BAB09402.1| ACTIN 2/7 [Arabidopsis thaliana], gi|17065252|gb|AAL32780.1| ACTIN 2/7 [Arabidopsis thaliana], gi|…	gi|15242516	1	CDVDIR	0.95	43	26.9	0
Soluble	ACT7 (ACTIN 7); structural constituent of cytoskeleton [Arabidopsis thaliana], gi|1703108|sp|P53492.1|ACT7_ARATH RecName: Full=Actin-7; AltName: Full=Actin-2, gi|1049307|gb|AAA80356.1| actin-2 [Arabidopsis thaliana], gi|1943863|gb|AAB52506.1| actin7 [Arabidopsis thaliana], gi|9758959|dbj|BAB09402.1| ACTIN 2/7 [Arabidopsis thaliana], gi|17065252|gb|AAL32780.1| ACTIN 2/7 [Arabidopsis thaliana], gi|…	gi|15242516	1	CDVDIRK	0.911	35.2	29.7	0
Soluble	ACT7 (ACTIN 7); structural constituent of cytoskeleton [Arabidopsis thaliana], gi|1703108|sp|P53492.1|ACT7_ARATH RecName: Full=Actin-7; AltName: Full=Actin-2, gi|1049307|gb|AAA80356.1| actin-2 [Arabidopsis thaliana], gi|1943863|gb|AAB52506.1| actin7 [Arabidopsis thaliana], gi|9758959|dbj|BAB09402.1| ACTIN 2/7 [Arabidopsis thaliana], gi|17065252|gb|AAL32780.1| ACTIN 2/7 [Arabidopsis thaliana], gi|…	gi|15242516	1	EITALAPSSMK	0.95	62.2	29.4	2.66
Soluble	ACT7 (ACTIN 7); structural constituent of cytoskeleton [Arabidopsis thaliana], gi|1703108|sp|P53492.1|ACT7_ARATH RecName: Full=Actin-7; AltName: Full=Actin-2, gi|1049307|gb|AAA80356.1| actin-2 [Arabidopsis thaliana], gi|1943863|gb|AAB52506.1| actin7 [Arabidopsis thaliana], gi|9758959|dbj|BAB09402.1| ACTIN 2/7 [Arabidopsis thaliana], gi|17065252|gb|AAL32780.1| ACTIN 2/7 [Arabidopsis thaliana], gi|…	gi|15242516	1	GYMFTTTAER	0.95	67.4	26.1	1.85
Soluble	ACT7 (ACTIN 7); structural constituent of cytoskeleton [Arabidopsis thaliana], gi|1703108|sp|P53492.1|ACT7_ARATH RecName: Full=Actin-7; AltName: Full=Actin-2, gi|1049307|gb|AAA80356.1| actin-2 [Arabidopsis thaliana], gi|1943863|gb|AAB52506.1| actin7 [Arabidopsis thaliana], gi|9758959|dbj|BAB09402.1| ACTIN 2/7 [Arabidopsis thaliana], gi|17065252|gb|AAL32780.1| ACTIN 2/7 [Arabidopsis thaliana], gi|…	gi|15242516	1	HTGVMVGMGQK	0.95	63.2	27.6	6.06
Soluble	ACT7 (ACTIN 7); structural constituent of cytoskeleton [Arabidopsis thaliana], gi|1703108|sp|P53492.1|ACT7_ARATH RecName: Full=Actin-7; AltName: Full=Actin-2, gi|1049307|gb|AAA80356.1| actin-2 [Arabidopsis thaliana], gi|1943863|gb|AAB52506.1| actin7 [Arabidopsis thaliana], gi|9758959|dbj|BAB09402.1| ACTIN 2/7 [Arabidopsis thaliana], gi|17065252|gb|AAL32780.1| ACTIN 2/7 [Arabidopsis thaliana], gi|…	gi|15242516	1	IWHHTFYNELR	0.95	52.7	28	2.17
Soluble	ACT7 (ACTIN 7); structural constituent of cytoskeleton [Arabidopsis thaliana], gi|1703108|sp|P53492.1|ACT7_ARATH RecName: Full=Actin-7; AltName: Full=Actin-2, gi|1049307|gb|AAA80356.1| actin-2 [Arabidopsis thaliana], gi|1943863|gb|AAB52506.1| actin7 [Arabidopsis thaliana], gi|9758959|dbj|BAB09402.1| ACTIN 2/7 [Arabidopsis thaliana], gi|17065252|gb|AAL32780.1| ACTIN 2/7 [Arabidopsis thaliana], gi|…	gi|15242516	1	NYELPDGQVITIGAER	0.95	131	28.4	6.08
Soluble	ACT7 (ACTIN 7); structural constituent of cytoskeleton [Arabidopsis thaliana], gi|1703108|sp|P53492.1|ACT7_ARATH RecName: Full=Actin-7; AltName: Full=Actin-2, gi|1049307|gb|AAA80356.1| actin-2 [Arabidopsis thaliana], gi|1943863|gb|AAB52506.1| actin7 [Arabidopsis thaliana], gi|9758959|dbj|BAB09402.1| ACTIN 2/7 [Arabidopsis thaliana], gi|17065252|gb|AAL32780.1| ACTIN 2/7 [Arabidopsis thaliana], gi|…	gi|15242516	1	TTGIVLDSGDGVSHTVPIYEGYALPHAILR	0.95	99.1	24.9	9.41
Soluble	ACT7 (ACTIN 7); structural constituent of cytoskeleton [Arabidopsis thaliana], gi|1703108|sp|P53492.1|ACT7_ARATH RecName: Full=Actin-7; AltName: Full=Actin-2, gi|1049307|gb|AAA80356.1| actin-2 [Arabidopsis thaliana], gi|1943863|gb|AAB52506.1| actin7 [Arabidopsis thaliana], gi|9758959|dbj|BAB09402.1| ACTIN 2/7 [Arabidopsis thaliana], gi|17065252|gb|AAL32780.1| ACTIN 2/7 [Arabidopsis thaliana], gi|…	gi|15242516	1	VAPEEHPVLLTEAPLNPK	0.95	35.5	24	1.89
Soluble	ACT7 (ACTIN 7); structural constituent of cytoskeleton [Arabidopsis thaliana], gi|1703108|sp|P53492.1|ACT7_ARATH RecName: Full=Actin-7; AltName: Full=Actin-2, gi|1049307|gb|AAA80356.1| actin-2 [Arabidopsis thaliana], gi|1943863|gb|AAB52506.1| actin7 [Arabidopsis thaliana], gi|9758959|dbj|BAB09402.1| ACTIN 2/7 [Arabidopsis thaliana], gi|17065252|gb|AAL32780.1| ACTIN 2/7 [Arabidopsis thaliana], gi|…	gi|15242516	1	VVAPPER	0.95	43.2	26.3	0
Soluble	ACT7 (ACTIN 7); structural constituent of cytoskeleton [Arabidopsis thaliana], gi|1703108|sp|P53492.1|ACT7_ARATH RecName: Full=Actin-7; AltName: Full=Actin-2, gi|1049307|gb|AAA80356.1| actin-2 [Arabidopsis thaliana], gi|1943863|gb|AAB52506.1| actin7 [Arabidopsis thaliana], gi|9758959|dbj|BAB09402.1| ACTIN 2/7 [Arabidopsis thaliana], gi|17065252|gb|AAL32780.1| ACTIN 2/7 [Arabidopsis thaliana], gi|…	gi|15242516	1	VVAPPERK	0.95	35.2	23.1	0
Soluble	ACT7 (ACTIN 7); structural constituent of cytoskeleton [Arabidopsis thaliana], gi|1703108|sp|P53492.1|ACT7_ARATH RecName: Full=Actin-7; AltName: Full=Actin-2, gi|1049307|gb|AAA80356.1| actin-2 [Arabidopsis thaliana], gi|1943863|gb|AAB52506.1| actin7 [Arabidopsis thaliana], gi|9758959|dbj|BAB09402.1| ACTIN 2/7 [Arabidopsis thaliana], gi|17065252|gb|AAL32780.1| ACTIN 2/7 [Arabidopsis thaliana], gi|…	gi|15242516	1	YPIEHGIVSNWDDMEK	0.95	30.5	26.6	2
Soluble	ACT7 (ACTIN 7); structural constituent of cytoskeleton [Arabidopsis thaliana], gi|1703108|sp|P53492.1|ACT7_ARATH RecName: Full=Actin-7; AltName: Full=Actin-2, gi|1049307|gb|AAA80356.1| actin-2 [Arabidopsis thaliana], gi|1943863|gb|AAB52506.1| actin7 [Arabidopsis thaliana], gi|9758959|dbj|BAB09402.1| ACTIN 2/7 [Arabidopsis thaliana], gi|17065252|gb|AAL32780.1| ACTIN 2/7 [Arabidopsis thaliana], gi|…	gi|15242516	1	YSVWIGGSILASLSTFQQMWISK	0.95	56.4	26.6	3.82
Soluble	EMB1080 (embryo defective 1080); structural constituent of ribosome [Arabidopsis thaliana], gi|133866|sp|P16181.1|RS111_ARATH RecName: Full=40S ribosomal protein S11-1; AltName: Full=Protein EMBRYO DEFECTIVE 1080, gi|454808|gb|AAC14454.1| ribosomal protein S11 [Arabidopsis thaliana], gi|6522573|emb|CAB62017.1| cytosolic ribosomal protein S11 [Arabidopsis thaliana], gi|16649155|gb|AAL24429.1| cyto…	gi|15229056,gi|15237819,gi|166867	1	FNVLK	0.939	32.8	23.7	0
Soluble	EMB1080 (embryo defective 1080); structural constituent of ribosome [Arabidopsis thaliana], gi|133866|sp|P16181.1|RS111_ARATH RecName: Full=40S ribosomal protein S11-1; AltName: Full=Protein EMBRYO DEFECTIVE 1080, gi|454808|gb|AAC14454.1| ribosomal protein S11 [Arabidopsis thaliana], gi|6522573|emb|CAB62017.1| cytosolic ribosomal protein S11 [Arabidopsis thaliana], gi|16649155|gb|AAL24429.1| cyto…	gi|15229056,gi|15237819,gi|166867	1	HSNIPAHVSPCFR	0.95	44.3	28.5	3.35
Soluble	EMB1080 (embryo defective 1080); structural constituent of ribosome [Arabidopsis thaliana], gi|133866|sp|P16181.1|RS111_ARATH RecName: Full=40S ribosomal protein S11-1; AltName: Full=Protein EMBRYO DEFECTIVE 1080, gi|454808|gb|AAC14454.1| ribosomal protein S11 [Arabidopsis thaliana], gi|6522573|emb|CAB62017.1| cytosolic ribosomal protein S11 [Arabidopsis thaliana], gi|16649155|gb|AAL24429.1| cyto…	gi|15229056,gi|15237819,gi|166867	1	ILAGTCHSAK	0.95	60.7	27.7	1.43
Soluble	PBA1; endopeptidase/ peptidase/ threonine-type endopeptidase [Arabidopsis thaliana], gi|82581522|sp|Q8LD27.2|PSB6_ARATH RecName: Full=Proteasome subunit beta type-6; AltName: Full=Proteasome subunit beta type-1; AltName: Full=20S proteasome beta subunit A-1; AltName: Full=Proteasome component D; Flags: Precursor, gi|2511594|emb|CAA74028.1| multicatalytic endopeptidase complex, proteasome precurso…	gi|15235889,gi|21592365	1	DGASGGVVR	0.95	58.5	29	0
Soluble	PBA1; endopeptidase/ peptidase/ threonine-type endopeptidase [Arabidopsis thaliana], gi|82581522|sp|Q8LD27.2|PSB6_ARATH RecName: Full=Proteasome subunit beta type-6; AltName: Full=Proteasome subunit beta type-1; AltName: Full=20S proteasome beta subunit A-1; AltName: Full=Proteasome component D; Flags: Precursor, gi|2511594|emb|CAA74028.1| multicatalytic endopeptidase complex, proteasome precurso…	gi|15235889,gi|21592365	1	MLAYNNK	0.95	32.5	27.7	1.51
Soluble	PBA1; endopeptidase/ peptidase/ threonine-type endopeptidase [Arabidopsis thaliana], gi|82581522|sp|Q8LD27.2|PSB6_ARATH RecName: Full=Proteasome subunit beta type-6; AltName: Full=Proteasome subunit beta type-1; AltName: Full=20S proteasome beta subunit A-1; AltName: Full=Proteasome component D; Flags: Precursor, gi|2511594|emb|CAA74028.1| multicatalytic endopeptidase complex, proteasome precurso…	gi|15235889,gi|21592365	1	NMLQTGLIVGGWDKYEGGK	0.95	47.8	28.3	0
Soluble	PBA1; endopeptidase/ peptidase/ threonine-type endopeptidase [Arabidopsis thaliana], gi|82581522|sp|Q8LD27.2|PSB6_ARATH RecName: Full=Proteasome subunit beta type-6; AltName: Full=Proteasome subunit beta type-1; AltName: Full=20S proteasome beta subunit A-1; AltName: Full=Proteasome component D; Flags: Precursor, gi|2511594|emb|CAA74028.1| multicatalytic endopeptidase complex, proteasome precurso…	gi|15235889,gi|21592365	1	TSTGMYVANR	0.897	31.4	26.8	0
Soluble	PBA1; endopeptidase/ peptidase/ threonine-type endopeptidase [Arabidopsis thaliana], gi|82581522|sp|Q8LD27.2|PSB6_ARATH RecName: Full=Proteasome subunit beta type-6; AltName: Full=Proteasome subunit beta type-1; AltName: Full=20S proteasome beta subunit A-1; AltName: Full=Proteasome component D; Flags: Precursor, gi|2511594|emb|CAA74028.1| multicatalytic endopeptidase complex, proteasome precurso…	gi|15235889,gi|21592365	1	VSANLIR	0.95	51.8	29.9	0
Soluble	ARFA1D; GTP binding / phospholipase activator/ protein binding [Arabidopsis thaliana], gi|18395248|ref|NP_564195.1| ATARF1 (ADP-RIBOSYLATION FACTOR 1); GTP binding / phospholipase activator/ protein binding [Arabidopsis thaliana], gi|30698721|ref|NP_850975.1| ARFA1D; GTP binding / phospholipase activator/ protein binding [Arabidopsis thaliana], gi|42572059|ref|NP_974120.1| ARFA1D; GTP binding / p…	gi|15223164,gi|15226521,gi|15228723,gi|15241463,gi|30681825,gi|4056469,gi|6573751,gi|8778579	1	DELHR	0.937	34.3	26.7	0
Soluble	ARFA1D; GTP binding / phospholipase activator/ protein binding [Arabidopsis thaliana], gi|18395248|ref|NP_564195.1| ATARF1 (ADP-RIBOSYLATION FACTOR 1); GTP binding / phospholipase activator/ protein binding [Arabidopsis thaliana], gi|30698721|ref|NP_850975.1| ARFA1D; GTP binding / phospholipase activator/ protein binding [Arabidopsis thaliana], gi|42572059|ref|NP_974120.1| ARFA1D; GTP binding / p…	gi|15223164,gi|15226521,gi|15228723,gi|15241463,gi|30681825,gi|4056469,gi|6573751,gi|8778579	1	HYFQNTQGLIFVVDSNDRDR	0.95	55.8	27.9	4.68
Soluble	ARFA1D; GTP binding / phospholipase activator/ protein binding [Arabidopsis thaliana], gi|18395248|ref|NP_564195.1| ATARF1 (ADP-RIBOSYLATION FACTOR 1); GTP binding / phospholipase activator/ protein binding [Arabidopsis thaliana], gi|30698721|ref|NP_850975.1| ARFA1D; GTP binding / phospholipase activator/ protein binding [Arabidopsis thaliana], gi|42572059|ref|NP_974120.1| ARFA1D; GTP binding / p…	gi|15223164,gi|15226521,gi|15228723,gi|15241463,gi|30681825,gi|4056469,gi|6573751,gi|8778579	1	IRPLWR	0.916	30.8	22.6	0
Soluble	ARFA1D; GTP binding / phospholipase activator/ protein binding [Arabidopsis thaliana], gi|18395248|ref|NP_564195.1| ATARF1 (ADP-RIBOSYLATION FACTOR 1); GTP binding / phospholipase activator/ protein binding [Arabidopsis thaliana], gi|30698721|ref|NP_850975.1| ARFA1D; GTP binding / phospholipase activator/ protein binding [Arabidopsis thaliana], gi|42572059|ref|NP_974120.1| ARFA1D; GTP binding / p…	gi|15223164,gi|15226521,gi|15228723,gi|15241463,gi|30681825,gi|4056469,gi|6573751,gi|8778579	1	LGLHSLR	0.95	39.4	22.9	0
Soluble	ARFA1D; GTP binding / phospholipase activator/ protein binding [Arabidopsis thaliana], gi|18395248|ref|NP_564195.1| ATARF1 (ADP-RIBOSYLATION FACTOR 1); GTP binding / phospholipase activator/ protein binding [Arabidopsis thaliana], gi|30698721|ref|NP_850975.1| ARFA1D; GTP binding / phospholipase activator/ protein binding [Arabidopsis thaliana], gi|42572059|ref|NP_974120.1| ARFA1D; GTP binding / p…	gi|15223164,gi|15226521,gi|15228723,gi|15241463,gi|30681825,gi|4056469,gi|6573751,gi|8778579	1	MLNEDELR	0.95	43.4	28.4	0
Soluble	SUS4; UDP-glycosyltransferase/ sucrose synthase/ transferase, transferring glycosyl groups [Arabidopsis thaliana], gi|7649359|emb|CAB89040.1| sucrose synthase-like protein [Arabidopsis thaliana]	gi|22331535	1	FEVWPYLETFTEDVAAEISK	0.95	38.1	27.8	1.48
Soluble	SUS4; UDP-glycosyltransferase/ sucrose synthase/ transferase, transferring glycosyl groups [Arabidopsis thaliana], gi|7649359|emb|CAB89040.1| sucrose synthase-like protein [Arabidopsis thaliana]	gi|22331535	1	HVSNLDR	0.95	37.2	27.1	0
Soluble	SUS4; UDP-glycosyltransferase/ sucrose synthase/ transferase, transferring glycosyl groups [Arabidopsis thaliana], gi|7649359|emb|CAB89040.1| sucrose synthase-like protein [Arabidopsis thaliana]	gi|22331535	1	HVSNLDRLESR	0.95	32.4	27.2	1.57
Soluble	SUS4; UDP-glycosyltransferase/ sucrose synthase/ transferase, transferring glycosyl groups [Arabidopsis thaliana], gi|7649359|emb|CAB89040.1| sucrose synthase-like protein [Arabidopsis thaliana]	gi|22331535	1	KKPIIFTMAR	0.95	46.5	21.8	1.74
Soluble	SUS4; UDP-glycosyltransferase/ sucrose synthase/ transferase, transferring glycosyl groups [Arabidopsis thaliana], gi|7649359|emb|CAB89040.1| sucrose synthase-like protein [Arabidopsis thaliana]	gi|22331535	1	LLLDLLEAPDPCTLENFLGR	0.95	100	26.4	5.74
Soluble	SUS4; UDP-glycosyltransferase/ sucrose synthase/ transferase, transferring glycosyl groups [Arabidopsis thaliana], gi|7649359|emb|CAB89040.1| sucrose synthase-like protein [Arabidopsis thaliana]	gi|22331535	1	RYLEMFYALK	0.95	27.4	29.5	1.19
Soluble	SUS4; UDP-glycosyltransferase/ sucrose synthase/ transferase, transferring glycosyl groups [Arabidopsis thaliana], gi|7649359|emb|CAB89040.1| sucrose synthase-like protein [Arabidopsis thaliana]	gi|22331535	1	TKYPDSDIYWK	0.95	41.1	27.8	3.72
Soluble	SUS4; UDP-glycosyltransferase/ sucrose synthase/ transferase, transferring glycosyl groups [Arabidopsis thaliana], gi|7649359|emb|CAB89040.1| sucrose synthase-like protein [Arabidopsis thaliana]	gi|22331535	1	VVHGIDVFDPK	0.95	32.5	27.5	1.29
Soluble	SUS4; UDP-glycosyltransferase/ sucrose synthase/ transferase, transferring glycosyl groups [Arabidopsis thaliana], gi|7649359|emb|CAB89040.1| sucrose synthase-like protein [Arabidopsis thaliana]	gi|22331535	1	YIGDGVEFLNR	0.95	88	28.5	1.74
Soluble	SUS4; UDP-glycosyltransferase/ sucrose synthase/ transferase, transferring glycosyl groups [Arabidopsis thaliana], gi|7649359|emb|CAB89040.1| sucrose synthase-like protein [Arabidopsis thaliana]	gi|22331535	1	YTWQIYSQR	0.95	53.9	27.7	3.17
Soluble	20S proteasome beta subunit E, putative [Arabidopsis thaliana], gi|75273433|sp|Q9LIP2.1|PSB5B_ARATH RecName: Full=Proteasome subunit beta type-5-B; AltName: Full=20S proteasome beta subunit E-2; AltName: Full=Proteasome epsilon-2 chain; Flags: Precursor, gi|16612308|gb|AAL27514.1|AF439846_1 AT3g26340/F20C19_6 [Arabidopsis thaliana], gi|9294292|dbj|BAB02194.1| proteasome epsilon chain precursor [A…	gi|15231544	1	ASMGGYISSQSVK	0.95	58.6	28.2	2.35
Soluble	20S proteasome beta subunit E, putative [Arabidopsis thaliana], gi|75273433|sp|Q9LIP2.1|PSB5B_ARATH RecName: Full=Proteasome subunit beta type-5-B; AltName: Full=20S proteasome beta subunit E-2; AltName: Full=Proteasome epsilon-2 chain; Flags: Precursor, gi|16612308|gb|AAL27514.1|AF439846_1 AT3g26340/F20C19_6 [Arabidopsis thaliana], gi|9294292|dbj|BAB02194.1| proteasome epsilon chain precursor [A…	gi|15231544	1	IIEINPYMLGTMAGGAADCQFWHR	0.95	89.4	26.8	6.03
Soluble	20S proteasome beta subunit E, putative [Arabidopsis thaliana], gi|75273433|sp|Q9LIP2.1|PSB5B_ARATH RecName: Full=Proteasome subunit beta type-5-B; AltName: Full=20S proteasome beta subunit E-2; AltName: Full=Proteasome epsilon-2 chain; Flags: Precursor, gi|16612308|gb|AAL27514.1|AF439846_1 AT3g26340/F20C19_6 [Arabidopsis thaliana], gi|9294292|dbj|BAB02194.1| proteasome epsilon chain precursor [A…	gi|15231544	1	LHELANK	0.95	34.2	26.9	1.57
Soluble	20S proteasome beta subunit E, putative [Arabidopsis thaliana], gi|75273433|sp|Q9LIP2.1|PSB5B_ARATH RecName: Full=Proteasome subunit beta type-5-B; AltName: Full=20S proteasome beta subunit E-2; AltName: Full=Proteasome epsilon-2 chain; Flags: Precursor, gi|16612308|gb|AAL27514.1|AF439846_1 AT3g26340/F20C19_6 [Arabidopsis thaliana], gi|9294292|dbj|BAB02194.1| proteasome epsilon chain precursor [A…	gi|15231544	1	LLANMLYSYR	0.95	75.2	28.1	2.51
Soluble	20S proteasome beta subunit E, putative [Arabidopsis thaliana], gi|75273433|sp|Q9LIP2.1|PSB5B_ARATH RecName: Full=Proteasome subunit beta type-5-B; AltName: Full=20S proteasome beta subunit E-2; AltName: Full=Proteasome epsilon-2 chain; Flags: Precursor, gi|16612308|gb|AAL27514.1|AF439846_1 AT3g26340/F20C19_6 [Arabidopsis thaliana], gi|9294292|dbj|BAB02194.1| proteasome epsilon chain precursor [A…	gi|15231544	1	RSIYHATFR	0.95	36.9	28.5	1.19
Soluble	aspartic proteinase [Arabidopsis thaliana]	gi|1354272,gi|15221141	1	CYFSLACLLHPK	0.947	32.5	29.4	0
Soluble	aspartic proteinase [Arabidopsis thaliana]	gi|1354272,gi|15221141	1	GPLWILGDVFMGK	0.95	35.2	28.7	1.25
Soluble	aspartic proteinase [Arabidopsis thaliana]	gi|1354272,gi|15221141	1	TVVDQYGQTILDLLLSETQPK	0.95	60.9	25.6	0
Soluble	aminomethyltransferase, putative [Arabidopsis thaliana], gi|30682471|ref|NP_849646.1| aminomethyltransferase, putative [Arabidopsis thaliana], gi|18206365|sp|O65396.1|GCST_ARATH RecName: Full=Aminomethyltransferase, mitochondrial; AltName: Full=Glycine cleavage system T protein; Short=GCVT; Flags: Precursor, gi|3157944|gb|AAC17627.1| Very strong similarity to aminomethyltransferase precursor gb|U…	gi|15221119	1	DKDLAHIEEHMK	0.938	30.5	28.5	0
Soluble	aminomethyltransferase, putative [Arabidopsis thaliana], gi|30682471|ref|NP_849646.1| aminomethyltransferase, putative [Arabidopsis thaliana], gi|18206365|sp|O65396.1|GCST_ARATH RecName: Full=Aminomethyltransferase, mitochondrial; AltName: Full=Glycine cleavage system T protein; Short=GCVT; Flags: Precursor, gi|3157944|gb|AAC17627.1| Very strong similarity to aminomethyltransferase precursor gb|U…	gi|15221119	1	GKDCVPFLETLVVADVAGLAPGTGSLTVFTNEK	0.95	60	24.7	4.6
Soluble	aminomethyltransferase, putative [Arabidopsis thaliana], gi|30682471|ref|NP_849646.1| aminomethyltransferase, putative [Arabidopsis thaliana], gi|18206365|sp|O65396.1|GCST_ARATH RecName: Full=Aminomethyltransferase, mitochondrial; AltName: Full=Glycine cleavage system T protein; Short=GCVT; Flags: Precursor, gi|3157944|gb|AAC17627.1| Very strong similarity to aminomethyltransferase precursor gb|U…	gi|15221119	1	SLLALQGPLAAPVLQHLTK	0.95	46.8	10	3.02
Soluble	UDP-glucose 6-dehydrogenase, putative [Arabidopsis thaliana], gi|75262689|sp|Q9FM01.1|UGDH2_ARATH RecName: Full=Probable UDP-glucose 6-dehydrogenase 2; Short=UDP-Glc dehydrogenase 2; Short=UDP-GlcDH 2; Short=UDPGDH 2, gi|10177680|dbj|BAB11006.1| UDP-glucose dehydrogenase [Arabidopsis thaliana]	gi|15241704,gi|30102540	1	AADLTYWESAAR	0.95	93.7	28.7	5.55
Soluble	UDP-glucose 6-dehydrogenase, putative [Arabidopsis thaliana], gi|75262689|sp|Q9FM01.1|UGDH2_ARATH RecName: Full=Probable UDP-glucose 6-dehydrogenase 2; Short=UDP-Glc dehydrogenase 2; Short=UDP-GlcDH 2; Short=UDPGDH 2, gi|10177680|dbj|BAB11006.1| UDP-glucose dehydrogenase [Arabidopsis thaliana]	gi|15241704,gi|30102540	1	FQILSNPEFLAEGTAIADLFNPDR	0.95	138	27.2	12.1
Soluble	UDP-glucose 6-dehydrogenase, putative [Arabidopsis thaliana], gi|75262689|sp|Q9FM01.1|UGDH2_ARATH RecName: Full=Probable UDP-glucose 6-dehydrogenase 2; Short=UDP-Glc dehydrogenase 2; Short=UDP-GlcDH 2; Short=UDPGDH 2, gi|10177680|dbj|BAB11006.1| UDP-glucose dehydrogenase [Arabidopsis thaliana]	gi|15241704,gi|30102540	1	ICCIGAGYVGGPTMAVIALK	0.95	97.4	27.4	5.51
Soluble	UDP-glucose 6-dehydrogenase, putative [Arabidopsis thaliana], gi|75262689|sp|Q9FM01.1|UGDH2_ARATH RecName: Full=Probable UDP-glucose 6-dehydrogenase 2; Short=UDP-Glc dehydrogenase 2; Short=UDP-GlcDH 2; Short=UDPGDH 2, gi|10177680|dbj|BAB11006.1| UDP-glucose dehydrogenase [Arabidopsis thaliana]	gi|15241704,gi|30102540	1	ILMHNSK	0.95	47.2	25.9	0
Soluble	UDP-glucose 6-dehydrogenase, putative [Arabidopsis thaliana], gi|75262689|sp|Q9FM01.1|UGDH2_ARATH RecName: Full=Probable UDP-glucose 6-dehydrogenase 2; Short=UDP-Glc dehydrogenase 2; Short=UDP-GlcDH 2; Short=UDPGDH 2, gi|10177680|dbj|BAB11006.1| UDP-glucose dehydrogenase [Arabidopsis thaliana]	gi|15241704,gi|30102540	1	IVVEK	0.897	32.6	24.3	0
Soluble	UDP-glucose 6-dehydrogenase, putative [Arabidopsis thaliana], gi|75262689|sp|Q9FM01.1|UGDH2_ARATH RecName: Full=Probable UDP-glucose 6-dehydrogenase 2; Short=UDP-Glc dehydrogenase 2; Short=UDP-GlcDH 2; Short=UDPGDH 2, gi|10177680|dbj|BAB11006.1| UDP-glucose dehydrogenase [Arabidopsis thaliana]	gi|15241704,gi|30102540	1	KFDWDHPLHLQPMSPTTVK	0.947	30.4	27.7	0
Soluble	UDP-glucose 6-dehydrogenase, putative [Arabidopsis thaliana], gi|75262689|sp|Q9FM01.1|UGDH2_ARATH RecName: Full=Probable UDP-glucose 6-dehydrogenase 2; Short=UDP-Glc dehydrogenase 2; Short=UDP-GlcDH 2; Short=UDPGDH 2, gi|10177680|dbj|BAB11006.1| UDP-glucose dehydrogenase [Arabidopsis thaliana]	gi|15241704,gi|30102540	1	LAANAFLAQR	0.95	103	28	4.38
Soluble	UDP-glucose 6-dehydrogenase, putative [Arabidopsis thaliana], gi|75262689|sp|Q9FM01.1|UGDH2_ARATH RecName: Full=Probable UDP-glucose 6-dehydrogenase 2; Short=UDP-Glc dehydrogenase 2; Short=UDP-GlcDH 2; Short=UDPGDH 2, gi|10177680|dbj|BAB11006.1| UDP-glucose dehydrogenase [Arabidopsis thaliana]	gi|15241704,gi|30102540	1	NLFFSTDVEK	0.929	34.3	27.4	0
Soluble	UDP-glucose 6-dehydrogenase, putative [Arabidopsis thaliana], gi|75262689|sp|Q9FM01.1|UGDH2_ARATH RecName: Full=Probable UDP-glucose 6-dehydrogenase 2; Short=UDP-Glc dehydrogenase 2; Short=UDP-GlcDH 2; Short=UDPGDH 2, gi|10177680|dbj|BAB11006.1| UDP-glucose dehydrogenase [Arabidopsis thaliana]	gi|15241704,gi|30102540	1	SLDYQK	0.921	17.4	27	1.3
Soluble	UDP-glucose 6-dehydrogenase, putative [Arabidopsis thaliana], gi|75262689|sp|Q9FM01.1|UGDH2_ARATH RecName: Full=Probable UDP-glucose 6-dehydrogenase 2; Short=UDP-Glc dehydrogenase 2; Short=UDP-GlcDH 2; Short=UDPGDH 2, gi|10177680|dbj|BAB11006.1| UDP-glucose dehydrogenase [Arabidopsis thaliana]	gi|15241704,gi|30102540	1	TAEAIEK	0.911	47.3	31.6	0
Soluble	UDP-glucose 6-dehydrogenase, putative [Arabidopsis thaliana], gi|75262689|sp|Q9FM01.1|UGDH2_ARATH RecName: Full=Probable UDP-glucose 6-dehydrogenase 2; Short=UDP-Glc dehydrogenase 2; Short=UDP-GlcDH 2; Short=UDPGDH 2, gi|10177680|dbj|BAB11006.1| UDP-glucose dehydrogenase [Arabidopsis thaliana]	gi|15241704,gi|30102540	1	VLIGGR	0.809	26.7	25.9	0
Soluble	PLDALPHA2 (phosphlipase d alpha 2); phospholipase D [Arabidopsis thaliana], gi|13124454|sp|Q9SSQ9.1|PLDA2_ARATH RecName: Full=Phospholipase D alpha 2; Short=PLD alpha 2; Short=AtPLDalpha2; AltName: Full=Choline phosphatase 2; AltName: Full=Phosphatidylcholine-hydrolyzing phospholipase D 2, gi|5903048|gb|AAD55607.1|AC008016_17 Similar to gb|AF090445 phospholipase D1 from Brassica oleacea [Arabidop…	gi|15219031	0.998	CWEDIFDAITNAK	0.95	88.8	27.2	4.77
Soluble	PLDALPHA2 (phosphlipase d alpha 2); phospholipase D [Arabidopsis thaliana], gi|13124454|sp|Q9SSQ9.1|PLDA2_ARATH RecName: Full=Phospholipase D alpha 2; Short=PLD alpha 2; Short=AtPLDalpha2; AltName: Full=Choline phosphatase 2; AltName: Full=Phosphatidylcholine-hydrolyzing phospholipase D 2, gi|5903048|gb|AAD55607.1|AC008016_17 Similar to gb|AF090445 phospholipase D1 from Brassica oleacea [Arabidop…	gi|15219031	0.998	FPGVPYTFFSQR	0.95	77.6	28.8	5.15
Soluble	PLDALPHA2 (phosphlipase d alpha 2); phospholipase D [Arabidopsis thaliana], gi|13124454|sp|Q9SSQ9.1|PLDA2_ARATH RecName: Full=Phospholipase D alpha 2; Short=PLD alpha 2; Short=AtPLDalpha2; AltName: Full=Choline phosphatase 2; AltName: Full=Phosphatidylcholine-hydrolyzing phospholipase D 2, gi|5903048|gb|AAD55607.1|AC008016_17 Similar to gb|AF090445 phospholipase D1 from Brassica oleacea [Arabidop…	gi|15219031	0.998	GQIHGFR	0.95	23	24.5	1.39
Soluble	PLDALPHA2 (phosphlipase d alpha 2); phospholipase D [Arabidopsis thaliana], gi|13124454|sp|Q9SSQ9.1|PLDA2_ARATH RecName: Full=Phospholipase D alpha 2; Short=PLD alpha 2; Short=AtPLDalpha2; AltName: Full=Choline phosphatase 2; AltName: Full=Phosphatidylcholine-hydrolyzing phospholipase D 2, gi|5903048|gb|AAD55607.1|AC008016_17 Similar to gb|AF090445 phospholipase D1 from Brassica oleacea [Arabidop…	gi|15219031	0.998	LEGPIAWDVLYNFEQR	0.95	83.4	28.4	5.7
Soluble	PLDALPHA2 (phosphlipase d alpha 2); phospholipase D [Arabidopsis thaliana], gi|13124454|sp|Q9SSQ9.1|PLDA2_ARATH RecName: Full=Phospholipase D alpha 2; Short=PLD alpha 2; Short=AtPLDalpha2; AltName: Full=Choline phosphatase 2; AltName: Full=Phosphatidylcholine-hydrolyzing phospholipase D 2, gi|5903048|gb|AAD55607.1|AC008016_17 Similar to gb|AF090445 phospholipase D1 from Brassica oleacea [Arabidop…	gi|15219031	0.998	VILLVWDDR	0.95	61.6	27.3	2.04
Soluble	PLDALPHA2 (phosphlipase d alpha 2); phospholipase D [Arabidopsis thaliana], gi|13124454|sp|Q9SSQ9.1|PLDA2_ARATH RecName: Full=Phospholipase D alpha 2; Short=PLD alpha 2; Short=AtPLDalpha2; AltName: Full=Choline phosphatase 2; AltName: Full=Phosphatidylcholine-hydrolyzing phospholipase D 2, gi|5903048|gb|AAD55607.1|AC008016_17 Similar to gb|AF090445 phospholipase D1 from Brassica oleacea [Arabidop…	gi|15219031	0.998	YDTPFHSLFR	0.95	45.5	28.8	0
Soluble	60S ribosomal protein L27 (RPL27C) [Arabidopsis thaliana]	gi|145333113,gi|15233637	1	AKLEER	0.864	33.6	30.7	0
Soluble	60S ribosomal protein L27 (RPL27C) [Arabidopsis thaliana]	gi|145333113,gi|15233637	1	AVILLQGR	0.95	32.5	21.7	1.96
Soluble	60S ribosomal protein L27 (RPL27C) [Arabidopsis thaliana]	gi|145333113,gi|15233637	1	YTLDVDLK	0.939	35.7	28	0
Soluble	ATAPP1; N-1-naphthylphthalamic acid binding / aminopeptidase [Arabidopsis thaliana]	gi|240256200,gi|24209881,gi|4006893,gi|45357076	1	GHVALGNAR	0.95	28.2	27	1.77
Soluble	ATAPP1; N-1-naphthylphthalamic acid binding / aminopeptidase [Arabidopsis thaliana]	gi|240256200,gi|24209881,gi|4006893,gi|45357076	1	GLVIAALDEVAWLYNIR	0.95	35.3	23.3	1.92
Soluble	ATAPP1; N-1-naphthylphthalamic acid binding / aminopeptidase [Arabidopsis thaliana]	gi|240256200,gi|24209881,gi|4006893,gi|45357076	1	YFLQALQQLSDEWTLMR	0.95	94.6	28.2	7.54
Soluble	luminal binding protein (BiP) [Arabidopsis thaliana]	gi|1303695,gi|15241844,gi|30693962	1	ALSSQHQVR	0.95	78.6	28	0
Soluble	luminal binding protein (BiP) [Arabidopsis thaliana]	gi|1303695,gi|15241844,gi|30693962	1	AMDDAGLQK	0.95	30.2	28.6	1.23
Soluble	luminal binding protein (BiP) [Arabidopsis thaliana]	gi|1303695,gi|15241844,gi|30693962	1	IINEPTAAAIAYGLDK	0.95	101	27.2	7.36
Soluble	luminal binding protein (BiP) [Arabidopsis thaliana]	gi|1303695,gi|15241844,gi|30693962	1	IINEPTAAAIAYGLDKK	0.95	94.1	24.9	7.22
Soluble	luminal binding protein (BiP) [Arabidopsis thaliana]	gi|1303695,gi|15241844,gi|30693962	1	LSQEEIDR	0.95	69.3	28.9	2.64
Soluble	luminal binding protein (BiP) [Arabidopsis thaliana]	gi|1303695,gi|15241844,gi|30693962	1	NQAAVNPER	0.95	59.3	27.5	1.46
Soluble	luminal binding protein (BiP) [Arabidopsis thaliana]	gi|1303695,gi|15241844,gi|30693962	1	NTVIPTKK	0.95	28.8	27.1	2
Soluble	luminal binding protein (BiP) [Arabidopsis thaliana]	gi|1303695,gi|15241844,gi|30693962	1	VEIIANDQGNR	0.95	38.8	27.7	3.8
Soluble	ribulose bisphosphate carboxylase small chain 1B / RuBisCO small subunit 1B (RBCS-1B) (ATS1B) [Arabidopsis thaliana], gi|132090|sp|P10796.1|RBS1B_ARATH RecName: Full=Ribulose bisphosphate carboxylase small chain 1B, chloroplastic; Short=RuBisCO small subunit 1B; Flags: Precursor, gi|15294184|gb|AAK95269.1|AF410283_1 F1O19.10/F1O19.10 [Arabidopsis thaliana], gi|16193|emb|CAA32700.1| ribulose bisph…	gi|15240912	1	LPLFGCTDSAQVLK	0.95	69.8	28.4	1.8
Soluble	ribulose bisphosphate carboxylase small chain 1B / RuBisCO small subunit 1B (RBCS-1B) (ATS1B) [Arabidopsis thaliana], gi|132090|sp|P10796.1|RBS1B_ARATH RecName: Full=Ribulose bisphosphate carboxylase small chain 1B, chloroplastic; Short=RuBisCO small subunit 1B; Flags: Precursor, gi|15294184|gb|AAK95269.1|AF410283_1 F1O19.10/F1O19.10 [Arabidopsis thaliana], gi|16193|emb|CAA32700.1| ribulose bisph…	gi|15240912	1	WIPCVEFELEHGFVYR	0.95	99.5	27.5	8.33
Soluble	ribulose bisphosphate carboxylase small chain 1B / RuBisCO small subunit 1B (RBCS-1B) (ATS1B) [Arabidopsis thaliana], gi|132090|sp|P10796.1|RBS1B_ARATH RecName: Full=Ribulose bisphosphate carboxylase small chain 1B, chloroplastic; Short=RuBisCO small subunit 1B; Flags: Precursor, gi|15294184|gb|AAK95269.1|AF410283_1 F1O19.10/F1O19.10 [Arabidopsis thaliana], gi|16193|emb|CAA32700.1| ribulose bisph…	gi|15240912	1	YWTMWK	0.876	28.2	25.7	0
Soluble	dehydrin family protein [Arabidopsis thaliana], gi|4585983|gb|AAD25619.1|AC005287_21 Unknown protein [Arabidopsis thaliana], gi|11762148|gb|AAG40352.1|AF325000_1 At1g54410 [Arabidopsis thaliana], gi|17979507|gb|AAL50089.1| At1g54410/F20D21_23 [Arabidopsis thaliana], gi|20453307|gb|AAM19892.1| At1g54410/F20D21_23 [Arabidopsis thaliana], gi|110740305|dbj|BAF02048.1| hypothetical protein [Arabidopsi…	gi|15221813,gi|21618232,gi|24417432	0.995	EGIVDK	0.908	45	32.1	0
Soluble	dehydrin family protein [Arabidopsis thaliana], gi|4585983|gb|AAD25619.1|AC005287_21 Unknown protein [Arabidopsis thaliana], gi|11762148|gb|AAG40352.1|AF325000_1 At1g54410 [Arabidopsis thaliana], gi|17979507|gb|AAL50089.1| At1g54410/F20D21_23 [Arabidopsis thaliana], gi|20453307|gb|AAM19892.1| At1g54410/F20D21_23 [Arabidopsis thaliana], gi|110740305|dbj|BAF02048.1| hypothetical protein [Arabidopsi…	gi|15221813,gi|21618232,gi|24417432	0.995	SGEHKEGIVDK	0.95	54.2	28.3	0
Soluble	Unknown protein [Arabidopsis thaliana], gi|22136094|gb|AAM91125.1| unknown protein [Arabidopsis thaliana]	gi|16648889,gi|18400509,gi|9802764	0.998	AAGGFGGIR	0.95	57.1	30.1	1.92
Soluble	Unknown protein [Arabidopsis thaliana], gi|22136094|gb|AAM91125.1| unknown protein [Arabidopsis thaliana]	gi|16648889,gi|18400509,gi|9802764	0.998	DQIGSFYYFPSLAFHK	0.95	102	29	8.8
Soluble	Unknown protein [Arabidopsis thaliana], gi|22136094|gb|AAM91125.1| unknown protein [Arabidopsis thaliana]	gi|16648889,gi|18400509,gi|9802764	0.998	ILSRPGIPVPFADPAGDYTVLIGDWYK	0.95	82.7	25.3	7.46
Soluble	40S ribosomal protein S16 (RPS16C) [Arabidopsis thaliana]	gi|145334511,gi|15238809	1	IFEPVLLLGK	0.95	64.5	19.2	0
Soluble	40S ribosomal protein S16 (RPS16C) [Arabidopsis thaliana]	gi|145334511,gi|15238809	1	TAVAVTHCK	0.95	52.2	26.8	2.92
Soluble	40S ribosomal protein S16 (RPS16C) [Arabidopsis thaliana]	gi|145334511,gi|15238809	1	TLLVADPR	0.95	22	24.8	1.55
Soluble	AT5g26000/T1N24_7 [Arabidopsis thaliana]	gi|15809938,gi|16648811,gi|222424596,gi|30690085,gi|30690089,gi|74473399,gi|74473401,gi|74473403,gi|74473405,gi|74473407,gi|74473409,gi|74473411,gi|74473413,gi|74473417,gi|74473419,gi|74473421,gi|74473423,gi|74473427,gi|74473429,gi|74473431,gi|74473435,gi|74473439,gi|74473441,gi|74473447,gi|74473449	0.998	GIYYVMDYFK	0.95	55.5	28	2.55
Soluble	AT5g26000/T1N24_7 [Arabidopsis thaliana]	gi|15809938,gi|16648811,gi|222424596,gi|30690085,gi|30690089,gi|74473399,gi|74473401,gi|74473403,gi|74473405,gi|74473407,gi|74473409,gi|74473411,gi|74473413,gi|74473417,gi|74473419,gi|74473421,gi|74473423,gi|74473427,gi|74473429,gi|74473431,gi|74473435,gi|74473439,gi|74473441,gi|74473447,gi|74473449	0.998	GYALGTDAPGR	0.95	63.3	29.8	3.44
Soluble	AT5g26000/T1N24_7 [Arabidopsis thaliana]	gi|15809938,gi|16648811,gi|222424596,gi|30690085,gi|30690089,gi|74473399,gi|74473401,gi|74473403,gi|74473405,gi|74473407,gi|74473409,gi|74473411,gi|74473413,gi|74473417,gi|74473419,gi|74473421,gi|74473423,gi|74473427,gi|74473429,gi|74473431,gi|74473435,gi|74473439,gi|74473441,gi|74473447,gi|74473449	0.998	NWITINQLYTVPTR	0.95	42.1	26.8	1.92
Soluble	Chain A, Crystal Structure Of Ll-Diaminopimelate Aminotransferase From Arabidopsis Thaliana Complexed With L-Malate Ion, gi|152149570|pdb|2Z1Z|B Chain B, Crystal Structure Of Ll-Diaminopimelate Aminotransferase From Arabidopsis Thaliana Complexed With L-Malate Ion, gi|209447532|pdb|3EI5|A Chain A, Crystal Structure Of Ll-Diaminopimelate Aminotransferase From Arabidopsis Thaliana Complexed With Pl…	gi|152149569,gi|18418270,gi|3549670	1	ENTNIIIDTFTSLGYDVYGGK	0.95	125	28.3	6.43
Soluble	Chain A, Crystal Structure Of Ll-Diaminopimelate Aminotransferase From Arabidopsis Thaliana Complexed With L-Malate Ion, gi|152149570|pdb|2Z1Z|B Chain B, Crystal Structure Of Ll-Diaminopimelate Aminotransferase From Arabidopsis Thaliana Complexed With L-Malate Ion, gi|209447532|pdb|3EI5|A Chain A, Crystal Structure Of Ll-Diaminopimelate Aminotransferase From Arabidopsis Thaliana Complexed With Pl…	gi|152149569,gi|18418270,gi|3549670	1	LGWTVIPK	0.95	36.7	25.3	0
Soluble	Chain A, Crystal Structure Of Ll-Diaminopimelate Aminotransferase From Arabidopsis Thaliana Complexed With L-Malate Ion, gi|152149570|pdb|2Z1Z|B Chain B, Crystal Structure Of Ll-Diaminopimelate Aminotransferase From Arabidopsis Thaliana Complexed With L-Malate Ion, gi|209447532|pdb|3EI5|A Chain A, Crystal Structure Of Ll-Diaminopimelate Aminotransferase From Arabidopsis Thaliana Complexed With Pl…	gi|152149569,gi|18418270,gi|3549670	1	LQAGYLFPEIAR	0.95	55.5	27.8	2
Soluble	Chain A, Crystal Structure Of Ll-Diaminopimelate Aminotransferase From Arabidopsis Thaliana Complexed With L-Malate Ion, gi|152149570|pdb|2Z1Z|B Chain B, Crystal Structure Of Ll-Diaminopimelate Aminotransferase From Arabidopsis Thaliana Complexed With L-Malate Ion, gi|209447532|pdb|3EI5|A Chain A, Crystal Structure Of Ll-Diaminopimelate Aminotransferase From Arabidopsis Thaliana Complexed With Pl…	gi|152149569,gi|18418270,gi|3549670	1	SAHLLK	0.912	30.5	19.9	0
Soluble	Chain A, Crystal Structure Of Ll-Diaminopimelate Aminotransferase From Arabidopsis Thaliana Complexed With L-Malate Ion, gi|152149570|pdb|2Z1Z|B Chain B, Crystal Structure Of Ll-Diaminopimelate Aminotransferase From Arabidopsis Thaliana Complexed With L-Malate Ion, gi|209447532|pdb|3EI5|A Chain A, Crystal Structure Of Ll-Diaminopimelate Aminotransferase From Arabidopsis Thaliana Complexed With Pl…	gi|152149569,gi|18418270,gi|3549670	1	SIFEIPGAEEVAMETASFSK	0.95	126	28	9.54
Soluble	Chain A, Crystal Structure Of Ll-Diaminopimelate Aminotransferase From Arabidopsis Thaliana Complexed With L-Malate Ion, gi|152149570|pdb|2Z1Z|B Chain B, Crystal Structure Of Ll-Diaminopimelate Aminotransferase From Arabidopsis Thaliana Complexed With L-Malate Ion, gi|209447532|pdb|3EI5|A Chain A, Crystal Structure Of Ll-Diaminopimelate Aminotransferase From Arabidopsis Thaliana Complexed With Pl…	gi|152149569,gi|18418270,gi|3549670	1	THVVTTPGSGFGPGGEGFVR	0.95	50.8	28.8	3.47
Soluble	Chain A, Crystal Structure Of Ll-Diaminopimelate Aminotransferase From Arabidopsis Thaliana Complexed With L-Malate Ion, gi|152149570|pdb|2Z1Z|B Chain B, Crystal Structure Of Ll-Diaminopimelate Aminotransferase From Arabidopsis Thaliana Complexed With L-Malate Ion, gi|209447532|pdb|3EI5|A Chain A, Crystal Structure Of Ll-Diaminopimelate Aminotransferase From Arabidopsis Thaliana Complexed With Pl…	gi|152149569,gi|18418270,gi|3549670	1	YGNIEYMR	0.95	56.4	25.7	0
Soluble	GMD1 (GDP-D-MANNOSE 4,6-DEHYDRATASE 1); GDP-mannose 4,6-dehydratase/ binding / catalytic/ coenzyme binding [Arabidopsis thaliana], gi|9087168|sp|Q9SNY3.1|GMD1_ARATH RecName: Full=GDP-mannose 4,6 dehydratase 1; AltName: Full=GDP-D-mannose dehydratase 1; Short=GMD 1, gi|6319186|gb|AAF07199.1|AF195140_1 GDP-D-mannose 4,6-dehydratase [Arabidopsis thaliana], gi|10177422|dbj|BAB10707.1| GDP-D-mannose 4…	gi|15239334	0.998	DHVEIDKR	0.95	45.3	28.4	0
Soluble	GMD1 (GDP-D-MANNOSE 4,6-DEHYDRATASE 1); GDP-mannose 4,6-dehydratase/ binding / catalytic/ coenzyme binding [Arabidopsis thaliana], gi|9087168|sp|Q9SNY3.1|GMD1_ARATH RecName: Full=GDP-mannose 4,6 dehydratase 1; AltName: Full=GDP-D-mannose dehydratase 1; Short=GMD 1, gi|6319186|gb|AAF07199.1|AF195140_1 GDP-D-mannose 4,6-dehydratase [Arabidopsis thaliana], gi|10177422|dbj|BAB10707.1| GDP-D-mannose 4…	gi|15239334	0.998	RGENFVTR	0.95	53.1	29.4	2.72
Soluble	RPL23AA (RIBOSOMAL PROTEIN L23AA); RNA binding / nucleotide binding / structural constituent of ribosome [Arabidopsis thaliana], gi|238479508|ref|NP_001154565.1| RPL23AA (RIBOSOMAL PROTEIN L23AA); RNA binding / nucleotide binding / structural constituent of ribosome [Arabidopsis thaliana], gi|73914091|sp|Q8LD46.2|R23A1_ARATH RecName: Full=60S ribosomal protein L23a-1; Short=AtRPL23A-1, gi|1176227…	gi|15225470,gi|21592339	1	ISATPR	0.879	32.6	28.9	0
Soluble	RPL23AA (RIBOSOMAL PROTEIN L23AA); RNA binding / nucleotide binding / structural constituent of ribosome [Arabidopsis thaliana], gi|238479508|ref|NP_001154565.1| RPL23AA (RIBOSOMAL PROTEIN L23AA); RNA binding / nucleotide binding / structural constituent of ribosome [Arabidopsis thaliana], gi|73914091|sp|Q8LD46.2|R23A1_ARATH RecName: Full=60S ribosomal protein L23a-1; Short=AtRPL23A-1, gi|1176227…	gi|15225470,gi|21592339	1	KVNTLIRPDGTK	0.95	32.2	24.3	0
Soluble	RPL23AA (RIBOSOMAL PROTEIN L23AA); RNA binding / nucleotide binding / structural constituent of ribosome [Arabidopsis thaliana], gi|238479508|ref|NP_001154565.1| RPL23AA (RIBOSOMAL PROTEIN L23AA); RNA binding / nucleotide binding / structural constituent of ribosome [Arabidopsis thaliana], gi|73914091|sp|Q8LD46.2|R23A1_ARATH RecName: Full=60S ribosomal protein L23a-1; Short=AtRPL23A-1, gi|1176227…	gi|15225470,gi|21592339	1	LTPDYDALDVANK	0.95	83.9	28.9	3.64
Soluble	RPL23AA (RIBOSOMAL PROTEIN L23AA); RNA binding / nucleotide binding / structural constituent of ribosome [Arabidopsis thaliana], gi|238479508|ref|NP_001154565.1| RPL23AA (RIBOSOMAL PROTEIN L23AA); RNA binding / nucleotide binding / structural constituent of ribosome [Arabidopsis thaliana], gi|73914091|sp|Q8LD46.2|R23A1_ARATH RecName: Full=60S ribosomal protein L23a-1; Short=AtRPL23A-1, gi|1176227…	gi|15225470,gi|21592339	1	MYDIQTK	0.95	30.8	27.2	1.57
Soluble	RPL23AA (RIBOSOMAL PROTEIN L23AA); RNA binding / nucleotide binding / structural constituent of ribosome [Arabidopsis thaliana], gi|238479508|ref|NP_001154565.1| RPL23AA (RIBOSOMAL PROTEIN L23AA); RNA binding / nucleotide binding / structural constituent of ribosome [Arabidopsis thaliana], gi|73914091|sp|Q8LD46.2|R23A1_ARATH RecName: Full=60S ribosomal protein L23a-1; Short=AtRPL23A-1, gi|1176227…	gi|15225470,gi|21592339	1	VTFHRPK	0.95	36.7	25.4	0
Soluble	RPL23AA (RIBOSOMAL PROTEIN L23AA); RNA binding / nucleotide binding / structural constituent of ribosome [Arabidopsis thaliana], gi|238479508|ref|NP_001154565.1| RPL23AA (RIBOSOMAL PROTEIN L23AA); RNA binding / nucleotide binding / structural constituent of ribosome [Arabidopsis thaliana], gi|73914091|sp|Q8LD46.2|R23A1_ARATH RecName: Full=60S ribosomal protein L23a-1; Short=AtRPL23A-1, gi|1176227…	gi|15225470,gi|21592339	1	YPLTTESAMK	0.95	48.4	28.1	2.35
Soluble	ATPPC1 (PHOSPHOENOLPYRUVATE CARBOXYLASE 1); catalytic/ phosphoenolpyruvate carboxylase [Arabidopsis thaliana], gi|79319816|ref|NP_001031178.1| ATPPC1 (PHOSPHOENOLPYRUVATE CARBOXYLASE 1); catalytic/ phosphoenolpyruvate carboxylase [Arabidopsis thaliana], gi|79319830|ref|NP_001031179.1| ATPPC1 (PHOSPHOENOLPYRUVATE CARBOXYLASE 1); catalytic/ phosphoenolpyruvate carboxylase [Arabidopsis thaliana], gi…	gi|15219272,gi|222423984	1	AIPWIFAWTQTR	0.95	76.8	28.3	3.92
Soluble	ATPPC1 (PHOSPHOENOLPYRUVATE CARBOXYLASE 1); catalytic/ phosphoenolpyruvate carboxylase [Arabidopsis thaliana], gi|79319816|ref|NP_001031178.1| ATPPC1 (PHOSPHOENOLPYRUVATE CARBOXYLASE 1); catalytic/ phosphoenolpyruvate carboxylase [Arabidopsis thaliana], gi|79319830|ref|NP_001031179.1| ATPPC1 (PHOSPHOENOLPYRUVATE CARBOXYLASE 1); catalytic/ phosphoenolpyruvate carboxylase [Arabidopsis thaliana], gi…	gi|15219272,gi|222423984	1	ANFEETKK	0.95	47.8	28.8	0
Soluble	ATPPC1 (PHOSPHOENOLPYRUVATE CARBOXYLASE 1); catalytic/ phosphoenolpyruvate carboxylase [Arabidopsis thaliana], gi|79319816|ref|NP_001031178.1| ATPPC1 (PHOSPHOENOLPYRUVATE CARBOXYLASE 1); catalytic/ phosphoenolpyruvate carboxylase [Arabidopsis thaliana], gi|79319830|ref|NP_001031179.1| ATPPC1 (PHOSPHOENOLPYRUVATE CARBOXYLASE 1); catalytic/ phosphoenolpyruvate carboxylase [Arabidopsis thaliana], gi…	gi|15219272,gi|222423984	1	CNDELR	0.948	33.7	24.4	0
Soluble	ATPPC1 (PHOSPHOENOLPYRUVATE CARBOXYLASE 1); catalytic/ phosphoenolpyruvate carboxylase [Arabidopsis thaliana], gi|79319816|ref|NP_001031178.1| ATPPC1 (PHOSPHOENOLPYRUVATE CARBOXYLASE 1); catalytic/ phosphoenolpyruvate carboxylase [Arabidopsis thaliana], gi|79319830|ref|NP_001031179.1| ATPPC1 (PHOSPHOENOLPYRUVATE CARBOXYLASE 1); catalytic/ phosphoenolpyruvate carboxylase [Arabidopsis thaliana], gi…	gi|15219272,gi|222423984	1	LSAAWQLYK	0.95	38.8	28	1.38
Soluble	ATPPC1 (PHOSPHOENOLPYRUVATE CARBOXYLASE 1); catalytic/ phosphoenolpyruvate carboxylase [Arabidopsis thaliana], gi|79319816|ref|NP_001031178.1| ATPPC1 (PHOSPHOENOLPYRUVATE CARBOXYLASE 1); catalytic/ phosphoenolpyruvate carboxylase [Arabidopsis thaliana], gi|79319830|ref|NP_001031179.1| ATPPC1 (PHOSPHOENOLPYRUVATE CARBOXYLASE 1); catalytic/ phosphoenolpyruvate carboxylase [Arabidopsis thaliana], gi…	gi|15219272,gi|222423984	1	MNIGSRPSK	0.95	51.8	29.6	0
Soluble	ATPPC1 (PHOSPHOENOLPYRUVATE CARBOXYLASE 1); catalytic/ phosphoenolpyruvate carboxylase [Arabidopsis thaliana], gi|79319816|ref|NP_001031178.1| ATPPC1 (PHOSPHOENOLPYRUVATE CARBOXYLASE 1); catalytic/ phosphoenolpyruvate carboxylase [Arabidopsis thaliana], gi|79319830|ref|NP_001031179.1| ATPPC1 (PHOSPHOENOLPYRUVATE CARBOXYLASE 1); catalytic/ phosphoenolpyruvate carboxylase [Arabidopsis thaliana], gi…	gi|15219272,gi|222423984	1	NQTVDLVLTAHPTQSVR	0.95	38.1	25.4	0
Soluble	ATPPC1 (PHOSPHOENOLPYRUVATE CARBOXYLASE 1); catalytic/ phosphoenolpyruvate carboxylase [Arabidopsis thaliana], gi|79319816|ref|NP_001031178.1| ATPPC1 (PHOSPHOENOLPYRUVATE CARBOXYLASE 1); catalytic/ phosphoenolpyruvate carboxylase [Arabidopsis thaliana], gi|79319830|ref|NP_001031179.1| ATPPC1 (PHOSPHOENOLPYRUVATE CARBOXYLASE 1); catalytic/ phosphoenolpyruvate carboxylase [Arabidopsis thaliana], gi…	gi|15219272,gi|222423984	1	RKPSGGIESLR	0.95	90.8	26.2	3.66
Soluble	ATPPC1 (PHOSPHOENOLPYRUVATE CARBOXYLASE 1); catalytic/ phosphoenolpyruvate carboxylase [Arabidopsis thaliana], gi|79319816|ref|NP_001031178.1| ATPPC1 (PHOSPHOENOLPYRUVATE CARBOXYLASE 1); catalytic/ phosphoenolpyruvate carboxylase [Arabidopsis thaliana], gi|79319830|ref|NP_001031179.1| ATPPC1 (PHOSPHOENOLPYRUVATE CARBOXYLASE 1); catalytic/ phosphoenolpyruvate carboxylase [Arabidopsis thaliana], gi…	gi|15219272,gi|222423984	1	RPLFGSDLPK	0.95	22.4	27.3	1.64
Soluble	ATPPC1 (PHOSPHOENOLPYRUVATE CARBOXYLASE 1); catalytic/ phosphoenolpyruvate carboxylase [Arabidopsis thaliana], gi|79319816|ref|NP_001031178.1| ATPPC1 (PHOSPHOENOLPYRUVATE CARBOXYLASE 1); catalytic/ phosphoenolpyruvate carboxylase [Arabidopsis thaliana], gi|79319830|ref|NP_001031179.1| ATPPC1 (PHOSPHOENOLPYRUVATE CARBOXYLASE 1); catalytic/ phosphoenolpyruvate carboxylase [Arabidopsis thaliana], gi…	gi|15219272,gi|222423984	1	SLCSCGDRPIADGSLLDFLR	0.95	46.9	28.1	1.57
Soluble	ATPPC1 (PHOSPHOENOLPYRUVATE CARBOXYLASE 1); catalytic/ phosphoenolpyruvate carboxylase [Arabidopsis thaliana], gi|79319816|ref|NP_001031178.1| ATPPC1 (PHOSPHOENOLPYRUVATE CARBOXYLASE 1); catalytic/ phosphoenolpyruvate carboxylase [Arabidopsis thaliana], gi|79319830|ref|NP_001031179.1| ATPPC1 (PHOSPHOENOLPYRUVATE CARBOXYLASE 1); catalytic/ phosphoenolpyruvate carboxylase [Arabidopsis thaliana], gi…	gi|15219272,gi|222423984	1	TDEIKR	0.897	36	31.4	0
Soluble	AtMC4 (metacaspase 4); cysteine-type peptidase [Arabidopsis thaliana], gi|75219812|sp|O64517.1|MCA4_ARATH RecName: Full=Metacaspase-4; Short=AtMC4; AltName: Full=Metacaspase-7, gi|3152600|gb|AAC17081.1| Contains similarity to S. cerevisiae hypothetical protein YOR197w, gb|Z75105. ESTs gb|H37409, gb|AA395290, and gb|T43907 come from this gene [Arabidopsis thaliana], gi|19347869|gb|AAL85992.1| puta…	gi|15219345,gi|33304380	0.995	KEEVYAGGSR	0.891	0	0	2.68
Soluble	AtMC4 (metacaspase 4); cysteine-type peptidase [Arabidopsis thaliana], gi|75219812|sp|O64517.1|MCA4_ARATH RecName: Full=Metacaspase-4; Short=AtMC4; AltName: Full=Metacaspase-7, gi|3152600|gb|AAC17081.1| Contains similarity to S. cerevisiae hypothetical protein YOR197w, gb|Z75105. ESTs gb|H37409, gb|AA395290, and gb|T43907 come from this gene [Arabidopsis thaliana], gi|19347869|gb|AAL85992.1| puta…	gi|15219345,gi|33304380	0.995	SLPLQTLIDILK	0.95	51.2	18.2	4.85
Soluble	RecName: Full=Profilin-5, gi|9965573|gb|AAG10089.1|U43592_1 profilin [Arabidopsis thaliana], gi|10176763|dbj|BAB09877.1| profilin-like protein [Arabidopsis thaliana], gi|21536544|gb|AAM60876.1| profilin-like protein [Arabidopsis thaliana]	gi|14423852,gi|23397336,gi|30696765	0.992	GAGGVTIKK	0.95	36.9	28	0
Soluble	RecName: Full=Profilin-5, gi|9965573|gb|AAG10089.1|U43592_1 profilin [Arabidopsis thaliana], gi|10176763|dbj|BAB09877.1| profilin-like protein [Arabidopsis thaliana], gi|21536544|gb|AAM60876.1| profilin-like protein [Arabidopsis thaliana]	gi|14423852,gi|23397336,gi|30696765	0.992	KGAGGVTIK	0.844	30.3	28.3	0
Soluble	annexin [Arabidopsis thaliana]	gi|1429207,gi|15220216,gi|1621539,gi|58177602	1	STIQCLTRPELYFVDVLR	0.95	46.6	25.5	3.31
Soluble	annexin [Arabidopsis thaliana]	gi|1429207,gi|15220216,gi|1621539,gi|58177602	1	TSTQLLHAR	0.95	57.2	26.2	0
Soluble	annexin [Arabidopsis thaliana]	gi|1429207,gi|15220216,gi|1621539,gi|58177602	1	VIGEEYQR	0.95	59.2	29.3	2.43
Soluble	ALDH7B4 (Aldehyde Dehydrogenase 7B4); 3-chloroallyl aldehyde dehydrogenase/ oxidoreductase [Arabidopsis thaliana], gi|30695661|ref|NP_849807.1| ALDH7B4 (Aldehyde Dehydrogenase 7B4); 3-chloroallyl aldehyde dehydrogenase/ oxidoreductase [Arabidopsis thaliana], gi|25090061|sp|Q9SYG7.3|AL7B4_ARATH RecName: Full=Aldehyde dehydrogenase family 7 member B4; AltName: Full=Antiquitin-1; AltName: Full=Turgo…	gi|15221042	0.998	RGDIVR	0.95	41.2	27	0
Soluble	ALDH7B4 (Aldehyde Dehydrogenase 7B4); 3-chloroallyl aldehyde dehydrogenase/ oxidoreductase [Arabidopsis thaliana], gi|30695661|ref|NP_849807.1| ALDH7B4 (Aldehyde Dehydrogenase 7B4); 3-chloroallyl aldehyde dehydrogenase/ oxidoreductase [Arabidopsis thaliana], gi|25090061|sp|Q9SYG7.3|AL7B4_ARATH RecName: Full=Aldehyde dehydrogenase family 7 member B4; AltName: Full=Antiquitin-1; AltName: Full=Turgo…	gi|15221042	0.998	VLEQLLTSYK	0.95	76.4	24.4	2.89
Soluble	peroxidase [Arabidopsis thaliana]	gi|1402914,gi|15217539	0.997	DIGLAAAILR	0.95	35.5	25.1	1.44
Soluble	peroxidase [Arabidopsis thaliana]	gi|1402914,gi|15217539	0.997	YYVDLMNR	0.936	33.7	26.3	0
Soluble	sks5 (SKU5 Similar 5); copper ion binding / oxidoreductase [Arabidopsis thaliana], gi|6573725|gb|AAF17645.1|AC009978_21 T23E18.10 [Arabidopsis thaliana], gi|222423158|dbj|BAH19558.1| AT1G76160 [Arabidopsis thaliana]	gi|15222981,gi|15982771,gi|22531132	1	AAGGFGGIR	0.95	57.1	30.1	1.92
Soluble	sks5 (SKU5 Similar 5); copper ion binding / oxidoreductase [Arabidopsis thaliana], gi|6573725|gb|AAF17645.1|AC009978_21 T23E18.10 [Arabidopsis thaliana], gi|222423158|dbj|BAH19558.1| AT1G76160 [Arabidopsis thaliana]	gi|15222981,gi|15982771,gi|22531132	1	ILSRPR	0.844	27.1	20.7	0
Soluble	sks5 (SKU5 Similar 5); copper ion binding / oxidoreductase [Arabidopsis thaliana], gi|6573725|gb|AAF17645.1|AC009978_21 T23E18.10 [Arabidopsis thaliana], gi|222423158|dbj|BAH19558.1| AT1G76160 [Arabidopsis thaliana]	gi|15222981,gi|15982771,gi|22531132	1	LASSAGQVDGK	0.95	58.4	29.6	3.64
Soluble	sks5 (SKU5 Similar 5); copper ion binding / oxidoreductase [Arabidopsis thaliana], gi|6573725|gb|AAF17645.1|AC009978_21 T23E18.10 [Arabidopsis thaliana], gi|222423158|dbj|BAH19558.1| AT1G76160 [Arabidopsis thaliana]	gi|15222981,gi|15982771,gi|22531132	1	NALLCGR	0.95	41.5	30.4	0
Soluble	sks5 (SKU5 Similar 5); copper ion binding / oxidoreductase [Arabidopsis thaliana], gi|6573725|gb|AAF17645.1|AC009978_21 T23E18.10 [Arabidopsis thaliana], gi|222423158|dbj|BAH19558.1| AT1G76160 [Arabidopsis thaliana]	gi|15222981,gi|15982771,gi|22531132	1	YAVNSVSFKPADTPLK	0.95	41.8	26.8	2.66
Soluble	pectinacetylesterase, putative [Arabidopsis thaliana], gi|15450902|gb|AAK96722.1| putative pectinacetylesterase protein [Arabidopsis thaliana], gi|17978691|gb|AAL47339.1| putative pectinacetylesterase protein [Arabidopsis thaliana], gi|21592972|gb|AAM64921.1| putative pectinacetylesterase protein [Arabidopsis thaliana], gi|110737773|dbj|BAF00825.1| putative pectinacetylesterase protein [Arabidops…	gi|18415308	0.998	GAVCLDGSAPAYHFDK	0.95	39.3	26.9	0
Soluble	pectinacetylesterase, putative [Arabidopsis thaliana], gi|15450902|gb|AAK96722.1| putative pectinacetylesterase protein [Arabidopsis thaliana], gi|17978691|gb|AAL47339.1| putative pectinacetylesterase protein [Arabidopsis thaliana], gi|21592972|gb|AAM64921.1| putative pectinacetylesterase protein [Arabidopsis thaliana], gi|110737773|dbj|BAF00825.1| putative pectinacetylesterase protein [Arabidops…	gi|18415308	0.998	VVALHGSAK	0.95	48.2	23.7	2.48
Soluble	RGP1 (REVERSIBLY GLYCOSYLATED POLYPEPTIDE 1); cellulose synthase (UDP-forming) [Arabidopsis thaliana], gi|6041795|gb|AAF02115.1|AC009755_8 reversibly glycosylated polypeptide-1 [Arabidopsis thaliana], gi|27311607|gb|AAO00769.1| reversibly glycosylated polypeptide-1 [Arabidopsis thaliana], gi|31711848|gb|AAP68280.1| At3g02230 [Arabidopsis thaliana]	gi|15232865	0.998	ASCISFK	0.95	48.6	27.1	1.38
Soluble	RGP1 (REVERSIBLY GLYCOSYLATED POLYPEPTIDE 1); cellulose synthase (UDP-forming) [Arabidopsis thaliana], gi|6041795|gb|AAF02115.1|AC009755_8 reversibly glycosylated polypeptide-1 [Arabidopsis thaliana], gi|27311607|gb|AAO00769.1| reversibly glycosylated polypeptide-1 [Arabidopsis thaliana], gi|31711848|gb|AAP68280.1| At3g02230 [Arabidopsis thaliana]	gi|15232865	0.998	ASNPFVNLKK	0.936	21.9	27.5	1.41
Soluble	RGP1 (REVERSIBLY GLYCOSYLATED POLYPEPTIDE 1); cellulose synthase (UDP-forming) [Arabidopsis thaliana], gi|6041795|gb|AAF02115.1|AC009755_8 reversibly glycosylated polypeptide-1 [Arabidopsis thaliana], gi|27311607|gb|AAO00769.1| reversibly glycosylated polypeptide-1 [Arabidopsis thaliana], gi|31711848|gb|AAP68280.1| At3g02230 [Arabidopsis thaliana]	gi|15232865	0.998	AVNALEQHIK	0.95	63.5	26.8	2.35
Soluble	RGP1 (REVERSIBLY GLYCOSYLATED POLYPEPTIDE 1); cellulose synthase (UDP-forming) [Arabidopsis thaliana], gi|6041795|gb|AAF02115.1|AC009755_8 reversibly glycosylated polypeptide-1 [Arabidopsis thaliana], gi|27311607|gb|AAO00769.1| reversibly glycosylated polypeptide-1 [Arabidopsis thaliana], gi|31711848|gb|AAP68280.1| At3g02230 [Arabidopsis thaliana]	gi|15232865	0.998	EGVSTAVSHGLWLNIPDYDAPTQLVKPK	0.95	107	25	5.09
Soluble	RGP1 (REVERSIBLY GLYCOSYLATED POLYPEPTIDE 1); cellulose synthase (UDP-forming) [Arabidopsis thaliana], gi|6041795|gb|AAF02115.1|AC009755_8 reversibly glycosylated polypeptide-1 [Arabidopsis thaliana], gi|27311607|gb|AAO00769.1| reversibly glycosylated polypeptide-1 [Arabidopsis thaliana], gi|31711848|gb|AAP68280.1| At3g02230 [Arabidopsis thaliana]	gi|15232865	0.998	GIFWQEDIIPFFQSAK	0.95	102	27.6	9.62
Soluble	RGP1 (REVERSIBLY GLYCOSYLATED POLYPEPTIDE 1); cellulose synthase (UDP-forming) [Arabidopsis thaliana], gi|6041795|gb|AAF02115.1|AC009755_8 reversibly glycosylated polypeptide-1 [Arabidopsis thaliana], gi|27311607|gb|AAO00769.1| reversibly glycosylated polypeptide-1 [Arabidopsis thaliana], gi|31711848|gb|AAP68280.1| At3g02230 [Arabidopsis thaliana]	gi|15232865	0.998	GTLFPMCGMNLAFDR	0.95	86.3	27	5.35
Soluble	RGP1 (REVERSIBLY GLYCOSYLATED POLYPEPTIDE 1); cellulose synthase (UDP-forming) [Arabidopsis thaliana], gi|6041795|gb|AAF02115.1|AC009755_8 reversibly glycosylated polypeptide-1 [Arabidopsis thaliana], gi|27311607|gb|AAO00769.1| reversibly glycosylated polypeptide-1 [Arabidopsis thaliana], gi|31711848|gb|AAP68280.1| At3g02230 [Arabidopsis thaliana]	gi|15232865	0.998	ILGPK	0.875	27.3	22.5	0
Soluble	RGP1 (REVERSIBLY GLYCOSYLATED POLYPEPTIDE 1); cellulose synthase (UDP-forming) [Arabidopsis thaliana], gi|6041795|gb|AAF02115.1|AC009755_8 reversibly glycosylated polypeptide-1 [Arabidopsis thaliana], gi|27311607|gb|AAO00769.1| reversibly glycosylated polypeptide-1 [Arabidopsis thaliana], gi|31711848|gb|AAP68280.1| At3g02230 [Arabidopsis thaliana]	gi|15232865	0.998	TGLPYIYHSK	0.95	50.1	28.6	1.52
Soluble	RGP1 (REVERSIBLY GLYCOSYLATED POLYPEPTIDE 1); cellulose synthase (UDP-forming) [Arabidopsis thaliana], gi|6041795|gb|AAF02115.1|AC009755_8 reversibly glycosylated polypeptide-1 [Arabidopsis thaliana], gi|27311607|gb|AAO00769.1| reversibly glycosylated polypeptide-1 [Arabidopsis thaliana], gi|31711848|gb|AAP68280.1| At3g02230 [Arabidopsis thaliana]	gi|15232865	0.998	VICDHLGLGVK	0.95	91.6	26.8	2.44
Soluble	RGP1 (REVERSIBLY GLYCOSYLATED POLYPEPTIDE 1); cellulose synthase (UDP-forming) [Arabidopsis thaliana], gi|6041795|gb|AAF02115.1|AC009755_8 reversibly glycosylated polypeptide-1 [Arabidopsis thaliana], gi|27311607|gb|AAO00769.1| reversibly glycosylated polypeptide-1 [Arabidopsis thaliana], gi|31711848|gb|AAP68280.1| At3g02230 [Arabidopsis thaliana]	gi|15232865	0.998	YDDMWAGWCIK	0.95	64.5	22.7	2.82
Soluble	RGP1 (REVERSIBLY GLYCOSYLATED POLYPEPTIDE 1); cellulose synthase (UDP-forming) [Arabidopsis thaliana], gi|6041795|gb|AAF02115.1|AC009755_8 reversibly glycosylated polypeptide-1 [Arabidopsis thaliana], gi|27311607|gb|AAO00769.1| reversibly glycosylated polypeptide-1 [Arabidopsis thaliana], gi|31711848|gb|AAP68280.1| At3g02230 [Arabidopsis thaliana]	gi|15232865	0.998	YIFTIDDDCFVAK	0.95	69	27.4	3.8
Soluble	RGP1 (REVERSIBLY GLYCOSYLATED POLYPEPTIDE 1); cellulose synthase (UDP-forming) [Arabidopsis thaliana], gi|6041795|gb|AAF02115.1|AC009755_8 reversibly glycosylated polypeptide-1 [Arabidopsis thaliana], gi|27311607|gb|AAO00769.1| reversibly glycosylated polypeptide-1 [Arabidopsis thaliana], gi|31711848|gb|AAP68280.1| At3g02230 [Arabidopsis thaliana]	gi|15232865	0.998	YVDAVMTIPK	0.95	83.8	29	0
Soluble	coatomer protein complex, subunit alpha, putative [Arabidopsis thaliana], gi|146286088|sp|Q94A40.2|COPA1_ARATH RecName: Full=Coatomer subunit alpha-1; AltName: Full=Alpha-coat protein 1; Short=Alpha-COP 1, gi|3367534|gb|AAC28519.1| Strong similarity to coatamer alpha subunit (HEPCOP) homolog gb|U24105 from Homo sapiens [Arabidopsis thaliana]	gi|15220684,gi|15226538	0.998	CLFTLLGHLDYIR	0.95	37.6	28.1	0
Soluble	coatomer protein complex, subunit alpha, putative [Arabidopsis thaliana], gi|146286088|sp|Q94A40.2|COPA1_ARATH RecName: Full=Coatomer subunit alpha-1; AltName: Full=Alpha-coat protein 1; Short=Alpha-COP 1, gi|3367534|gb|AAC28519.1| Strong similarity to coatamer alpha subunit (HEPCOP) homolog gb|U24105 from Homo sapiens [Arabidopsis thaliana]	gi|15220684,gi|15226538	0.998	SDVVQDAK	0.95	48	29.6	1.38
Soluble	gamma-aminobutyrate transaminase subunit precursor [Arabidopsis thaliana]	gi|11994739,gi|14030435,gi|18403295	0.998	KYDILFIADEVICAFGR	0.95	101	27.7	7.51
Soluble	gamma-aminobutyrate transaminase subunit precursor [Arabidopsis thaliana]	gi|11994739,gi|14030435,gi|18403295	0.998	NLEDLIIK	0.95	37.3	27.8	0
Soluble	CCR2 (COLD, CIRCADIAN RHYTHM, AND RNA BINDING 2); RNA binding / double-stranded DNA binding / single-stranded DNA binding [Arabidopsis thaliana], gi|544424|sp|Q03250.1|GRP7_ARATH RecName: Full=Glycine-rich RNA-binding protein 7, gi|16226372|gb|AAL16149.1|AF428381_1 At2g22292/F2G1.7_ [Arabidopsis thaliana], gi|16301|emb|CAA78711.1| glycine rich protein [Arabidopsis thaliana], gi|166837|gb|AAA32853…	gi|15226605,gi|21553354,gi|227204227,gi|30681492	1	CFVGGLAWATDDR	0.95	0	0	3.41
Soluble	CCR2 (COLD, CIRCADIAN RHYTHM, AND RNA BINDING 2); RNA binding / double-stranded DNA binding / single-stranded DNA binding [Arabidopsis thaliana], gi|544424|sp|Q03250.1|GRP7_ARATH RecName: Full=Glycine-rich RNA-binding protein 7, gi|16226372|gb|AAL16149.1|AF428381_1 At2g22292/F2G1.7_ [Arabidopsis thaliana], gi|16301|emb|CAA78711.1| glycine rich protein [Arabidopsis thaliana], gi|166837|gb|AAA32853…	gi|15226605,gi|21553354,gi|227204227,gi|30681492	1	GFGFVTFK	0.95	41.7	29.3	1.17
Soluble	CCR2 (COLD, CIRCADIAN RHYTHM, AND RNA BINDING 2); RNA binding / double-stranded DNA binding / single-stranded DNA binding [Arabidopsis thaliana], gi|544424|sp|Q03250.1|GRP7_ARATH RecName: Full=Glycine-rich RNA-binding protein 7, gi|16226372|gb|AAL16149.1|AF428381_1 At2g22292/F2G1.7_ [Arabidopsis thaliana], gi|16301|emb|CAA78711.1| glycine rich protein [Arabidopsis thaliana], gi|166837|gb|AAA32853…	gi|15226605,gi|21553354,gi|227204227,gi|30681492	1	GFGFVTFKDEK	0.95	56.9	29.2	2.08
Soluble	CCR2 (COLD, CIRCADIAN RHYTHM, AND RNA BINDING 2); RNA binding / double-stranded DNA binding / single-stranded DNA binding [Arabidopsis thaliana], gi|544424|sp|Q03250.1|GRP7_ARATH RecName: Full=Glycine-rich RNA-binding protein 7, gi|16226372|gb|AAL16149.1|AF428381_1 At2g22292/F2G1.7_ [Arabidopsis thaliana], gi|16301|emb|CAA78711.1| glycine rich protein [Arabidopsis thaliana], gi|166837|gb|AAA32853…	gi|15226605,gi|21553354,gi|227204227,gi|30681492	1	IINDRETGR	0.896	33.6	29.1	0
Soluble	CCR2 (COLD, CIRCADIAN RHYTHM, AND RNA BINDING 2); RNA binding / double-stranded DNA binding / single-stranded DNA binding [Arabidopsis thaliana], gi|544424|sp|Q03250.1|GRP7_ARATH RecName: Full=Glycine-rich RNA-binding protein 7, gi|16226372|gb|AAL16149.1|AF428381_1 At2g22292/F2G1.7_ [Arabidopsis thaliana], gi|16301|emb|CAA78711.1| glycine rich protein [Arabidopsis thaliana], gi|166837|gb|AAA32853…	gi|15226605,gi|21553354,gi|227204227,gi|30681492	1	SITVNEAQSR	0.95	67.4	29.3	1.96
Soluble	60S ribosomal protein L15 (RPL15A) [Arabidopsis thaliana], gi|3122673|sp|O23515.1|RL151_ARATH RecName: Full=60S ribosomal protein L15-1, gi|13878179|gb|AAK44167.1|AF370352_1 putative ribosomal protein [Arabidopsis thaliana], gi|2245027|emb|CAB10447.1| ribosomal protein [Arabidopsis thaliana], gi|7268422|emb|CAB78714.1| ribosomal protein [Arabidopsis thaliana], gi|16604446|gb|AAL24229.1| AT4g16720…	gi|15235851,gi|15236049,gi|2245098	1	GIVYGKPTNQGVTQLK	0.95	41.2	24.2	1.17
Soluble	60S ribosomal protein L15 (RPL15A) [Arabidopsis thaliana], gi|3122673|sp|O23515.1|RL151_ARATH RecName: Full=60S ribosomal protein L15-1, gi|13878179|gb|AAK44167.1|AF370352_1 putative ribosomal protein [Arabidopsis thaliana], gi|2245027|emb|CAB10447.1| ribosomal protein [Arabidopsis thaliana], gi|7268422|emb|CAB78714.1| ribosomal protein [Arabidopsis thaliana], gi|16604446|gb|AAL24229.1| AT4g16720…	gi|15235851,gi|15236049,gi|2245098	1	GLTSEGKK	0.95	41.9	28.6	0
Soluble	60S ribosomal protein L15 (RPL15A) [Arabidopsis thaliana], gi|3122673|sp|O23515.1|RL151_ARATH RecName: Full=60S ribosomal protein L15-1, gi|13878179|gb|AAK44167.1|AF370352_1 putative ribosomal protein [Arabidopsis thaliana], gi|2245027|emb|CAB10447.1| ribosomal protein [Arabidopsis thaliana], gi|7268422|emb|CAB78714.1| ribosomal protein [Arabidopsis thaliana], gi|16604446|gb|AAL24229.1| AT4g16720…	gi|15235851,gi|15236049,gi|2245098	1	INWICNPVHK	0.95	56.3	29.2	2.89
Soluble	60S ribosomal protein L15 (RPL15A) [Arabidopsis thaliana], gi|3122673|sp|O23515.1|RL151_ARATH RecName: Full=60S ribosomal protein L15-1, gi|13878179|gb|AAK44167.1|AF370352_1 putative ribosomal protein [Arabidopsis thaliana], gi|2245027|emb|CAB10447.1| ribosomal protein [Arabidopsis thaliana], gi|7268422|emb|CAB78714.1| ribosomal protein [Arabidopsis thaliana], gi|16604446|gb|AAL24229.1| AT4g16720…	gi|15235851,gi|15236049,gi|2245098	1	YYEIILVDPAHNAVR	0.95	77	27.4	6.42
Soluble	At1g07930/T6D22_3 [Arabidopsis thaliana], gi|16323344|gb|AAL15385.1| At1g07930/T6D22_3 [Arabidopsis thaliana]	gi|13605682,gi|15239308,gi|222423868,gi|23397097,gi|295789,gi|8778823	1	ARYDEIIK	0.95	35.5	28.4	0
Soluble	At1g07930/T6D22_3 [Arabidopsis thaliana], gi|16323344|gb|AAL15385.1| At1g07930/T6D22_3 [Arabidopsis thaliana]	gi|13605682,gi|15239308,gi|222423868,gi|23397097,gi|295789,gi|8778823	1	EHALLAFTLGVK	0.95	68.3	25	3.17
Soluble	At1g07930/T6D22_3 [Arabidopsis thaliana], gi|16323344|gb|AAL15385.1| At1g07930/T6D22_3 [Arabidopsis thaliana]	gi|13605682,gi|15239308,gi|222423868,gi|23397097,gi|295789,gi|8778823	1	EVSSYLK	0.95	31	27.4	1.54
Soluble	At1g07930/T6D22_3 [Arabidopsis thaliana], gi|16323344|gb|AAL15385.1| At1g07930/T6D22_3 [Arabidopsis thaliana]	gi|13605682,gi|15239308,gi|222423868,gi|23397097,gi|295789,gi|8778823	1	EVSSYLKK	0.95	49.6	25.8	1.32
Soluble	At1g07930/T6D22_3 [Arabidopsis thaliana], gi|16323344|gb|AAL15385.1| At1g07930/T6D22_3 [Arabidopsis thaliana]	gi|13605682,gi|15239308,gi|222423868,gi|23397097,gi|295789,gi|8778823	1	FHINIVVIGHVDSGK	0.95	64.3	25.7	5.29
Soluble	At1g07930/T6D22_3 [Arabidopsis thaliana], gi|16323344|gb|AAL15385.1| At1g07930/T6D22_3 [Arabidopsis thaliana]	gi|13605682,gi|15239308,gi|222423868,gi|23397097,gi|295789,gi|8778823	1	IGGIGTVPVGR	0.95	62.3	22.9	3.08
Soluble	At1g07930/T6D22_3 [Arabidopsis thaliana], gi|16323344|gb|AAL15385.1| At1g07930/T6D22_3 [Arabidopsis thaliana]	gi|13605682,gi|15239308,gi|222423868,gi|23397097,gi|295789,gi|8778823	1	IVVIGHVDSGK	0.933	0	0	3.08
Soluble	At1g07930/T6D22_3 [Arabidopsis thaliana], gi|16323344|gb|AAL15385.1| At1g07930/T6D22_3 [Arabidopsis thaliana]	gi|13605682,gi|15239308,gi|222423868,gi|23397097,gi|295789,gi|8778823	1	LPLQDVYK	0.95	52.3	28.9	2
Soluble	At1g07930/T6D22_3 [Arabidopsis thaliana], gi|16323344|gb|AAL15385.1| At1g07930/T6D22_3 [Arabidopsis thaliana]	gi|13605682,gi|15239308,gi|222423868,gi|23397097,gi|295789,gi|8778823	1	QMICCCNK	0.95	39	17.4	0
Soluble	At1g07930/T6D22_3 [Arabidopsis thaliana], gi|16323344|gb|AAL15385.1| At1g07930/T6D22_3 [Arabidopsis thaliana]	gi|13605682,gi|15239308,gi|222423868,gi|23397097,gi|295789,gi|8778823	1	STTTGHLIYK	0.95	49.6	29	2.46
Soluble	At1g07930/T6D22_3 [Arabidopsis thaliana], gi|16323344|gb|AAL15385.1| At1g07930/T6D22_3 [Arabidopsis thaliana]	gi|13605682,gi|15239308,gi|222423868,gi|23397097,gi|295789,gi|8778823	1	YYCTVIDAPGHR	0.95	76.8	28.2	3.29
Soluble	TUB2; GTP binding / GTPase/ structural molecule [Arabidopsis thaliana], gi|18424622|ref|NP_568960.1| TUB3; GTP binding / GTPase/ structural molecule [Arabidopsis thaliana], gi|267073|sp|P29512.1|TBB2_ARATH RecName: Full=Tubulin beta-2/beta-3 chain, gi|166898|gb|AAA32881.1| beta-2 tubulin [Arabidopsis thaliana], gi|166900|gb|AAA32882.1| beta-3 tubulin [Arabidopsis thaliana], gi|8809665|dbj|BAA9721…	gi|18424620	1	AVLMDLEPGTMDSLR	0.95	47.2	28.4	3.08
Soluble	TUB2; GTP binding / GTPase/ structural molecule [Arabidopsis thaliana], gi|18424622|ref|NP_568960.1| TUB3; GTP binding / GTPase/ structural molecule [Arabidopsis thaliana], gi|267073|sp|P29512.1|TBB2_ARATH RecName: Full=Tubulin beta-2/beta-3 chain, gi|166898|gb|AAA32881.1| beta-2 tubulin [Arabidopsis thaliana], gi|166900|gb|AAA32882.1| beta-3 tubulin [Arabidopsis thaliana], gi|8809665|dbj|BAA9721…	gi|18424620	1	EILHIQGGQCGNQIGAK	0.95	49.1	28.3	2.02
Soluble	TUB2; GTP binding / GTPase/ structural molecule [Arabidopsis thaliana], gi|18424622|ref|NP_568960.1| TUB3; GTP binding / GTPase/ structural molecule [Arabidopsis thaliana], gi|267073|sp|P29512.1|TBB2_ARATH RecName: Full=Tubulin beta-2/beta-3 chain, gi|166898|gb|AAA32881.1| beta-2 tubulin [Arabidopsis thaliana], gi|166900|gb|AAA32882.1| beta-3 tubulin [Arabidopsis thaliana], gi|8809665|dbj|BAA9721…	gi|18424620	1	GHYTEGAELIDSVLDVVR	0.95	163	28.2	10.2
Soluble	TUB2; GTP binding / GTPase/ structural molecule [Arabidopsis thaliana], gi|18424622|ref|NP_568960.1| TUB3; GTP binding / GTPase/ structural molecule [Arabidopsis thaliana], gi|267073|sp|P29512.1|TBB2_ARATH RecName: Full=Tubulin beta-2/beta-3 chain, gi|166898|gb|AAA32881.1| beta-2 tubulin [Arabidopsis thaliana], gi|166900|gb|AAA32882.1| beta-3 tubulin [Arabidopsis thaliana], gi|8809665|dbj|BAA9721…	gi|18424620	1	GHYTEGAELIDSVLDVVRK	0.95	67	27	3.32
Soluble	TUB2; GTP binding / GTPase/ structural molecule [Arabidopsis thaliana], gi|18424622|ref|NP_568960.1| TUB3; GTP binding / GTPase/ structural molecule [Arabidopsis thaliana], gi|267073|sp|P29512.1|TBB2_ARATH RecName: Full=Tubulin beta-2/beta-3 chain, gi|166898|gb|AAA32881.1| beta-2 tubulin [Arabidopsis thaliana], gi|166900|gb|AAA32882.1| beta-3 tubulin [Arabidopsis thaliana], gi|8809665|dbj|BAA9721…	gi|18424620	1	IREEYPDR	0.903	30.6	29.9	0
Soluble	TUB2; GTP binding / GTPase/ structural molecule [Arabidopsis thaliana], gi|18424622|ref|NP_568960.1| TUB3; GTP binding / GTPase/ structural molecule [Arabidopsis thaliana], gi|267073|sp|P29512.1|TBB2_ARATH RecName: Full=Tubulin beta-2/beta-3 chain, gi|166898|gb|AAA32881.1| beta-2 tubulin [Arabidopsis thaliana], gi|166900|gb|AAA32882.1| beta-3 tubulin [Arabidopsis thaliana], gi|8809665|dbj|BAA9721…	gi|18424620	1	LAVNLIPFPR	0.95	67.7	22.5	1.74
Soluble	TUB2; GTP binding / GTPase/ structural molecule [Arabidopsis thaliana], gi|18424622|ref|NP_568960.1| TUB3; GTP binding / GTPase/ structural molecule [Arabidopsis thaliana], gi|267073|sp|P29512.1|TBB2_ARATH RecName: Full=Tubulin beta-2/beta-3 chain, gi|166898|gb|AAA32881.1| beta-2 tubulin [Arabidopsis thaliana], gi|166900|gb|AAA32882.1| beta-3 tubulin [Arabidopsis thaliana], gi|8809665|dbj|BAA9721…	gi|18424620	1	LHFFMVGFAPLTSR	0.95	85.6	27.7	5.18
Soluble	TUB2; GTP binding / GTPase/ structural molecule [Arabidopsis thaliana], gi|18424622|ref|NP_568960.1| TUB3; GTP binding / GTPase/ structural molecule [Arabidopsis thaliana], gi|267073|sp|P29512.1|TBB2_ARATH RecName: Full=Tubulin beta-2/beta-3 chain, gi|166898|gb|AAA32881.1| beta-2 tubulin [Arabidopsis thaliana], gi|166900|gb|AAA32882.1| beta-3 tubulin [Arabidopsis thaliana], gi|8809665|dbj|BAA9721…	gi|18424620	1	NMMCAADPR	0.95	41.5	21.6	1.66
Soluble	TUB2; GTP binding / GTPase/ structural molecule [Arabidopsis thaliana], gi|18424622|ref|NP_568960.1| TUB3; GTP binding / GTPase/ structural molecule [Arabidopsis thaliana], gi|267073|sp|P29512.1|TBB2_ARATH RecName: Full=Tubulin beta-2/beta-3 chain, gi|166898|gb|AAA32881.1| beta-2 tubulin [Arabidopsis thaliana], gi|166900|gb|AAA32882.1| beta-3 tubulin [Arabidopsis thaliana], gi|8809665|dbj|BAA9721…	gi|18424620	1	NSSYFVEWIPNNVK	0.95	67.9	28.5	4.19
Soluble	TUB2; GTP binding / GTPase/ structural molecule [Arabidopsis thaliana], gi|18424622|ref|NP_568960.1| TUB3; GTP binding / GTPase/ structural molecule [Arabidopsis thaliana], gi|267073|sp|P29512.1|TBB2_ARATH RecName: Full=Tubulin beta-2/beta-3 chain, gi|166898|gb|AAA32881.1| beta-2 tubulin [Arabidopsis thaliana], gi|166900|gb|AAA32882.1| beta-3 tubulin [Arabidopsis thaliana], gi|8809665|dbj|BAA9721…	gi|18424620	1	YLTASAMFR	0.812	29.4	28.5	0
Soluble	UTP--glucose-1-phosphate uridylyltransferase, putative / UDP-glucose pyrophosphorylase, putative / UGPase, putative [Arabidopsis thaliana], gi|12585448|sp|P57751.1|UGPA1_ARATH RecName: Full=UTP--glucose-1-phosphate uridylyltransferase 1; AltName: Full=UDP-glucose pyrophosphorylase 1; Short=UGPase 1; Short=UDPGP 1, gi|13430664|gb|AAK25954.1|AF360244_1 putative UDP-glucose pyrophosphorylase [Arabid…	gi|15237947	1	ATSDLLLVQSDLYTLVDGFVTR	0.95	33.7	24.8	2.44
Soluble	UTP--glucose-1-phosphate uridylyltransferase, putative / UDP-glucose pyrophosphorylase, putative / UGPase, putative [Arabidopsis thaliana], gi|12585448|sp|P57751.1|UGPA1_ARATH RecName: Full=UTP--glucose-1-phosphate uridylyltransferase 1; AltName: Full=UDP-glucose pyrophosphorylase 1; Short=UGPase 1; Short=UDPGP 1, gi|13430664|gb|AAK25954.1|AF360244_1 putative UDP-glucose pyrophosphorylase [Arabid…	gi|15237947	1	EVDGVK	0.805	27.6	31.6	0
Soluble	UTP--glucose-1-phosphate uridylyltransferase, putative / UDP-glucose pyrophosphorylase, putative / UGPase, putative [Arabidopsis thaliana], gi|12585448|sp|P57751.1|UGPA1_ARATH RecName: Full=UTP--glucose-1-phosphate uridylyltransferase 1; AltName: Full=UDP-glucose pyrophosphorylase 1; Short=UGPase 1; Short=UDPGP 1, gi|13430664|gb|AAK25954.1|AF360244_1 putative UDP-glucose pyrophosphorylase [Arabid…	gi|15237947	1	FFDNAIGVNVPR	0.95	72.7	29.5	5.85
Soluble	UTP--glucose-1-phosphate uridylyltransferase, putative / UDP-glucose pyrophosphorylase, putative / UGPase, putative [Arabidopsis thaliana], gi|12585448|sp|P57751.1|UGPA1_ARATH RecName: Full=UTP--glucose-1-phosphate uridylyltransferase 1; AltName: Full=UDP-glucose pyrophosphorylase 1; Short=UGPase 1; Short=UDPGP 1, gi|13430664|gb|AAK25954.1|AF360244_1 putative UDP-glucose pyrophosphorylase [Arabid…	gi|15237947	1	HLIQNK	0.914	30.7	23.9	0
Soluble	UTP--glucose-1-phosphate uridylyltransferase, putative / UDP-glucose pyrophosphorylase, putative / UGPase, putative [Arabidopsis thaliana], gi|12585448|sp|P57751.1|UGPA1_ARATH RecName: Full=UTP--glucose-1-phosphate uridylyltransferase 1; AltName: Full=UDP-glucose pyrophosphorylase 1; Short=UGPase 1; Short=UDPGP 1, gi|13430664|gb|AAK25954.1|AF360244_1 putative UDP-glucose pyrophosphorylase [Arabid…	gi|15237947	1	IFNTNNLWVNLK	0.95	63.1	27.5	2.14
Soluble	UTP--glucose-1-phosphate uridylyltransferase, putative / UDP-glucose pyrophosphorylase, putative / UGPase, putative [Arabidopsis thaliana], gi|12585448|sp|P57751.1|UGPA1_ARATH RecName: Full=UTP--glucose-1-phosphate uridylyltransferase 1; AltName: Full=UDP-glucose pyrophosphorylase 1; Short=UGPase 1; Short=UDPGP 1, gi|13430664|gb|AAK25954.1|AF360244_1 putative UDP-glucose pyrophosphorylase [Arabid…	gi|15237947	1	KLVEADALK	0.95	50.4	27.2	1.96
Soluble	UTP--glucose-1-phosphate uridylyltransferase, putative / UDP-glucose pyrophosphorylase, putative / UGPase, putative [Arabidopsis thaliana], gi|12585448|sp|P57751.1|UGPA1_ARATH RecName: Full=UTP--glucose-1-phosphate uridylyltransferase 1; AltName: Full=UDP-glucose pyrophosphorylase 1; Short=UGPase 1; Short=UDPGP 1, gi|13430664|gb|AAK25954.1|AF360244_1 putative UDP-glucose pyrophosphorylase [Arabid…	gi|15237947	1	LDAFLSQGK	0.95	54.3	28.7	2.43
Soluble	UTP--glucose-1-phosphate uridylyltransferase, putative / UDP-glucose pyrophosphorylase, putative / UGPase, putative [Arabidopsis thaliana], gi|12585448|sp|P57751.1|UGPA1_ARATH RecName: Full=UTP--glucose-1-phosphate uridylyltransferase 1; AltName: Full=UDP-glucose pyrophosphorylase 1; Short=UGPase 1; Short=UDPGP 1, gi|13430664|gb|AAK25954.1|AF360244_1 putative UDP-glucose pyrophosphorylase [Arabid…	gi|15237947	1	MEIIPNPK	0.898	31	26.3	0
Soluble	UTP--glucose-1-phosphate uridylyltransferase, putative / UDP-glucose pyrophosphorylase, putative / UGPase, putative [Arabidopsis thaliana], gi|12585448|sp|P57751.1|UGPA1_ARATH RecName: Full=UTP--glucose-1-phosphate uridylyltransferase 1; AltName: Full=UDP-glucose pyrophosphorylase 1; Short=UGPase 1; Short=UDPGP 1, gi|13430664|gb|AAK25954.1|AF360244_1 putative UDP-glucose pyrophosphorylase [Arabid…	gi|15237947	1	NEYCMEVTPK	0.95	56.9	24.4	1.96
Soluble	UTP--glucose-1-phosphate uridylyltransferase, putative / UDP-glucose pyrophosphorylase, putative / UGPase, putative [Arabidopsis thaliana], gi|12585448|sp|P57751.1|UGPA1_ARATH RecName: Full=UTP--glucose-1-phosphate uridylyltransferase 1; AltName: Full=UDP-glucose pyrophosphorylase 1; Short=UGPase 1; Short=UDPGP 1, gi|13430664|gb|AAK25954.1|AF360244_1 putative UDP-glucose pyrophosphorylase [Arabid…	gi|15237947	1	SIPSIVELDSLK	0.95	56.8	26.3	2.82
Soluble	UTP--glucose-1-phosphate uridylyltransferase, putative / UDP-glucose pyrophosphorylase, putative / UGPase, putative [Arabidopsis thaliana], gi|12585448|sp|P57751.1|UGPA1_ARATH RecName: Full=UTP--glucose-1-phosphate uridylyltransferase 1; AltName: Full=UDP-glucose pyrophosphorylase 1; Short=UGPase 1; Short=UDPGP 1, gi|13430664|gb|AAK25954.1|AF360244_1 putative UDP-glucose pyrophosphorylase [Arabid…	gi|15237947	1	VLQLETAAGAAIR	0.95	95.1	24.3	3.96
Soluble	UTP--glucose-1-phosphate uridylyltransferase, putative / UDP-glucose pyrophosphorylase, putative / UGPase, putative [Arabidopsis thaliana], gi|12585448|sp|P57751.1|UGPA1_ARATH RecName: Full=UTP--glucose-1-phosphate uridylyltransferase 1; AltName: Full=UDP-glucose pyrophosphorylase 1; Short=UGPase 1; Short=UDPGP 1, gi|13430664|gb|AAK25954.1|AF360244_1 putative UDP-glucose pyrophosphorylase [Arabid…	gi|15237947	1	VPLVLMNSFNTHDDTQK	0.95	64.7	28.7	3.38
Soluble	UTP--glucose-1-phosphate uridylyltransferase, putative / UDP-glucose pyrophosphorylase, putative / UGPase, putative [Arabidopsis thaliana], gi|12585448|sp|P57751.1|UGPA1_ARATH RecName: Full=UTP--glucose-1-phosphate uridylyltransferase 1; AltName: Full=UDP-glucose pyrophosphorylase 1; Short=UGPase 1; Short=UDPGP 1, gi|13430664|gb|AAK25954.1|AF360244_1 putative UDP-glucose pyrophosphorylase [Arabid…	gi|15237947	1	VQLLEIAQVPDEHVNEFK	0.95	69.1	26.6	3.64
Soluble	UTP--glucose-1-phosphate uridylyltransferase, putative / UDP-glucose pyrophosphorylase, putative / UGPase, putative [Arabidopsis thaliana], gi|12585448|sp|P57751.1|UGPA1_ARATH RecName: Full=UTP--glucose-1-phosphate uridylyltransferase 1; AltName: Full=UDP-glucose pyrophosphorylase 1; Short=UGPase 1; Short=UDPGP 1, gi|13430664|gb|AAK25954.1|AF360244_1 putative UDP-glucose pyrophosphorylase [Arabid…	gi|15237947	1	VVADEFVPWPSK	0.95	30	28.5	1.6
Soluble	HSP81-2 (HEAT SHOCK PROTEIN 81-2); ATP binding [Arabidopsis thaliana], gi|2495365|sp|P55737.1|HSP82_ARATH RecName: Full=Heat shock protein 81-2; Short=HSP81-2, gi|9758623|dbj|BAB09285.1| HEAT SHOCK PROTEIN 81-2 (HSP81-2) [Arabidopsis thaliana], gi|17065348|gb|AAL32828.1| HEAT SHOCK PROTEIN 81-2 (HSP81-2) [Arabidopsis thaliana], gi|22136254|gb|AAM91205.1| heat shock protein 81-2 [Arabidopsis thali…	gi|15241115,gi|23397152	1	ADAETFAFQAEINQLLSLIINTFYSNK	0.95	96.1	26.3	5.51
Soluble	HSP81-2 (HEAT SHOCK PROTEIN 81-2); ATP binding [Arabidopsis thaliana], gi|2495365|sp|P55737.1|HSP82_ARATH RecName: Full=Heat shock protein 81-2; Short=HSP81-2, gi|9758623|dbj|BAB09285.1| HEAT SHOCK PROTEIN 81-2 (HSP81-2) [Arabidopsis thaliana], gi|17065348|gb|AAL32828.1| HEAT SHOCK PROTEIN 81-2 (HSP81-2) [Arabidopsis thaliana], gi|22136254|gb|AAM91205.1| heat shock protein 81-2 [Arabidopsis thali…	gi|15241115,gi|23397152	1	ADLVNNLGTIAR	0.95	58	27	5.82
Soluble	HSP81-2 (HEAT SHOCK PROTEIN 81-2); ATP binding [Arabidopsis thaliana], gi|2495365|sp|P55737.1|HSP82_ARATH RecName: Full=Heat shock protein 81-2; Short=HSP81-2, gi|9758623|dbj|BAB09285.1| HEAT SHOCK PROTEIN 81-2 (HSP81-2) [Arabidopsis thaliana], gi|17065348|gb|AAL32828.1| HEAT SHOCK PROTEIN 81-2 (HSP81-2) [Arabidopsis thaliana], gi|22136254|gb|AAM91205.1| heat shock protein 81-2 [Arabidopsis thali…	gi|15241115,gi|23397152	1	EFMEALAAGADVSMIGQFGVGFYSAYLVADK	0.95	56.7	26.1	4.24
Soluble	HSP81-2 (HEAT SHOCK PROTEIN 81-2); ATP binding [Arabidopsis thaliana], gi|2495365|sp|P55737.1|HSP82_ARATH RecName: Full=Heat shock protein 81-2; Short=HSP81-2, gi|9758623|dbj|BAB09285.1| HEAT SHOCK PROTEIN 81-2 (HSP81-2) [Arabidopsis thaliana], gi|17065348|gb|AAL32828.1| HEAT SHOCK PROTEIN 81-2 (HSP81-2) [Arabidopsis thaliana], gi|22136254|gb|AAM91205.1| heat shock protein 81-2 [Arabidopsis thali…	gi|15241115,gi|23397152	1	ELISNSSDALDK	0.95	74.7	29.7	2.07
Soluble	HSP81-2 (HEAT SHOCK PROTEIN 81-2); ATP binding [Arabidopsis thaliana], gi|2495365|sp|P55737.1|HSP82_ARATH RecName: Full=Heat shock protein 81-2; Short=HSP81-2, gi|9758623|dbj|BAB09285.1| HEAT SHOCK PROTEIN 81-2 (HSP81-2) [Arabidopsis thaliana], gi|17065348|gb|AAL32828.1| HEAT SHOCK PROTEIN 81-2 (HSP81-2) [Arabidopsis thaliana], gi|22136254|gb|AAM91205.1| heat shock protein 81-2 [Arabidopsis thali…	gi|15241115,gi|23397152	1	FESLTDK	0.95	49.9	27.9	0
Soluble	HSP81-2 (HEAT SHOCK PROTEIN 81-2); ATP binding [Arabidopsis thaliana], gi|2495365|sp|P55737.1|HSP82_ARATH RecName: Full=Heat shock protein 81-2; Short=HSP81-2, gi|9758623|dbj|BAB09285.1| HEAT SHOCK PROTEIN 81-2 (HSP81-2) [Arabidopsis thaliana], gi|17065348|gb|AAL32828.1| HEAT SHOCK PROTEIN 81-2 (HSP81-2) [Arabidopsis thaliana], gi|22136254|gb|AAM91205.1| heat shock protein 81-2 [Arabidopsis thali…	gi|15241115,gi|23397152	1	GIVDSEDLPLNISR	0.95	89.2	27.7	5.33
Soluble	HSP81-2 (HEAT SHOCK PROTEIN 81-2); ATP binding [Arabidopsis thaliana], gi|2495365|sp|P55737.1|HSP82_ARATH RecName: Full=Heat shock protein 81-2; Short=HSP81-2, gi|9758623|dbj|BAB09285.1| HEAT SHOCK PROTEIN 81-2 (HSP81-2) [Arabidopsis thaliana], gi|17065348|gb|AAL32828.1| HEAT SHOCK PROTEIN 81-2 (HSP81-2) [Arabidopsis thaliana], gi|22136254|gb|AAM91205.1| heat shock protein 81-2 [Arabidopsis thali…	gi|15241115,gi|23397152	1	HSEFISYPISLWIEK	0.95	83.8	27.5	4.55
Soluble	HSP81-2 (HEAT SHOCK PROTEIN 81-2); ATP binding [Arabidopsis thaliana], gi|2495365|sp|P55737.1|HSP82_ARATH RecName: Full=Heat shock protein 81-2; Short=HSP81-2, gi|9758623|dbj|BAB09285.1| HEAT SHOCK PROTEIN 81-2 (HSP81-2) [Arabidopsis thaliana], gi|17065348|gb|AAL32828.1| HEAT SHOCK PROTEIN 81-2 (HSP81-2) [Arabidopsis thaliana], gi|22136254|gb|AAM91205.1| heat shock protein 81-2 [Arabidopsis thali…	gi|15241115,gi|23397152	1	IKEVSHEWDLVNK	0.95	55	27.5	1.2
Soluble	HSP81-2 (HEAT SHOCK PROTEIN 81-2); ATP binding [Arabidopsis thaliana], gi|2495365|sp|P55737.1|HSP82_ARATH RecName: Full=Heat shock protein 81-2; Short=HSP81-2, gi|9758623|dbj|BAB09285.1| HEAT SHOCK PROTEIN 81-2 (HSP81-2) [Arabidopsis thaliana], gi|17065348|gb|AAL32828.1| HEAT SHOCK PROTEIN 81-2 (HSP81-2) [Arabidopsis thaliana], gi|22136254|gb|AAM91205.1| heat shock protein 81-2 [Arabidopsis thali…	gi|15241115,gi|23397152	1	LDGQPELFIHIIPDK	0.94	19.5	26	1.23
Soluble	HSP81-2 (HEAT SHOCK PROTEIN 81-2); ATP binding [Arabidopsis thaliana], gi|2495365|sp|P55737.1|HSP82_ARATH RecName: Full=Heat shock protein 81-2; Short=HSP81-2, gi|9758623|dbj|BAB09285.1| HEAT SHOCK PROTEIN 81-2 (HSP81-2) [Arabidopsis thaliana], gi|17065348|gb|AAL32828.1| HEAT SHOCK PROTEIN 81-2 (HSP81-2) [Arabidopsis thaliana], gi|22136254|gb|AAM91205.1| heat shock protein 81-2 [Arabidopsis thali…	gi|15241115,gi|23397152	1	RAPFDLFDTK	0.95	57.1	28.4	1.68
Soluble	fasciclin-like arabinogalactan-protein 2 [Arabidopsis thaliana]	gi|13377778,gi|15235459,gi|21593810	1	DPDFSTFNHYLSATHLADEINRR	0.95	41.8	27.1	0
Soluble	fasciclin-like arabinogalactan-protein 2 [Arabidopsis thaliana]	gi|13377778,gi|15235459,gi|21593810	1	LTAHYVK	0.95	39.8	29.1	0
Soluble	fasciclin-like arabinogalactan-protein 2 [Arabidopsis thaliana]	gi|13377778,gi|15235459,gi|21593810	1	TALVLYHGMPVYQSLQMLR	0.95	112	26.1	7.48
Soluble	fructose-bisphosphate aldolase, putative [Arabidopsis thaliana], gi|7529717|emb|CAB86897.1| fructose bisphosphate aldolase-like protein [Arabidopsis thaliana], gi|15450683|gb|AAK96613.1| AT3g52930/F8J2_100 [Arabidopsis thaliana], gi|16323105|gb|AAL15287.1| AT3g52930/F8J2_100 [Arabidopsis thaliana], gi|17380610|gb|AAL36068.1| AT3g52930/F8J2_100 [Arabidopsis thaliana], gi|21592946|gb|AAM64896.1| fr…	gi|15231715	1	AAQEALYVR	0.95	69.2	28.7	2.6
Soluble	fructose-bisphosphate aldolase, putative [Arabidopsis thaliana], gi|7529717|emb|CAB86897.1| fructose bisphosphate aldolase-like protein [Arabidopsis thaliana], gi|15450683|gb|AAK96613.1| AT3g52930/F8J2_100 [Arabidopsis thaliana], gi|16323105|gb|AAL15287.1| AT3g52930/F8J2_100 [Arabidopsis thaliana], gi|17380610|gb|AAL36068.1| AT3g52930/F8J2_100 [Arabidopsis thaliana], gi|21592946|gb|AAM64896.1| fr…	gi|15231715	1	ALQQSTLK	0.944	37.6	29.4	0
Soluble	fructose-bisphosphate aldolase, putative [Arabidopsis thaliana], gi|7529717|emb|CAB86897.1| fructose bisphosphate aldolase-like protein [Arabidopsis thaliana], gi|15450683|gb|AAK96613.1| AT3g52930/F8J2_100 [Arabidopsis thaliana], gi|16323105|gb|AAL15287.1| AT3g52930/F8J2_100 [Arabidopsis thaliana], gi|17380610|gb|AAL36068.1| AT3g52930/F8J2_100 [Arabidopsis thaliana], gi|21592946|gb|AAM64896.1| fr…	gi|15231715	1	ANSEATLGTYK	0.95	43.4	28.1	1.43
Soluble	fructose-bisphosphate aldolase, putative [Arabidopsis thaliana], gi|7529717|emb|CAB86897.1| fructose bisphosphate aldolase-like protein [Arabidopsis thaliana], gi|15450683|gb|AAK96613.1| AT3g52930/F8J2_100 [Arabidopsis thaliana], gi|16323105|gb|AAL15287.1| AT3g52930/F8J2_100 [Arabidopsis thaliana], gi|17380610|gb|AAL36068.1| AT3g52930/F8J2_100 [Arabidopsis thaliana], gi|21592946|gb|AAM64896.1| fr…	gi|15231715	1	ANSEATLGTYKGDAK	0.95	79.4	29.1	4.46
Soluble	fructose-bisphosphate aldolase, putative [Arabidopsis thaliana], gi|7529717|emb|CAB86897.1| fructose bisphosphate aldolase-like protein [Arabidopsis thaliana], gi|15450683|gb|AAK96613.1| AT3g52930/F8J2_100 [Arabidopsis thaliana], gi|16323105|gb|AAL15287.1| AT3g52930/F8J2_100 [Arabidopsis thaliana], gi|17380610|gb|AAL36068.1| AT3g52930/F8J2_100 [Arabidopsis thaliana], gi|21592946|gb|AAM64896.1| fr…	gi|15231715	1	CAAVTER	0.95	33.2	28.4	1.6
Soluble	fructose-bisphosphate aldolase, putative [Arabidopsis thaliana], gi|7529717|emb|CAB86897.1| fructose bisphosphate aldolase-like protein [Arabidopsis thaliana], gi|15450683|gb|AAK96613.1| AT3g52930/F8J2_100 [Arabidopsis thaliana], gi|16323105|gb|AAL15287.1| AT3g52930/F8J2_100 [Arabidopsis thaliana], gi|17380610|gb|AAL36068.1| AT3g52930/F8J2_100 [Arabidopsis thaliana], gi|21592946|gb|AAM64896.1| fr…	gi|15231715	1	ELLFTAPGALPCLSGVILFEETLYQK	0.95	68.3	23.5	3.37
Soluble	fructose-bisphosphate aldolase, putative [Arabidopsis thaliana], gi|7529717|emb|CAB86897.1| fructose bisphosphate aldolase-like protein [Arabidopsis thaliana], gi|15450683|gb|AAK96613.1| AT3g52930/F8J2_100 [Arabidopsis thaliana], gi|16323105|gb|AAL15287.1| AT3g52930/F8J2_100 [Arabidopsis thaliana], gi|17380610|gb|AAL36068.1| AT3g52930/F8J2_100 [Arabidopsis thaliana], gi|21592946|gb|AAM64896.1| fr…	gi|15231715	1	FADELIANAAYIGTPGK	0.95	110	28.1	5.03
Soluble	fructose-bisphosphate aldolase, putative [Arabidopsis thaliana], gi|7529717|emb|CAB86897.1| fructose bisphosphate aldolase-like protein [Arabidopsis thaliana], gi|15450683|gb|AAK96613.1| AT3g52930/F8J2_100 [Arabidopsis thaliana], gi|16323105|gb|AAL15287.1| AT3g52930/F8J2_100 [Arabidopsis thaliana], gi|17380610|gb|AAL36068.1| AT3g52930/F8J2_100 [Arabidopsis thaliana], gi|21592946|gb|AAM64896.1| fr…	gi|15231715	1	GILAADESTGTIGK	0.95	92.2	28.8	6.74
Soluble	fructose-bisphosphate aldolase, putative [Arabidopsis thaliana], gi|7529717|emb|CAB86897.1| fructose bisphosphate aldolase-like protein [Arabidopsis thaliana], gi|15450683|gb|AAK96613.1| AT3g52930/F8J2_100 [Arabidopsis thaliana], gi|16323105|gb|AAL15287.1| AT3g52930/F8J2_100 [Arabidopsis thaliana], gi|17380610|gb|AAL36068.1| AT3g52930/F8J2_100 [Arabidopsis thaliana], gi|21592946|gb|AAM64896.1| fr…	gi|15231715	1	IGENEPSEHSIHENAYGLAR	0.95	55.1	26.8	0
Soluble	fructose-bisphosphate aldolase, putative [Arabidopsis thaliana], gi|7529717|emb|CAB86897.1| fructose bisphosphate aldolase-like protein [Arabidopsis thaliana], gi|15450683|gb|AAK96613.1| AT3g52930/F8J2_100 [Arabidopsis thaliana], gi|16323105|gb|AAL15287.1| AT3g52930/F8J2_100 [Arabidopsis thaliana], gi|17380610|gb|AAL36068.1| AT3g52930/F8J2_100 [Arabidopsis thaliana], gi|21592946|gb|AAM64896.1| fr…	gi|15231715	1	KPWSLSFSFGR	0.95	58.5	27.8	3.21
Soluble	fructose-bisphosphate aldolase, putative [Arabidopsis thaliana], gi|7529717|emb|CAB86897.1| fructose bisphosphate aldolase-like protein [Arabidopsis thaliana], gi|15450683|gb|AAK96613.1| AT3g52930/F8J2_100 [Arabidopsis thaliana], gi|16323105|gb|AAL15287.1| AT3g52930/F8J2_100 [Arabidopsis thaliana], gi|17380610|gb|AAL36068.1| AT3g52930/F8J2_100 [Arabidopsis thaliana], gi|21592946|gb|AAM64896.1| fr…	gi|15231715	1	KYYEAGAR	0.95	36.5	26.8	0
Soluble	fructose-bisphosphate aldolase, putative [Arabidopsis thaliana], gi|7529717|emb|CAB86897.1| fructose bisphosphate aldolase-like protein [Arabidopsis thaliana], gi|15450683|gb|AAK96613.1| AT3g52930/F8J2_100 [Arabidopsis thaliana], gi|16323105|gb|AAL15287.1| AT3g52930/F8J2_100 [Arabidopsis thaliana], gi|17380610|gb|AAL36068.1| AT3g52930/F8J2_100 [Arabidopsis thaliana], gi|21592946|gb|AAM64896.1| fr…	gi|15231715	1	LASINVENVETNRR	0.95	44.8	27.2	0
Soluble	fructose-bisphosphate aldolase, putative [Arabidopsis thaliana], gi|7529717|emb|CAB86897.1| fructose bisphosphate aldolase-like protein [Arabidopsis thaliana], gi|15450683|gb|AAK96613.1| AT3g52930/F8J2_100 [Arabidopsis thaliana], gi|16323105|gb|AAL15287.1| AT3g52930/F8J2_100 [Arabidopsis thaliana], gi|17380610|gb|AAL36068.1| AT3g52930/F8J2_100 [Arabidopsis thaliana], gi|21592946|gb|AAM64896.1| fr…	gi|15231715	1	LFVDILK	0.95	35.8	19.5	0
Soluble	fructose-bisphosphate aldolase, putative [Arabidopsis thaliana], gi|7529717|emb|CAB86897.1| fructose bisphosphate aldolase-like protein [Arabidopsis thaliana], gi|15450683|gb|AAK96613.1| AT3g52930/F8J2_100 [Arabidopsis thaliana], gi|16323105|gb|AAL15287.1| AT3g52930/F8J2_100 [Arabidopsis thaliana], gi|17380610|gb|AAL36068.1| AT3g52930/F8J2_100 [Arabidopsis thaliana], gi|21592946|gb|AAM64896.1| fr…	gi|15231715	1	NLNAMNQLK	0.912	45.6	29.5	0
Soluble	fructose-bisphosphate aldolase, putative [Arabidopsis thaliana], gi|7529717|emb|CAB86897.1| fructose bisphosphate aldolase-like protein [Arabidopsis thaliana], gi|15450683|gb|AAK96613.1| AT3g52930/F8J2_100 [Arabidopsis thaliana], gi|16323105|gb|AAL15287.1| AT3g52930/F8J2_100 [Arabidopsis thaliana], gi|17380610|gb|AAL36068.1| AT3g52930/F8J2_100 [Arabidopsis thaliana], gi|21592946|gb|AAM64896.1| fr…	gi|15231715	1	SAFTSK	0.897	35.3	27.7	0
Soluble	fructose-bisphosphate aldolase, putative [Arabidopsis thaliana], gi|7529717|emb|CAB86897.1| fructose bisphosphate aldolase-like protein [Arabidopsis thaliana], gi|15450683|gb|AAK96613.1| AT3g52930/F8J2_100 [Arabidopsis thaliana], gi|16323105|gb|AAL15287.1| AT3g52930/F8J2_100 [Arabidopsis thaliana], gi|17380610|gb|AAL36068.1| AT3g52930/F8J2_100 [Arabidopsis thaliana], gi|21592946|gb|AAM64896.1| fr…	gi|15231715	1	TKKPWSLSFSFGR	0.95	70.3	27	3.82
Soluble	fructose-bisphosphate aldolase, putative [Arabidopsis thaliana], gi|7529717|emb|CAB86897.1| fructose bisphosphate aldolase-like protein [Arabidopsis thaliana], gi|15450683|gb|AAK96613.1| AT3g52930/F8J2_100 [Arabidopsis thaliana], gi|16323105|gb|AAL15287.1| AT3g52930/F8J2_100 [Arabidopsis thaliana], gi|17380610|gb|AAL36068.1| AT3g52930/F8J2_100 [Arabidopsis thaliana], gi|21592946|gb|AAM64896.1| fr…	gi|15231715	1	TWAGKEENVK	0.95	50	29.5	0
Soluble	fructose-bisphosphate aldolase, putative [Arabidopsis thaliana], gi|7529717|emb|CAB86897.1| fructose bisphosphate aldolase-like protein [Arabidopsis thaliana], gi|15450683|gb|AAK96613.1| AT3g52930/F8J2_100 [Arabidopsis thaliana], gi|16323105|gb|AAL15287.1| AT3g52930/F8J2_100 [Arabidopsis thaliana], gi|17380610|gb|AAL36068.1| AT3g52930/F8J2_100 [Arabidopsis thaliana], gi|21592946|gb|AAM64896.1| fr…	gi|15231715	1	YYEAGAR	0.95	36.1	24.2	1.37
Soluble	myrosinase-binding protein-like protein [Arabidopsis thaliana]	gi|6760447	0.993	LLGFHGR	0.95	46.5	25.8	0
Soluble	myrosinase-binding protein-like protein [Arabidopsis thaliana]	gi|6760447	0.993	LVGFHGK	0.87	29.9	26.7	0
Soluble	40S ribosomal protein S3 (RPS3A) [Arabidopsis thaliana], gi|75206146|sp|Q9SIP7.1|RS31_ARATH RecName: Full=40S ribosomal protein S3-1, gi|14190419|gb|AAK55690.1|AF378887_1 At2g31610/T9H9.13 [Arabidopsis thaliana], gi|4582468|gb|AAD24852.1| 40S ribosomal protein; contains C-terminal domain [Arabidopsis thaliana], gi|15028253|gb|AAK76715.1| putative 40S ribosomal protein; contains C-terminal domain …	gi|15225107,gi|15232352,gi|15238533,gi|222424342	1	GLCAIAQAESLR	0.95	56.9	29.1	3.92
Soluble	40S ribosomal protein S3 (RPS3A) [Arabidopsis thaliana], gi|75206146|sp|Q9SIP7.1|RS31_ARATH RecName: Full=40S ribosomal protein S3-1, gi|14190419|gb|AAK55690.1|AF378887_1 At2g31610/T9H9.13 [Arabidopsis thaliana], gi|4582468|gb|AAD24852.1| 40S ribosomal protein; contains C-terminal domain [Arabidopsis thaliana], gi|15028253|gb|AAK76715.1| putative 40S ribosomal protein; contains C-terminal domain …	gi|15225107,gi|15232352,gi|15238533,gi|222424342	1	HVLLR	0.95	26.7	15.7	1.19
Soluble	40S ribosomal protein S3 (RPS3A) [Arabidopsis thaliana], gi|75206146|sp|Q9SIP7.1|RS31_ARATH RecName: Full=40S ribosomal protein S3-1, gi|14190419|gb|AAK55690.1|AF378887_1 At2g31610/T9H9.13 [Arabidopsis thaliana], gi|4582468|gb|AAD24852.1| 40S ribosomal protein; contains C-terminal domain [Arabidopsis thaliana], gi|15028253|gb|AAK76715.1| putative 40S ribosomal protein; contains C-terminal domain …	gi|15225107,gi|15232352,gi|15238533,gi|222424342	1	LLGGLAVR	0.95	51.9	22.5	0
Soluble	AALP (Arabidopsis aleurain-like protease); cysteine-type peptidase [Arabidopsis thaliana], gi|71152227|sp|Q8H166.2|ALEU_ARATH RecName: Full=Thiol protease aleurain; Short=AtALEU; AltName: Full=Senescence-associated gene product 2; Flags: Precursor, gi|7230640|gb|AAF43041.1|AF233883_1 AALP protein [Arabidopsis thaliana], gi|13430722|gb|AAK25983.1|AF360273_1 putative cysteine proteinase AALP [Arabi…	gi|18424347,gi|23397070	0.992	HAVGLVRPVSIAFEVIHSFR	0.95	79.8	21.2	6.29
Soluble	AALP (Arabidopsis aleurain-like protease); cysteine-type peptidase [Arabidopsis thaliana], gi|71152227|sp|Q8H166.2|ALEU_ARATH RecName: Full=Thiol protease aleurain; Short=AtALEU; AltName: Full=Senescence-associated gene product 2; Flags: Precursor, gi|7230640|gb|AAF43041.1|AF233883_1 AALP protein [Arabidopsis thaliana], gi|13430722|gb|AAK25983.1|AF360273_1 putative cysteine proteinase AALP [Arabi…	gi|18424347,gi|23397070	0.992	MEMGK	0.835	22.9	22.5	0
Soluble	ADSS (ADENYLOSUCCINATE SYNTHASE); adenylosuccinate synthase [Arabidopsis thaliana], gi|2500026|sp|Q96529.1|PURA_ARATH RecName: Full=Adenylosuccinate synthetase, chloroplastic; Short=AMPSase; Short=AdSS; AltName: Full=IMP--aspartate ligase; Flags: Precursor, gi|1616657|gb|AAB16828.1| adenylosuccinate synthetase [Arabidopsis thaliana], gi|4678286|emb|CAB41194.1| adenylosuccinate synthetase [Arabido…	gi|15230358,gi|21537345,gi|7546402	1	AAQQYVER	0.95	59.2	30.3	1.44
Soluble	ADSS (ADENYLOSUCCINATE SYNTHASE); adenylosuccinate synthase [Arabidopsis thaliana], gi|2500026|sp|Q96529.1|PURA_ARATH RecName: Full=Adenylosuccinate synthetase, chloroplastic; Short=AMPSase; Short=AdSS; AltName: Full=IMP--aspartate ligase; Flags: Precursor, gi|1616657|gb|AAB16828.1| adenylosuccinate synthetase [Arabidopsis thaliana], gi|4678286|emb|CAB41194.1| adenylosuccinate synthetase [Arabido…	gi|15230358,gi|21537345,gi|7546402	1	AHLLFDFHQEVDGLR	0.95	33.3	28	1.24
Soluble	ADSS (ADENYLOSUCCINATE SYNTHASE); adenylosuccinate synthase [Arabidopsis thaliana], gi|2500026|sp|Q96529.1|PURA_ARATH RecName: Full=Adenylosuccinate synthetase, chloroplastic; Short=AMPSase; Short=AdSS; AltName: Full=IMP--aspartate ligase; Flags: Precursor, gi|1616657|gb|AAB16828.1| adenylosuccinate synthetase [Arabidopsis thaliana], gi|4678286|emb|CAB41194.1| adenylosuccinate synthetase [Arabido…	gi|15230358,gi|21537345,gi|7546402	1	IEELVGVPIHYIGIGPGR	0.95	32.4	23.9	1.54
Soluble	TUA3; structural constituent of cytoskeleton [Arabidopsis thaliana], gi|15241179|ref|NP_197479.1| TUA5; structural constituent of cytoskeleton [Arabidopsis thaliana], gi|135406|sp|P20363.1|TBA3_ARATH RecName: Full=Tubulin alpha-3/alpha-5 chain, gi|13605805|gb|AAK32888.1|AF367301_1 AT5g19770/T29J13_190 [Arabidopsis thaliana], gi|166912|gb|AAA32888.1| alpha-tubulin [Arabidopsis thaliana], gi|166918…	gi|15241168	1	AVFVDLEPTVIDEVR	0.95	90.4	26.8	4.07
Soluble	TUA3; structural constituent of cytoskeleton [Arabidopsis thaliana], gi|15241179|ref|NP_197479.1| TUA5; structural constituent of cytoskeleton [Arabidopsis thaliana], gi|135406|sp|P20363.1|TBA3_ARATH RecName: Full=Tubulin alpha-3/alpha-5 chain, gi|13605805|gb|AAK32888.1|AF367301_1 AT5g19770/T29J13_190 [Arabidopsis thaliana], gi|166912|gb|AAA32888.1| alpha-tubulin [Arabidopsis thaliana], gi|166918…	gi|15241168	1	DVNAAVGTIK	0.95	58.7	29.8	1.64
Soluble	TUA3; structural constituent of cytoskeleton [Arabidopsis thaliana], gi|15241179|ref|NP_197479.1| TUA5; structural constituent of cytoskeleton [Arabidopsis thaliana], gi|135406|sp|P20363.1|TBA3_ARATH RecName: Full=Tubulin alpha-3/alpha-5 chain, gi|13605805|gb|AAK32888.1|AF367301_1 AT5g19770/T29J13_190 [Arabidopsis thaliana], gi|166912|gb|AAA32888.1| alpha-tubulin [Arabidopsis thaliana], gi|166918…	gi|15241168	1	EDAANNFAR	0.948	35.6	26.9	0
Soluble	TUA3; structural constituent of cytoskeleton [Arabidopsis thaliana], gi|15241179|ref|NP_197479.1| TUA5; structural constituent of cytoskeleton [Arabidopsis thaliana], gi|135406|sp|P20363.1|TBA3_ARATH RecName: Full=Tubulin alpha-3/alpha-5 chain, gi|13605805|gb|AAK32888.1|AF367301_1 AT5g19770/T29J13_190 [Arabidopsis thaliana], gi|166912|gb|AAA32888.1| alpha-tubulin [Arabidopsis thaliana], gi|166918…	gi|15241168	1	EIVDLCLDR	0.95	30.3	29.1	1.77
Soluble	TUA3; structural constituent of cytoskeleton [Arabidopsis thaliana], gi|15241179|ref|NP_197479.1| TUA5; structural constituent of cytoskeleton [Arabidopsis thaliana], gi|135406|sp|P20363.1|TBA3_ARATH RecName: Full=Tubulin alpha-3/alpha-5 chain, gi|13605805|gb|AAK32888.1|AF367301_1 AT5g19770/T29J13_190 [Arabidopsis thaliana], gi|166912|gb|AAA32888.1| alpha-tubulin [Arabidopsis thaliana], gi|166918…	gi|15241168	1	GDVVPK	0.87	26.6	23.7	0
Soluble	TUA3; structural constituent of cytoskeleton [Arabidopsis thaliana], gi|15241179|ref|NP_197479.1| TUA5; structural constituent of cytoskeleton [Arabidopsis thaliana], gi|135406|sp|P20363.1|TBA3_ARATH RecName: Full=Tubulin alpha-3/alpha-5 chain, gi|13605805|gb|AAK32888.1|AF367301_1 AT5g19770/T29J13_190 [Arabidopsis thaliana], gi|166912|gb|AAA32888.1| alpha-tubulin [Arabidopsis thaliana], gi|166918…	gi|15241168	1	GHYTVGK	0.886	35.2	30.8	0
Soluble	TUA3; structural constituent of cytoskeleton [Arabidopsis thaliana], gi|15241179|ref|NP_197479.1| TUA5; structural constituent of cytoskeleton [Arabidopsis thaliana], gi|135406|sp|P20363.1|TBA3_ARATH RecName: Full=Tubulin alpha-3/alpha-5 chain, gi|13605805|gb|AAK32888.1|AF367301_1 AT5g19770/T29J13_190 [Arabidopsis thaliana], gi|166912|gb|AAA32888.1| alpha-tubulin [Arabidopsis thaliana], gi|166918…	gi|15241168	1	IDHKFDLMYAK	0.95	21.8	28.8	1.89
Soluble	TUA3; structural constituent of cytoskeleton [Arabidopsis thaliana], gi|15241179|ref|NP_197479.1| TUA5; structural constituent of cytoskeleton [Arabidopsis thaliana], gi|135406|sp|P20363.1|TBA3_ARATH RecName: Full=Tubulin alpha-3/alpha-5 chain, gi|13605805|gb|AAK32888.1|AF367301_1 AT5g19770/T29J13_190 [Arabidopsis thaliana], gi|166912|gb|AAA32888.1| alpha-tubulin [Arabidopsis thaliana], gi|166918…	gi|15241168	1	KLADNCTGLQGFLVFNAVGGGTGSGLGSLLLER	0.95	111	23.9	8.26
Soluble	TUA3; structural constituent of cytoskeleton [Arabidopsis thaliana], gi|15241179|ref|NP_197479.1| TUA5; structural constituent of cytoskeleton [Arabidopsis thaliana], gi|135406|sp|P20363.1|TBA3_ARATH RecName: Full=Tubulin alpha-3/alpha-5 chain, gi|13605805|gb|AAK32888.1|AF367301_1 AT5g19770/T29J13_190 [Arabidopsis thaliana], gi|166912|gb|AAA32888.1| alpha-tubulin [Arabidopsis thaliana], gi|166918…	gi|15241168	1	LISQIISSLTTSLR	0.95	106	21.1	5.42
Soluble	TUA3; structural constituent of cytoskeleton [Arabidopsis thaliana], gi|15241179|ref|NP_197479.1| TUA5; structural constituent of cytoskeleton [Arabidopsis thaliana], gi|135406|sp|P20363.1|TBA3_ARATH RecName: Full=Tubulin alpha-3/alpha-5 chain, gi|13605805|gb|AAK32888.1|AF367301_1 AT5g19770/T29J13_190 [Arabidopsis thaliana], gi|166912|gb|AAA32888.1| alpha-tubulin [Arabidopsis thaliana], gi|166918…	gi|15241168	1	LSVDYGKK	0.95	45.7	26.6	0
Soluble	TUA3; structural constituent of cytoskeleton [Arabidopsis thaliana], gi|15241179|ref|NP_197479.1| TUA5; structural constituent of cytoskeleton [Arabidopsis thaliana], gi|135406|sp|P20363.1|TBA3_ARATH RecName: Full=Tubulin alpha-3/alpha-5 chain, gi|13605805|gb|AAK32888.1|AF367301_1 AT5g19770/T29J13_190 [Arabidopsis thaliana], gi|166912|gb|AAA32888.1| alpha-tubulin [Arabidopsis thaliana], gi|166918…	gi|15241168	1	QLFHPEQLISGKEDAANNFAR	0.95	67.2	27.5	0
Soluble	TUA3; structural constituent of cytoskeleton [Arabidopsis thaliana], gi|15241179|ref|NP_197479.1| TUA5; structural constituent of cytoskeleton [Arabidopsis thaliana], gi|135406|sp|P20363.1|TBA3_ARATH RecName: Full=Tubulin alpha-3/alpha-5 chain, gi|13605805|gb|AAK32888.1|AF367301_1 AT5g19770/T29J13_190 [Arabidopsis thaliana], gi|166912|gb|AAA32888.1| alpha-tubulin [Arabidopsis thaliana], gi|166918…	gi|15241168	1	TVQFVDWCPTGFK	0.95	63.6	28.1	5.89
Soluble	TUA3; structural constituent of cytoskeleton [Arabidopsis thaliana], gi|15241179|ref|NP_197479.1| TUA5; structural constituent of cytoskeleton [Arabidopsis thaliana], gi|135406|sp|P20363.1|TBA3_ARATH RecName: Full=Tubulin alpha-3/alpha-5 chain, gi|13605805|gb|AAK32888.1|AF367301_1 AT5g19770/T29J13_190 [Arabidopsis thaliana], gi|166912|gb|AAA32888.1| alpha-tubulin [Arabidopsis thaliana], gi|166918…	gi|15241168	1	YMACCLMYR	0.95	56.3	20.9	2.82
Soluble	alpha-mannosidase [Arabidopsis thaliana]	gi|10177664,gi|22326796,gi|79327811	1	EVVTQISSSLK	0.95	62.5	28.1	2.7
Soluble	alpha-mannosidase [Arabidopsis thaliana]	gi|10177664,gi|22326796,gi|79327811	1	LAIGYVEAESVVATSLAHLTK	0.95	75.2	22.9	5.77
Soluble	alpha-mannosidase [Arabidopsis thaliana]	gi|10177664,gi|22326796,gi|79327811	1	LIHYVNLDGR	0.921	28.8	27.3	0
Soluble	alpha-mannosidase [Arabidopsis thaliana]	gi|10177664,gi|22326796,gi|79327811	1	LNVHVVPHSHDDVGWLK	0.95	22.9	27.8	1.59
Soluble	alpha-mannosidase [Arabidopsis thaliana]	gi|10177664,gi|22326796,gi|79327811	1	QHVANDYAK	0.95	28.2	26.5	1.2
Soluble	alpha-mannosidase [Arabidopsis thaliana]	gi|10177664,gi|22326796,gi|79327811	1	RVDIVR	0.95	45.5	28.3	0
Soluble	EMB2296 (embryo defective 2296); structural constituent of ribosome [Arabidopsis thaliana], gi|17380512|sp|P46286.2|RL81_ARATH RecName: Full=60S ribosomal protein L8-1; AltName: Full=60S ribosomal protein L2; AltName: Full=Protein EMBRYO DEFECTIVE 2296, gi|4406816|gb|AAD20124.1| 60S ribosomal protein L2 [Arabidopsis thaliana], gi|22135870|gb|AAM91517.1| 60S ribosomal protein L2 [Arabidopsis thali…	gi|15227954,gi|15234298	1	AMIGQVAGGGR	0.95	64.5	28.9	2.59
Soluble	EMB2296 (embryo defective 2296); structural constituent of ribosome [Arabidopsis thaliana], gi|17380512|sp|P46286.2|RL81_ARATH RecName: Full=60S ribosomal protein L8-1; AltName: Full=60S ribosomal protein L2; AltName: Full=Protein EMBRYO DEFECTIVE 2296, gi|4406816|gb|AAD20124.1| 60S ribosomal protein L2 [Arabidopsis thaliana], gi|22135870|gb|AAM91517.1| 60S ribosomal protein L2 [Arabidopsis thali…	gi|15227954,gi|15234298	1	GVVTEIIHDPGR	0.95	62.9	27.9	2.68
Soluble	EMB2296 (embryo defective 2296); structural constituent of ribosome [Arabidopsis thaliana], gi|17380512|sp|P46286.2|RL81_ARATH RecName: Full=60S ribosomal protein L8-1; AltName: Full=60S ribosomal protein L2; AltName: Full=Protein EMBRYO DEFECTIVE 2296, gi|4406816|gb|AAD20124.1| 60S ribosomal protein L2 [Arabidopsis thaliana], gi|22135870|gb|AAM91517.1| 60S ribosomal protein L2 [Arabidopsis thali…	gi|15227954,gi|15234298	1	KIVPSGCR	0.95	30.4	29.3	1.2
Soluble	aminotransferase class I and II family protein [Arabidopsis thaliana], gi|17979319|gb|AAL49885.1| putative tyrosine transaminase [Arabidopsis thaliana], gi|21689827|gb|AAM67557.1| putative tyrosine transaminase [Arabidopsis thaliana]	gi|22328891,gi|4454028	0.998	HLEVR	0.95	37.2	24.9	0
Soluble	aminotransferase class I and II family protein [Arabidopsis thaliana], gi|17979319|gb|AAL49885.1| putative tyrosine transaminase [Arabidopsis thaliana], gi|21689827|gb|AAM67557.1| putative tyrosine transaminase [Arabidopsis thaliana]	gi|22328891,gi|4454028	0.998	WSVFGSNPFVPMGK	0.95	56.3	28.8	3.25
Soluble	heat shock cognate 70 kDa protein 2 (HSC70-2) (HSP70-2) [Arabidopsis thaliana], gi|12644165|sp|P22954.2|HSP72_ARATH RecName: Full=Heat shock cognate 70 kDa protein 2; Short=Hsc70.2, gi|7413638|emb|CAB85986.1| dnaK-type molecular chaperone hsc70.1-like [Arabidopsis thaliana], gi|20260506|gb|AAM13151.1| DnaK-type molecular chaperone hsc70.1-like [Arabidopsis thaliana], gi|30725496|gb|AAP37770.1| At…	gi|15241847	0.998	ATAGDTHLGGEDFDNR	0.95	73.7	24.6	5.32
Soluble	heat shock cognate 70 kDa protein 2 (HSC70-2) (HSP70-2) [Arabidopsis thaliana], gi|12644165|sp|P22954.2|HSP72_ARATH RecName: Full=Heat shock cognate 70 kDa protein 2; Short=Hsc70.2, gi|7413638|emb|CAB85986.1| dnaK-type molecular chaperone hsc70.1-like [Arabidopsis thaliana], gi|20260506|gb|AAM13151.1| DnaK-type molecular chaperone hsc70.1-like [Arabidopsis thaliana], gi|30725496|gb|AAP37770.1| At…	gi|15241847	0.998	CMEPVEK	0.845	27.9	25.8	0
Soluble	heat shock cognate 70 kDa protein 2 (HSC70-2) (HSP70-2) [Arabidopsis thaliana], gi|12644165|sp|P22954.2|HSP72_ARATH RecName: Full=Heat shock cognate 70 kDa protein 2; Short=Hsc70.2, gi|7413638|emb|CAB85986.1| dnaK-type molecular chaperone hsc70.1-like [Arabidopsis thaliana], gi|20260506|gb|AAM13151.1| DnaK-type molecular chaperone hsc70.1-like [Arabidopsis thaliana], gi|30725496|gb|AAP37770.1| At…	gi|15241847	0.998	EQVFSTYSDNQPGVLIQVFEGER	0.95	85.7	27.5	8.39
Soluble	heat shock cognate 70 kDa protein 2 (HSC70-2) (HSP70-2) [Arabidopsis thaliana], gi|12644165|sp|P22954.2|HSP72_ARATH RecName: Full=Heat shock cognate 70 kDa protein 2; Short=Hsc70.2, gi|7413638|emb|CAB85986.1| dnaK-type molecular chaperone hsc70.1-like [Arabidopsis thaliana], gi|20260506|gb|AAM13151.1| DnaK-type molecular chaperone hsc70.1-like [Arabidopsis thaliana], gi|30725496|gb|AAP37770.1| At…	gi|15241847	0.998	IINEPTAAAIAYGLDK	0.95	101	27.2	7.36
Soluble	heat shock cognate 70 kDa protein 2 (HSC70-2) (HSP70-2) [Arabidopsis thaliana], gi|12644165|sp|P22954.2|HSP72_ARATH RecName: Full=Heat shock cognate 70 kDa protein 2; Short=Hsc70.2, gi|7413638|emb|CAB85986.1| dnaK-type molecular chaperone hsc70.1-like [Arabidopsis thaliana], gi|20260506|gb|AAM13151.1| DnaK-type molecular chaperone hsc70.1-like [Arabidopsis thaliana], gi|30725496|gb|AAP37770.1| At…	gi|15241847	0.998	IINEPTAAAIAYGLDKK	0.95	94.1	24.9	7.22
Soluble	heat shock cognate 70 kDa protein 2 (HSC70-2) (HSP70-2) [Arabidopsis thaliana], gi|12644165|sp|P22954.2|HSP72_ARATH RecName: Full=Heat shock cognate 70 kDa protein 2; Short=Hsc70.2, gi|7413638|emb|CAB85986.1| dnaK-type molecular chaperone hsc70.1-like [Arabidopsis thaliana], gi|20260506|gb|AAM13151.1| DnaK-type molecular chaperone hsc70.1-like [Arabidopsis thaliana], gi|30725496|gb|AAP37770.1| At…	gi|15241847	0.998	ITITNDK	0.882	34	30.3	0
Soluble	heat shock cognate 70 kDa protein 2 (HSC70-2) (HSP70-2) [Arabidopsis thaliana], gi|12644165|sp|P22954.2|HSP72_ARATH RecName: Full=Heat shock cognate 70 kDa protein 2; Short=Hsc70.2, gi|7413638|emb|CAB85986.1| dnaK-type molecular chaperone hsc70.1-like [Arabidopsis thaliana], gi|20260506|gb|AAM13151.1| DnaK-type molecular chaperone hsc70.1-like [Arabidopsis thaliana], gi|30725496|gb|AAP37770.1| At…	gi|15241847	0.998	ITITNDKGR	0.95	65.5	28.6	0
Soluble	heat shock cognate 70 kDa protein 2 (HSC70-2) (HSP70-2) [Arabidopsis thaliana], gi|12644165|sp|P22954.2|HSP72_ARATH RecName: Full=Heat shock cognate 70 kDa protein 2; Short=Hsc70.2, gi|7413638|emb|CAB85986.1| dnaK-type molecular chaperone hsc70.1-like [Arabidopsis thaliana], gi|20260506|gb|AAM13151.1| DnaK-type molecular chaperone hsc70.1-like [Arabidopsis thaliana], gi|30725496|gb|AAP37770.1| At…	gi|15241847	0.998	KCMEPVEK	0.95	46.5	28.5	0
Soluble	heat shock cognate 70 kDa protein 2 (HSC70-2) (HSP70-2) [Arabidopsis thaliana], gi|12644165|sp|P22954.2|HSP72_ARATH RecName: Full=Heat shock cognate 70 kDa protein 2; Short=Hsc70.2, gi|7413638|emb|CAB85986.1| dnaK-type molecular chaperone hsc70.1-like [Arabidopsis thaliana], gi|20260506|gb|AAM13151.1| DnaK-type molecular chaperone hsc70.1-like [Arabidopsis thaliana], gi|30725496|gb|AAP37770.1| At…	gi|15241847	0.998	LPAADKK	0.95	38.1	23.7	0
Soluble	heat shock cognate 70 kDa protein 2 (HSC70-2) (HSP70-2) [Arabidopsis thaliana], gi|12644165|sp|P22954.2|HSP72_ARATH RecName: Full=Heat shock cognate 70 kDa protein 2; Short=Hsc70.2, gi|7413638|emb|CAB85986.1| dnaK-type molecular chaperone hsc70.1-like [Arabidopsis thaliana], gi|20260506|gb|AAM13151.1| DnaK-type molecular chaperone hsc70.1-like [Arabidopsis thaliana], gi|30725496|gb|AAP37770.1| At…	gi|15241847	0.998	LSKEDIEK	0.95	47.1	30.3	0
Soluble	heat shock cognate 70 kDa protein 2 (HSC70-2) (HSP70-2) [Arabidopsis thaliana], gi|12644165|sp|P22954.2|HSP72_ARATH RecName: Full=Heat shock cognate 70 kDa protein 2; Short=Hsc70.2, gi|7413638|emb|CAB85986.1| dnaK-type molecular chaperone hsc70.1-like [Arabidopsis thaliana], gi|20260506|gb|AAM13151.1| DnaK-type molecular chaperone hsc70.1-like [Arabidopsis thaliana], gi|30725496|gb|AAP37770.1| At…	gi|15241847	0.998	MVNHFVQEFK	0.95	74.2	29.4	4.43
Soluble	heat shock cognate 70 kDa protein 2 (HSC70-2) (HSP70-2) [Arabidopsis thaliana], gi|12644165|sp|P22954.2|HSP72_ARATH RecName: Full=Heat shock cognate 70 kDa protein 2; Short=Hsc70.2, gi|7413638|emb|CAB85986.1| dnaK-type molecular chaperone hsc70.1-like [Arabidopsis thaliana], gi|20260506|gb|AAM13151.1| DnaK-type molecular chaperone hsc70.1-like [Arabidopsis thaliana], gi|30725496|gb|AAP37770.1| At…	gi|15241847	0.998	MVNHFVQEFKR	0.95	33.8	29	0
Soluble	heat shock cognate 70 kDa protein 2 (HSC70-2) (HSP70-2) [Arabidopsis thaliana], gi|12644165|sp|P22954.2|HSP72_ARATH RecName: Full=Heat shock cognate 70 kDa protein 2; Short=Hsc70.2, gi|7413638|emb|CAB85986.1| dnaK-type molecular chaperone hsc70.1-like [Arabidopsis thaliana], gi|20260506|gb|AAM13151.1| DnaK-type molecular chaperone hsc70.1-like [Arabidopsis thaliana], gi|30725496|gb|AAP37770.1| At…	gi|15241847	0.998	MVQEAEK	0.904	41	30.1	0
Soluble	heat shock cognate 70 kDa protein 2 (HSC70-2) (HSP70-2) [Arabidopsis thaliana], gi|12644165|sp|P22954.2|HSP72_ARATH RecName: Full=Heat shock cognate 70 kDa protein 2; Short=Hsc70.2, gi|7413638|emb|CAB85986.1| dnaK-type molecular chaperone hsc70.1-like [Arabidopsis thaliana], gi|20260506|gb|AAM13151.1| DnaK-type molecular chaperone hsc70.1-like [Arabidopsis thaliana], gi|30725496|gb|AAP37770.1| At…	gi|15241847	0.998	NALENYAYNMR	0.95	70.2	25.4	3.72
Soluble	heat shock cognate 70 kDa protein 2 (HSC70-2) (HSP70-2) [Arabidopsis thaliana], gi|12644165|sp|P22954.2|HSP72_ARATH RecName: Full=Heat shock cognate 70 kDa protein 2; Short=Hsc70.2, gi|7413638|emb|CAB85986.1| dnaK-type molecular chaperone hsc70.1-like [Arabidopsis thaliana], gi|20260506|gb|AAM13151.1| DnaK-type molecular chaperone hsc70.1-like [Arabidopsis thaliana], gi|30725496|gb|AAP37770.1| At…	gi|15241847	0.998	NAVVTVPAYFNDSQR	0.95	63.3	28.9	3.92
Soluble	heat shock cognate 70 kDa protein 2 (HSC70-2) (HSP70-2) [Arabidopsis thaliana], gi|12644165|sp|P22954.2|HSP72_ARATH RecName: Full=Heat shock cognate 70 kDa protein 2; Short=Hsc70.2, gi|7413638|emb|CAB85986.1| dnaK-type molecular chaperone hsc70.1-like [Arabidopsis thaliana], gi|20260506|gb|AAM13151.1| DnaK-type molecular chaperone hsc70.1-like [Arabidopsis thaliana], gi|30725496|gb|AAP37770.1| At…	gi|15241847	0.998	NTTIPTKK	0.818	23.8	26.9	0
Soluble	heat shock cognate 70 kDa protein 2 (HSC70-2) (HSP70-2) [Arabidopsis thaliana], gi|12644165|sp|P22954.2|HSP72_ARATH RecName: Full=Heat shock cognate 70 kDa protein 2; Short=Hsc70.2, gi|7413638|emb|CAB85986.1| dnaK-type molecular chaperone hsc70.1-like [Arabidopsis thaliana], gi|20260506|gb|AAM13151.1| DnaK-type molecular chaperone hsc70.1-like [Arabidopsis thaliana], gi|30725496|gb|AAP37770.1| At…	gi|15241847	0.998	NVLIFDLGGGTFDVSLLTIEEGIFEVK	0.95	63.2	24.2	4.06
Soluble	heat shock cognate 70 kDa protein 2 (HSC70-2) (HSP70-2) [Arabidopsis thaliana], gi|12644165|sp|P22954.2|HSP72_ARATH RecName: Full=Heat shock cognate 70 kDa protein 2; Short=Hsc70.2, gi|7413638|emb|CAB85986.1| dnaK-type molecular chaperone hsc70.1-like [Arabidopsis thaliana], gi|20260506|gb|AAM13151.1| DnaK-type molecular chaperone hsc70.1-like [Arabidopsis thaliana], gi|30725496|gb|AAP37770.1| At…	gi|15241847	0.998	QFAAEEISSMVLIK	0.95	90.7	28.1	3.72
Soluble	heat shock cognate 70 kDa protein 2 (HSC70-2) (HSP70-2) [Arabidopsis thaliana], gi|12644165|sp|P22954.2|HSP72_ARATH RecName: Full=Heat shock cognate 70 kDa protein 2; Short=Hsc70.2, gi|7413638|emb|CAB85986.1| dnaK-type molecular chaperone hsc70.1-like [Arabidopsis thaliana], gi|20260506|gb|AAM13151.1| DnaK-type molecular chaperone hsc70.1-like [Arabidopsis thaliana], gi|30725496|gb|AAP37770.1| At…	gi|15241847	0.998	TKDNNLLGK	0.95	49.7	29	0
Soluble	heat shock cognate 70 kDa protein 2 (HSC70-2) (HSP70-2) [Arabidopsis thaliana], gi|12644165|sp|P22954.2|HSP72_ARATH RecName: Full=Heat shock cognate 70 kDa protein 2; Short=Hsc70.2, gi|7413638|emb|CAB85986.1| dnaK-type molecular chaperone hsc70.1-like [Arabidopsis thaliana], gi|20260506|gb|AAM13151.1| DnaK-type molecular chaperone hsc70.1-like [Arabidopsis thaliana], gi|30725496|gb|AAP37770.1| At…	gi|15241847	0.998	TTPSYVAFTDSER	0.95	81.7	27.3	5.54
Soluble	heat shock cognate 70 kDa protein 2 (HSC70-2) (HSP70-2) [Arabidopsis thaliana], gi|12644165|sp|P22954.2|HSP72_ARATH RecName: Full=Heat shock cognate 70 kDa protein 2; Short=Hsc70.2, gi|7413638|emb|CAB85986.1| dnaK-type molecular chaperone hsc70.1-like [Arabidopsis thaliana], gi|20260506|gb|AAM13151.1| DnaK-type molecular chaperone hsc70.1-like [Arabidopsis thaliana], gi|30725496|gb|AAP37770.1| At…	gi|15241847	0.998	VEIIANDQGNR	0.95	87.2	27.6	2.92
Soluble	heat shock cognate 70 kDa protein 2 (HSC70-2) (HSP70-2) [Arabidopsis thaliana], gi|12644165|sp|P22954.2|HSP72_ARATH RecName: Full=Heat shock cognate 70 kDa protein 2; Short=Hsc70.2, gi|7413638|emb|CAB85986.1| dnaK-type molecular chaperone hsc70.1-like [Arabidopsis thaliana], gi|20260506|gb|AAM13151.1| DnaK-type molecular chaperone hsc70.1-like [Arabidopsis thaliana], gi|30725496|gb|AAP37770.1| At…	gi|15241847	0.998	VQQLLQDFFNGK	0.95	104	28.1	4.04
Soluble	SIR; sulfite reductase (ferredoxin)/ sulfite reductase [Arabidopsis thaliana], gi|11762202|gb|AAG40379.1|AF325027_1 AT5g04590 [Arabidopsis thaliana], gi|7406463|emb|CAB85565.1| sulphite reductase [Arabidopsis thaliana]	gi|15238217,gi|2584721,gi|804953	1	MESTFAR	0.95	30	26	1.17
Soluble	SIR; sulfite reductase (ferredoxin)/ sulfite reductase [Arabidopsis thaliana], gi|11762202|gb|AAG40379.1|AF325027_1 AT5g04590 [Arabidopsis thaliana], gi|7406463|emb|CAB85565.1| sulphite reductase [Arabidopsis thaliana]	gi|15238217,gi|2584721,gi|804953	1	SKVEIIK	0.95	44.5	24.9	0
Soluble	SIR; sulfite reductase (ferredoxin)/ sulfite reductase [Arabidopsis thaliana], gi|11762202|gb|AAG40379.1|AF325027_1 AT5g04590 [Arabidopsis thaliana], gi|7406463|emb|CAB85565.1| sulphite reductase [Arabidopsis thaliana]	gi|15238217,gi|2584721,gi|804953	1	VPNQLYLTMDDLADEFGIGTLR	0.95	140	27.5	4.28
Soluble	ribosomal protein S4 [Arabidopsis thaliana]	gi|10177019,gi|15237195,gi|18398393,gi|18415395,gi|79327186,gi|9759565	0.999	FDVGNVVMVTGGR	0.95	59	29.6	2.64
Soluble	ribosomal protein S4 [Arabidopsis thaliana]	gi|10177019,gi|15237195,gi|18398393,gi|18415395,gi|79327186,gi|9759565	0.999	TNENFR	0.933	35.4	28.3	0
Soluble	peptidyl-prolyl cis-trans isomerase / cyclophilin (CYP2) / rotamase [Arabidopsis thaliana], gi|75313538|sp|Q9SKQ0.1|CP19B_ARATH RecName: Full=Peptidyl-prolyl cis-trans isomerase CYP19-2; Short=PPIase CYP19-2; AltName: Full=Rotamase cyclophilin-6; AltName: Full=Cyclophilin of 19 kDa 2; Short=Cyclophilin-2, gi|4803930|gb|AAD29803.1| cyclophilin (CYP2) [Arabidopsis thaliana], gi|21593051|gb|AAM65000…	gi|15226467,gi|2443757	0.999	ALCTGEK	0.836	27.9	29.8	0
Soluble	peptidyl-prolyl cis-trans isomerase / cyclophilin (CYP2) / rotamase [Arabidopsis thaliana], gi|75313538|sp|Q9SKQ0.1|CP19B_ARATH RecName: Full=Peptidyl-prolyl cis-trans isomerase CYP19-2; Short=PPIase CYP19-2; AltName: Full=Rotamase cyclophilin-6; AltName: Full=Cyclophilin of 19 kDa 2; Short=Cyclophilin-2, gi|4803930|gb|AAD29803.1| cyclophilin (CYP2) [Arabidopsis thaliana], gi|21593051|gb|AAM65000…	gi|15226467,gi|2443757	0.999	HVVFGQVVEGLDVVK	0.95	145	23.8	13.9
Soluble	peptidyl-prolyl cis-trans isomerase / cyclophilin (CYP2) / rotamase [Arabidopsis thaliana], gi|75313538|sp|Q9SKQ0.1|CP19B_ARATH RecName: Full=Peptidyl-prolyl cis-trans isomerase CYP19-2; Short=PPIase CYP19-2; AltName: Full=Rotamase cyclophilin-6; AltName: Full=Cyclophilin of 19 kDa 2; Short=Cyclophilin-2, gi|4803930|gb|AAD29803.1| cyclophilin (CYP2) [Arabidopsis thaliana], gi|21593051|gb|AAM65000…	gi|15226467,gi|2443757	0.999	IVMELYTDK	0.95	24.7	27.8	2.7
Soluble	peptidyl-prolyl cis-trans isomerase / cyclophilin (CYP2) / rotamase [Arabidopsis thaliana], gi|75313538|sp|Q9SKQ0.1|CP19B_ARATH RecName: Full=Peptidyl-prolyl cis-trans isomerase CYP19-2; Short=PPIase CYP19-2; AltName: Full=Rotamase cyclophilin-6; AltName: Full=Cyclophilin of 19 kDa 2; Short=Cyclophilin-2, gi|4803930|gb|AAD29803.1| cyclophilin (CYP2) [Arabidopsis thaliana], gi|21593051|gb|AAM65000…	gi|15226467,gi|2443757	0.999	TAENFR	0.93	36.6	29.7	0
Soluble	MDH (MALATE DEHYDROGENASE); L-malate dehydrogenase/ binding / catalytic/ malate dehydrogenase/ oxidoreductase/ oxidoreductase, acting on the CH-OH group of donors, NAD or NADP as acceptor [Arabidopsis thaliana], gi|75313643|sp|Q9SN86.1|MDHP_ARATH RecName: Full=Malate dehydrogenase, chloroplastic; AltName: Full=pNAD-MDH; Flags: Precursor, gi|6522535|emb|CAB61978.1| chloroplast NAD-dependent malate…	gi|15232820,gi|3256066	0.998	IQNAGTEVVDAK	0.95	58.8	28.5	1.47
Soluble	MDH (MALATE DEHYDROGENASE); L-malate dehydrogenase/ binding / catalytic/ malate dehydrogenase/ oxidoreductase/ oxidoreductase, acting on the CH-OH group of donors, NAD or NADP as acceptor [Arabidopsis thaliana], gi|75313643|sp|Q9SN86.1|MDHP_ARATH RecName: Full=Malate dehydrogenase, chloroplastic; AltName: Full=pNAD-MDH; Flags: Precursor, gi|6522535|emb|CAB61978.1| chloroplast NAD-dependent malate…	gi|15232820,gi|3256066	0.998	KLFGVTTLDVVR	0.95	91.5	20.5	2.57
Soluble	MDH (MALATE DEHYDROGENASE); L-malate dehydrogenase/ binding / catalytic/ malate dehydrogenase/ oxidoreductase/ oxidoreductase, acting on the CH-OH group of donors, NAD or NADP as acceptor [Arabidopsis thaliana], gi|75313643|sp|Q9SN86.1|MDHP_ARATH RecName: Full=Malate dehydrogenase, chloroplastic; AltName: Full=pNAD-MDH; Flags: Precursor, gi|6522535|emb|CAB61978.1| chloroplast NAD-dependent malate…	gi|15232820,gi|3256066	0.998	KPGMTR	0.796	30.6	30.3	0
Soluble	MDH (MALATE DEHYDROGENASE); L-malate dehydrogenase/ binding / catalytic/ malate dehydrogenase/ oxidoreductase/ oxidoreductase, acting on the CH-OH group of donors, NAD or NADP as acceptor [Arabidopsis thaliana], gi|75313643|sp|Q9SN86.1|MDHP_ARATH RecName: Full=Malate dehydrogenase, chloroplastic; AltName: Full=pNAD-MDH; Flags: Precursor, gi|6522535|emb|CAB61978.1| chloroplast NAD-dependent malate…	gi|15232820,gi|3256066	0.998	LFGVTTLDVVR	0.95	81.2	25	2.66
Soluble	MDH (MALATE DEHYDROGENASE); L-malate dehydrogenase/ binding / catalytic/ malate dehydrogenase/ oxidoreductase/ oxidoreductase, acting on the CH-OH group of donors, NAD or NADP as acceptor [Arabidopsis thaliana], gi|75313643|sp|Q9SN86.1|MDHP_ARATH RecName: Full=Malate dehydrogenase, chloroplastic; AltName: Full=pNAD-MDH; Flags: Precursor, gi|6522535|emb|CAB61978.1| chloroplast NAD-dependent malate…	gi|15232820,gi|3256066	0.998	LIDVDVPVIGGHAGITILPLLSK	0.95	52.8	14.1	2.68
Soluble	malate dehydrogenase, cytosolic, putative [Arabidopsis thaliana], gi|11133509|sp|P93819.2|MDHC1_ARATH RecName: Full=Malate dehydrogenase, cytoplasmic 1, gi|2341034|gb|AAB70434.1| F19P19.13 [Arabidopsis thaliana], gi|15215692|gb|AAK91392.1| At1g04410/F19P19_13 [Arabidopsis thaliana], gi|17473717|gb|AAL38310.1| unknown protein [Arabidopsis thaliana], gi|20148469|gb|AAM10125.1| unknown protein [Arab…	gi|15219721	1	ALGQISER	0.95	34.9	29.3	1.42
Soluble	malate dehydrogenase, cytosolic, putative [Arabidopsis thaliana], gi|11133509|sp|P93819.2|MDHC1_ARATH RecName: Full=Malate dehydrogenase, cytoplasmic 1, gi|2341034|gb|AAB70434.1| F19P19.13 [Arabidopsis thaliana], gi|15215692|gb|AAK91392.1| At1g04410/F19P19_13 [Arabidopsis thaliana], gi|17473717|gb|AAL38310.1| unknown protein [Arabidopsis thaliana], gi|20148469|gb|AAM10125.1| unknown protein [Arab…	gi|15219721	1	EFAPSIPEK	0.95	38	29.5	1.49
Soluble	malate dehydrogenase, cytosolic, putative [Arabidopsis thaliana], gi|11133509|sp|P93819.2|MDHC1_ARATH RecName: Full=Malate dehydrogenase, cytoplasmic 1, gi|2341034|gb|AAB70434.1| F19P19.13 [Arabidopsis thaliana], gi|15215692|gb|AAK91392.1| At1g04410/F19P19_13 [Arabidopsis thaliana], gi|17473717|gb|AAL38310.1| unknown protein [Arabidopsis thaliana], gi|20148469|gb|AAM10125.1| unknown protein [Arab…	gi|15219721	1	GAAIIK	0.851	26.1	26.8	0
Soluble	malate dehydrogenase, cytosolic, putative [Arabidopsis thaliana], gi|11133509|sp|P93819.2|MDHC1_ARATH RecName: Full=Malate dehydrogenase, cytoplasmic 1, gi|2341034|gb|AAB70434.1| F19P19.13 [Arabidopsis thaliana], gi|15215692|gb|AAK91392.1| At1g04410/F19P19_13 [Arabidopsis thaliana], gi|17473717|gb|AAL38310.1| unknown protein [Arabidopsis thaliana], gi|20148469|gb|AAM10125.1| unknown protein [Arab…	gi|15219721	1	GIMLGADQPVILHMLDIPPAAEALNGVK	0.95	85	23.1	7.12
Soluble	malate dehydrogenase, cytosolic, putative [Arabidopsis thaliana], gi|11133509|sp|P93819.2|MDHC1_ARATH RecName: Full=Malate dehydrogenase, cytoplasmic 1, gi|2341034|gb|AAB70434.1| F19P19.13 [Arabidopsis thaliana], gi|15215692|gb|AAK91392.1| At1g04410/F19P19_13 [Arabidopsis thaliana], gi|17473717|gb|AAL38310.1| unknown protein [Arabidopsis thaliana], gi|20148469|gb|AAM10125.1| unknown protein [Arab…	gi|15219721	1	KDVMSK	0.95	49.8	29.1	0
Soluble	malate dehydrogenase, cytosolic, putative [Arabidopsis thaliana], gi|11133509|sp|P93819.2|MDHC1_ARATH RecName: Full=Malate dehydrogenase, cytoplasmic 1, gi|2341034|gb|AAB70434.1| F19P19.13 [Arabidopsis thaliana], gi|15215692|gb|AAK91392.1| At1g04410/F19P19_13 [Arabidopsis thaliana], gi|17473717|gb|AAL38310.1| unknown protein [Arabidopsis thaliana], gi|20148469|gb|AAM10125.1| unknown protein [Arab…	gi|15219721	1	KLSSALSAASSACDHIR	0.95	123	28.9	5.43
Soluble	malate dehydrogenase, cytosolic, putative [Arabidopsis thaliana], gi|11133509|sp|P93819.2|MDHC1_ARATH RecName: Full=Malate dehydrogenase, cytoplasmic 1, gi|2341034|gb|AAB70434.1| F19P19.13 [Arabidopsis thaliana], gi|15215692|gb|AAK91392.1| At1g04410/F19P19_13 [Arabidopsis thaliana], gi|17473717|gb|AAL38310.1| unknown protein [Arabidopsis thaliana], gi|20148469|gb|AAM10125.1| unknown protein [Arab…	gi|15219721	1	KMDLTAEELKEEK	0.931	0	0	2.74
Soluble	malate dehydrogenase, cytosolic, putative [Arabidopsis thaliana], gi|11133509|sp|P93819.2|MDHC1_ARATH RecName: Full=Malate dehydrogenase, cytoplasmic 1, gi|2341034|gb|AAB70434.1| F19P19.13 [Arabidopsis thaliana], gi|15215692|gb|AAK91392.1| At1g04410/F19P19_13 [Arabidopsis thaliana], gi|17473717|gb|AAL38310.1| unknown protein [Arabidopsis thaliana], gi|20148469|gb|AAM10125.1| unknown protein [Arab…	gi|15219721	1	LSVPVSDVK	0.95	42.6	29.3	2.66
Soluble	malate dehydrogenase, cytosolic, putative [Arabidopsis thaliana], gi|11133509|sp|P93819.2|MDHC1_ARATH RecName: Full=Malate dehydrogenase, cytoplasmic 1, gi|2341034|gb|AAB70434.1| F19P19.13 [Arabidopsis thaliana], gi|15215692|gb|AAK91392.1| At1g04410/F19P19_13 [Arabidopsis thaliana], gi|17473717|gb|AAL38310.1| unknown protein [Arabidopsis thaliana], gi|20148469|gb|AAM10125.1| unknown protein [Arab…	gi|15219721	1	MDLTAEELKEEK	0.95	87.3	29	3.52
Soluble	malate dehydrogenase, cytosolic, putative [Arabidopsis thaliana], gi|11133509|sp|P93819.2|MDHC1_ARATH RecName: Full=Malate dehydrogenase, cytoplasmic 1, gi|2341034|gb|AAB70434.1| F19P19.13 [Arabidopsis thaliana], gi|15215692|gb|AAK91392.1| At1g04410/F19P19_13 [Arabidopsis thaliana], gi|17473717|gb|AAL38310.1| unknown protein [Arabidopsis thaliana], gi|20148469|gb|AAM10125.1| unknown protein [Arab…	gi|15219721	1	MELIDAAFPLLK	0.95	104	26.4	2.39
Soluble	malate dehydrogenase, cytosolic, putative [Arabidopsis thaliana], gi|11133509|sp|P93819.2|MDHC1_ARATH RecName: Full=Malate dehydrogenase, cytoplasmic 1, gi|2341034|gb|AAB70434.1| F19P19.13 [Arabidopsis thaliana], gi|15215692|gb|AAK91392.1| At1g04410/F19P19_13 [Arabidopsis thaliana], gi|17473717|gb|AAL38310.1| unknown protein [Arabidopsis thaliana], gi|20148469|gb|AAM10125.1| unknown protein [Arab…	gi|15219721	1	NVIIWGNHSSSQYPDVNHAK	0.95	52.4	28.2	3.38
Soluble	malate dehydrogenase, cytosolic, putative [Arabidopsis thaliana], gi|11133509|sp|P93819.2|MDHC1_ARATH RecName: Full=Malate dehydrogenase, cytoplasmic 1, gi|2341034|gb|AAB70434.1| F19P19.13 [Arabidopsis thaliana], gi|15215692|gb|AAK91392.1| At1g04410/F19P19_13 [Arabidopsis thaliana], gi|17473717|gb|AAL38310.1| unknown protein [Arabidopsis thaliana], gi|20148469|gb|AAM10125.1| unknown protein [Arab…	gi|15219721	1	NVSIYK	0.949	34.8	26	0
Soluble	malate dehydrogenase, cytosolic, putative [Arabidopsis thaliana], gi|11133509|sp|P93819.2|MDHC1_ARATH RecName: Full=Malate dehydrogenase, cytoplasmic 1, gi|2341034|gb|AAB70434.1| F19P19.13 [Arabidopsis thaliana], gi|15215692|gb|AAK91392.1| At1g04410/F19P19_13 [Arabidopsis thaliana], gi|17473717|gb|AAL38310.1| unknown protein [Arabidopsis thaliana], gi|20148469|gb|AAM10125.1| unknown protein [Arab…	gi|15219721	1	SQAAALEK	0.821	27	30	0
Soluble	malate dehydrogenase, cytosolic, putative [Arabidopsis thaliana], gi|11133509|sp|P93819.2|MDHC1_ARATH RecName: Full=Malate dehydrogenase, cytoplasmic 1, gi|2341034|gb|AAB70434.1| F19P19.13 [Arabidopsis thaliana], gi|15215692|gb|AAK91392.1| At1g04410/F19P19_13 [Arabidopsis thaliana], gi|17473717|gb|AAL38310.1| unknown protein [Arabidopsis thaliana], gi|20148469|gb|AAM10125.1| unknown protein [Arab…	gi|15219721	1	VLVTGAAGQIGYALVPMIAR	0.95	125	21.5	4.92
Soluble	malate dehydrogenase, cytosolic, putative [Arabidopsis thaliana], gi|11133509|sp|P93819.2|MDHC1_ARATH RecName: Full=Malate dehydrogenase, cytoplasmic 1, gi|2341034|gb|AAB70434.1| F19P19.13 [Arabidopsis thaliana], gi|15215692|gb|AAK91392.1| At1g04410/F19P19_13 [Arabidopsis thaliana], gi|17473717|gb|AAL38310.1| unknown protein [Arabidopsis thaliana], gi|20148469|gb|AAM10125.1| unknown protein [Arab…	gi|15219721	1	VLVVANPANTNALILK	0.95	106	15.7	6.64
Soluble	malate dehydrogenase, cytosolic, putative [Arabidopsis thaliana], gi|11133509|sp|P93819.2|MDHC1_ARATH RecName: Full=Malate dehydrogenase, cytoplasmic 1, gi|2341034|gb|AAB70434.1| F19P19.13 [Arabidopsis thaliana], gi|15215692|gb|AAK91392.1| At1g04410/F19P19_13 [Arabidopsis thaliana], gi|17473717|gb|AAL38310.1| unknown protein [Arabidopsis thaliana], gi|20148469|gb|AAM10125.1| unknown protein [Arab…	gi|15219721	1	VQTSSGEKPVR	0.95	80.9	28.9	1.68
Soluble	60S ribosomal protein L37a (RPL37aC) [Arabidopsis thaliana], gi|75247667|sp|Q8RXU5.1|R37A2_ARATH RecName: Full=60S ribosomal protein L37a-2, gi|19347788|gb|AAL86345.1| unknown protein [Arabidopsis thaliana], gi|21436265|gb|AAM51271.1| unknown protein [Arabidopsis thaliana], gi|21593754|gb|AAM65721.1| 60S ribosomal protein L37a [Arabidopsis thaliana]	gi|18411538	1	AVGIWGCK	0.95	27.7	29.5	2
Soluble	60S ribosomal protein L37a (RPL37aC) [Arabidopsis thaliana], gi|75247667|sp|Q8RXU5.1|R37A2_ARATH RecName: Full=60S ribosomal protein L37a-2, gi|19347788|gb|AAL86345.1| unknown protein [Arabidopsis thaliana], gi|21436265|gb|AAM51271.1| unknown protein [Arabidopsis thaliana], gi|21593754|gb|AAM65721.1| 60S ribosomal protein L37a [Arabidopsis thaliana]	gi|18411538	1	KMEVSQHSK	0.95	49	28	1.27
Soluble	60S ribosomal protein L37a (RPL37aC) [Arabidopsis thaliana], gi|75247667|sp|Q8RXU5.1|R37A2_ARATH RecName: Full=60S ribosomal protein L37a-2, gi|19347788|gb|AAL86345.1| unknown protein [Arabidopsis thaliana], gi|21436265|gb|AAM51271.1| unknown protein [Arabidopsis thaliana], gi|21593754|gb|AAM65721.1| 60S ribosomal protein L37a [Arabidopsis thaliana]	gi|18411538	1	YFCEFCGK	0.95	52.9	21.7	2.46
Soluble	40S ribosomal protein S9 (RPS9B) [Arabidopsis thaliana], gi|75311670|sp|Q9LXG1.1|RS91_ARATH RecName: Full=40S ribosomal protein S9-1, gi|7671489|emb|CAB89330.1| 40S ribosomal protein-like [Arabidopsis thaliana], gi|38566648|gb|AAR24214.1| At5g15200 [Arabidopsis thaliana], gi|40824134|gb|AAR92351.1| At5g15200 [Arabidopsis thaliana], gi|110736816|dbj|BAF00367.1| 40S ribosomal protein - like [Arabid…	gi|15242241	1	HIDFALTSPFGGGRPGR	0.95	51	27.4	2.19
Soluble	40S ribosomal protein S9 (RPS9B) [Arabidopsis thaliana], gi|75311670|sp|Q9LXG1.1|RS91_ARATH RecName: Full=40S ribosomal protein S9-1, gi|7671489|emb|CAB89330.1| 40S ribosomal protein-like [Arabidopsis thaliana], gi|38566648|gb|AAR24214.1| At5g15200 [Arabidopsis thaliana], gi|40824134|gb|AAR92351.1| At5g15200 [Arabidopsis thaliana], gi|110736816|dbj|BAF00367.1| 40S ribosomal protein - like [Arabid…	gi|15242241	1	VQYSLSR	0.858	30.9	28.3	0
Soluble	40S ribosomal protein S9 (RPS9B) [Arabidopsis thaliana], gi|75311670|sp|Q9LXG1.1|RS91_ARATH RecName: Full=40S ribosomal protein S9-1, gi|7671489|emb|CAB89330.1| 40S ribosomal protein-like [Arabidopsis thaliana], gi|38566648|gb|AAR24214.1| At5g15200 [Arabidopsis thaliana], gi|40824134|gb|AAR92351.1| At5g15200 [Arabidopsis thaliana], gi|110736816|dbj|BAF00367.1| 40S ribosomal protein - like [Arabid…	gi|15242241	1	YGLLDESQNKLDYVLALTVENFLER	0.95	37.8	25.5	1.7
Soluble	60S ribosomal protein L30 (RPL30A) [Arabidopsis thaliana], gi|75169512|sp|Q9C8F7.1|RL301_ARATH RecName: Full=Putative 60S ribosomal protein L30-1, gi|12322482|gb|AAG51255.1|AC025781_7 60S ribosomal protein L30, putative; 78827-80170 [Arabidopsis thaliana]	gi|15220372,gi|15230183,gi|18411753,gi|6573778	1	LALVMK	0.95	39.1	25.7	0
Soluble	60S ribosomal protein L30 (RPL30A) [Arabidopsis thaliana], gi|75169512|sp|Q9C8F7.1|RL301_ARATH RecName: Full=Putative 60S ribosomal protein L30-1, gi|12322482|gb|AAG51255.1|AC025781_7 60S ribosomal protein L30, putative; 78827-80170 [Arabidopsis thaliana]	gi|15220372,gi|15230183,gi|18411753,gi|6573778	1	SEIEYYAMLAK	0.95	67.2	27.7	4.13
Soluble	60S ribosomal protein L30 (RPL30A) [Arabidopsis thaliana], gi|75169512|sp|Q9C8F7.1|RL301_ARATH RecName: Full=Putative 60S ribosomal protein L30-1, gi|12322482|gb|AAG51255.1|AC025781_7 60S ribosomal protein L30, putative; 78827-80170 [Arabidopsis thaliana]	gi|15220372,gi|15230183,gi|18411753,gi|6573778	1	SHEGINSR	0.95	26.2	26.9	1.35
Soluble	60S ribosomal protein L30 (RPL30A) [Arabidopsis thaliana], gi|75169512|sp|Q9C8F7.1|RL301_ARATH RecName: Full=Putative 60S ribosomal protein L30-1, gi|12322482|gb|AAG51255.1|AC025781_7 60S ribosomal protein L30, putative; 78827-80170 [Arabidopsis thaliana]	gi|15220372,gi|15230183,gi|18411753,gi|6573778	1	VSCLSIVDPGDSDIIK	0.95	55	28	1.96
Soluble	monodehydroascorbate reductase, putative [Arabidopsis thaliana], gi|50401173|sp|Q9LFA3.1|MDAR3_ARATH RecName: Full=Probable monodehydroascorbate reductase, cytoplasmic isoform 3; Short=MDAR 3, gi|13430570|gb|AAK25907.1|AF360197_1 putative (NADH) monodehydroascorbate reductase [Arabidopsis thaliana], gi|7529712|emb|CAB86892.1| monodehydroascorbate reductase (NADH)-like protein [Arabidopsis thalian…	gi|15231702,gi|238480053	1	GQVEEDKGGIK	0.95	76	29.6	2.05
Soluble	monodehydroascorbate reductase, putative [Arabidopsis thaliana], gi|50401173|sp|Q9LFA3.1|MDAR3_ARATH RecName: Full=Probable monodehydroascorbate reductase, cytoplasmic isoform 3; Short=MDAR 3, gi|13430570|gb|AAK25907.1|AF360197_1 putative (NADH) monodehydroascorbate reductase [Arabidopsis thaliana], gi|7529712|emb|CAB86892.1| monodehydroascorbate reductase (NADH)-like protein [Arabidopsis thalian…	gi|15231702,gi|238480053	1	LFTADIAAFYETYYTNK	0.95	26.6	28.1	2.68
Soluble	monodehydroascorbate reductase, putative [Arabidopsis thaliana], gi|50401173|sp|Q9LFA3.1|MDAR3_ARATH RecName: Full=Probable monodehydroascorbate reductase, cytoplasmic isoform 3; Short=MDAR 3, gi|13430570|gb|AAK25907.1|AF360197_1 putative (NADH) monodehydroascorbate reductase [Arabidopsis thaliana], gi|7529712|emb|CAB86892.1| monodehydroascorbate reductase (NADH)-like protein [Arabidopsis thalian…	gi|15231702,gi|238480053	1	LPGFHCCVGSGGEK	0.95	29.2	25.5	1.55
Soluble	monodehydroascorbate reductase, putative [Arabidopsis thaliana], gi|50401173|sp|Q9LFA3.1|MDAR3_ARATH RecName: Full=Probable monodehydroascorbate reductase, cytoplasmic isoform 3; Short=MDAR 3, gi|13430570|gb|AAK25907.1|AF360197_1 putative (NADH) monodehydroascorbate reductase [Arabidopsis thaliana], gi|7529712|emb|CAB86892.1| monodehydroascorbate reductase (NADH)-like protein [Arabidopsis thalian…	gi|15231702,gi|238480053	1	LTDFGVK	0.95	27.9	26.2	1.17
Soluble	monodehydroascorbate reductase, putative [Arabidopsis thaliana], gi|50401173|sp|Q9LFA3.1|MDAR3_ARATH RecName: Full=Probable monodehydroascorbate reductase, cytoplasmic isoform 3; Short=MDAR 3, gi|13430570|gb|AAK25907.1|AF360197_1 putative (NADH) monodehydroascorbate reductase [Arabidopsis thaliana], gi|7529712|emb|CAB86892.1| monodehydroascorbate reductase (NADH)-like protein [Arabidopsis thalian…	gi|15231702,gi|238480053	1	TSVPDVYAVGDVATFPLK	0.95	70.3	26.8	7.43
Soluble	ATNADP-ME2 (NADP-malic enzyme 2); malate dehydrogenase (oxaloacetate-decarboxylating) (NADP+)/ malic enzyme/ oxidoreductase, acting on NADH or NADPH, NAD or NADP as acceptor [Arabidopsis thaliana], gi|16226466|gb|AAL16175.1|AF428407_1 AT5g11670/T22P22_60 [Arabidopsis thaliana], gi|7573381|emb|CAB87685.1| NADP dependent malic enzyme-like protein [Arabidopsis thaliana]	gi|15239146	1	AKDLVK	0.93	34.7	27.8	0
Soluble	ATNADP-ME2 (NADP-malic enzyme 2); malate dehydrogenase (oxaloacetate-decarboxylating) (NADP+)/ malic enzyme/ oxidoreductase, acting on NADH or NADPH, NAD or NADP as acceptor [Arabidopsis thaliana], gi|16226466|gb|AAL16175.1|AF428407_1 AT5g11670/T22P22_60 [Arabidopsis thaliana], gi|7573381|emb|CAB87685.1| NADP dependent malic enzyme-like protein [Arabidopsis thaliana]	gi|15239146	1	DAHYLTGLLPPVILSQDVQER	0.95	20.3	25.8	1.59
Soluble	ATNADP-ME2 (NADP-malic enzyme 2); malate dehydrogenase (oxaloacetate-decarboxylating) (NADP+)/ malic enzyme/ oxidoreductase, acting on NADH or NADPH, NAD or NADP as acceptor [Arabidopsis thaliana], gi|16226466|gb|AAL16175.1|AF428407_1 AT5g11670/T22P22_60 [Arabidopsis thaliana], gi|7573381|emb|CAB87685.1| NADP dependent malic enzyme-like protein [Arabidopsis thaliana]	gi|15239146	1	ESLQHFK	0.95	55.9	28.8	0
Soluble	ATNADP-ME2 (NADP-malic enzyme 2); malate dehydrogenase (oxaloacetate-decarboxylating) (NADP+)/ malic enzyme/ oxidoreductase, acting on NADH or NADPH, NAD or NADP as acceptor [Arabidopsis thaliana], gi|16226466|gb|AAL16175.1|AF428407_1 AT5g11670/T22P22_60 [Arabidopsis thaliana], gi|7573381|emb|CAB87685.1| NADP dependent malic enzyme-like protein [Arabidopsis thaliana]	gi|15239146	1	GLAFTDKER	0.95	63.3	29	0
Soluble	ATNADP-ME2 (NADP-malic enzyme 2); malate dehydrogenase (oxaloacetate-decarboxylating) (NADP+)/ malic enzyme/ oxidoreductase, acting on NADH or NADPH, NAD or NADP as acceptor [Arabidopsis thaliana], gi|16226466|gb|AAL16175.1|AF428407_1 AT5g11670/T22P22_60 [Arabidopsis thaliana], gi|7573381|emb|CAB87685.1| NADP dependent malic enzyme-like protein [Arabidopsis thaliana]	gi|15239146	1	ILGLGDLGCQGMGIPVGK	0.95	104	26.8	5.68
Soluble	ATNADP-ME2 (NADP-malic enzyme 2); malate dehydrogenase (oxaloacetate-decarboxylating) (NADP+)/ malic enzyme/ oxidoreductase, acting on NADH or NADPH, NAD or NADP as acceptor [Arabidopsis thaliana], gi|16226466|gb|AAL16175.1|AF428407_1 AT5g11670/T22P22_60 [Arabidopsis thaliana], gi|7573381|emb|CAB87685.1| NADP dependent malic enzyme-like protein [Arabidopsis thaliana]	gi|15239146	1	IWLVDSK	0.95	41.8	30	0
Soluble	ATNADP-ME2 (NADP-malic enzyme 2); malate dehydrogenase (oxaloacetate-decarboxylating) (NADP+)/ malic enzyme/ oxidoreductase, acting on NADH or NADPH, NAD or NADP as acceptor [Arabidopsis thaliana], gi|16226466|gb|AAL16175.1|AF428407_1 AT5g11670/T22P22_60 [Arabidopsis thaliana], gi|7573381|emb|CAB87685.1| NADP dependent malic enzyme-like protein [Arabidopsis thaliana]	gi|15239146	1	KESLQHFK	0.95	48.9	29.6	1.4
Soluble	ATNADP-ME2 (NADP-malic enzyme 2); malate dehydrogenase (oxaloacetate-decarboxylating) (NADP+)/ malic enzyme/ oxidoreductase, acting on NADH or NADPH, NAD or NADP as acceptor [Arabidopsis thaliana], gi|16226466|gb|AAL16175.1|AF428407_1 AT5g11670/T22P22_60 [Arabidopsis thaliana], gi|7573381|emb|CAB87685.1| NADP dependent malic enzyme-like protein [Arabidopsis thaliana]	gi|15239146	1	LLIDNVEELLPVVYTPTVGEACQK	0.95	87	25.7	5.96
Soluble	ATNADP-ME2 (NADP-malic enzyme 2); malate dehydrogenase (oxaloacetate-decarboxylating) (NADP+)/ malic enzyme/ oxidoreductase, acting on NADH or NADPH, NAD or NADP as acceptor [Arabidopsis thaliana], gi|16226466|gb|AAL16175.1|AF428407_1 AT5g11670/T22P22_60 [Arabidopsis thaliana], gi|7573381|emb|CAB87685.1| NADP dependent malic enzyme-like protein [Arabidopsis thaliana]	gi|15239146	1	TYLPGQANNCYIFPGLGLGLIMSGAIR	0.95	28.7	26	1.62
Soluble	ATNADP-ME2 (NADP-malic enzyme 2); malate dehydrogenase (oxaloacetate-decarboxylating) (NADP+)/ malic enzyme/ oxidoreductase, acting on NADH or NADPH, NAD or NADP as acceptor [Arabidopsis thaliana], gi|16226466|gb|AAL16175.1|AF428407_1 AT5g11670/T22P22_60 [Arabidopsis thaliana], gi|7573381|emb|CAB87685.1| NADP dependent malic enzyme-like protein [Arabidopsis thaliana]	gi|15239146	1	VLVQFEDFANHNAFDLLSK	0.95	62.7	27.6	2.25
Soluble	ATNADP-ME2 (NADP-malic enzyme 2); malate dehydrogenase (oxaloacetate-decarboxylating) (NADP+)/ malic enzyme/ oxidoreductase, acting on NADH or NADPH, NAD or NADP as acceptor [Arabidopsis thaliana], gi|16226466|gb|AAL16175.1|AF428407_1 AT5g11670/T22P22_60 [Arabidopsis thaliana], gi|7573381|emb|CAB87685.1| NADP dependent malic enzyme-like protein [Arabidopsis thaliana]	gi|15239146	1	YMALMDLQER	0.95	61.8	27.7	2.72
Soluble	fructose-bisphosphate aldolase, putative [Arabidopsis thaliana], gi|75268018|sp|Q9ZU52.1|ALFC3_ARATH RecName: Full=Probable fructose-bisphosphate aldolase 3, chloroplastic; Flags: Precursor, gi|11762176|gb|AAG40366.1|AF325014_1 At2g01140 [Arabidopsis thaliana], gi|4262250|gb|AAD14543.1| putative aldolase [Arabidopsis thaliana], gi|21592330|gb|AAM64281.1| putative aldolase [Arabidopsis thaliana]	gi|15226185	1	ALQNSVLR	0.95	46	28.5	0
Soluble	fructose-bisphosphate aldolase, putative [Arabidopsis thaliana], gi|75268018|sp|Q9ZU52.1|ALFC3_ARATH RecName: Full=Probable fructose-bisphosphate aldolase 3, chloroplastic; Flags: Precursor, gi|11762176|gb|AAG40366.1|AF325014_1 At2g01140 [Arabidopsis thaliana], gi|4262250|gb|AAD14543.1| putative aldolase [Arabidopsis thaliana], gi|21592330|gb|AAM64281.1| putative aldolase [Arabidopsis thaliana]	gi|15226185	1	TWQGKPEK	0.896	33.3	28.8	0
Soluble	fructose-bisphosphate aldolase, putative [Arabidopsis thaliana], gi|75268018|sp|Q9ZU52.1|ALFC3_ARATH RecName: Full=Probable fructose-bisphosphate aldolase 3, chloroplastic; Flags: Precursor, gi|11762176|gb|AAG40366.1|AF325014_1 At2g01140 [Arabidopsis thaliana], gi|4262250|gb|AAD14543.1| putative aldolase [Arabidopsis thaliana], gi|21592330|gb|AAM64281.1| putative aldolase [Arabidopsis thaliana]	gi|15226185	1	VWSEVFFYLAQNNVMFEGILLKPSMVTPGAEHK	0.95	94.4	25.5	3.85
Soluble	fructose-bisphosphate aldolase, putative [Arabidopsis thaliana], gi|75268018|sp|Q9ZU52.1|ALFC3_ARATH RecName: Full=Probable fructose-bisphosphate aldolase 3, chloroplastic; Flags: Precursor, gi|11762176|gb|AAG40366.1|AF325014_1 At2g01140 [Arabidopsis thaliana], gi|4262250|gb|AAD14543.1| putative aldolase [Arabidopsis thaliana], gi|21592330|gb|AAM64281.1| putative aldolase [Arabidopsis thaliana]	gi|15226185	1	YAAISQDNGLVPIVEPEILLDGDHPIER	0.95	84.9	25.6	6.54
Soluble	fructose-bisphosphate aldolase, putative [Arabidopsis thaliana], gi|75268018|sp|Q9ZU52.1|ALFC3_ARATH RecName: Full=Probable fructose-bisphosphate aldolase 3, chloroplastic; Flags: Precursor, gi|11762176|gb|AAG40366.1|AF325014_1 At2g01140 [Arabidopsis thaliana], gi|4262250|gb|AAD14543.1| putative aldolase [Arabidopsis thaliana], gi|21592330|gb|AAM64281.1| putative aldolase [Arabidopsis thaliana]	gi|15226185	1	YSAEGENEDAK	0.95	76.3	22.8	5.77
Soluble	fructose-bisphosphate aldolase, putative [Arabidopsis thaliana], gi|75268018|sp|Q9ZU52.1|ALFC3_ARATH RecName: Full=Probable fructose-bisphosphate aldolase 3, chloroplastic; Flags: Precursor, gi|11762176|gb|AAG40366.1|AF325014_1 At2g01140 [Arabidopsis thaliana], gi|4262250|gb|AAD14543.1| putative aldolase [Arabidopsis thaliana], gi|21592330|gb|AAM64281.1| putative aldolase [Arabidopsis thaliana]	gi|15226185	1	YSAEGENEDAKK	0.95	33	27.1	0
Soluble	putative methionine synthase [Arabidopsis thaliana]	gi|14532772,gi|15228634	1	AEHSFYLDWAVHSFR	0.95	31.6	27.6	0
Soluble	putative methionine synthase [Arabidopsis thaliana]	gi|14532772,gi|15228634	1	ALGVETVPVLVGPVSYLLLSK	0.95	69.7	13.6	5.89
Soluble	putative methionine synthase [Arabidopsis thaliana]	gi|14532772,gi|15228634	1	ASHIVGYPR	0.95	63.7	27.2	3.1
Soluble	putative methionine synthase [Arabidopsis thaliana]	gi|14532772,gi|15228634	1	GGIGVIQIDEAALR	0.95	98.3	25.8	7.01
Soluble	putative methionine synthase [Arabidopsis thaliana]	gi|14532772,gi|15228634	1	GMLTGPVTILNWSFVR	0.95	119	27.5	8.09
Soluble	putative methionine synthase [Arabidopsis thaliana]	gi|14532772,gi|15228634	1	HETCYQIALAIKDEVEDLEK	0.95	83.8	28	5.57
Soluble	putative methionine synthase [Arabidopsis thaliana]	gi|14532772,gi|15228634	1	KAEHSFYLDWAVHSFR	0.95	32.5	28.8	2.54
Soluble	putative methionine synthase [Arabidopsis thaliana]	gi|14532772,gi|15228634	1	KLNLPILPTTTIGSFPQTVELR	0.95	49.5	17.3	3.85
Soluble	putative methionine synthase [Arabidopsis thaliana]	gi|14532772,gi|15228634	1	KYTEVKPALK	0.95	29.5	23.2	0
Soluble	putative methionine synthase [Arabidopsis thaliana]	gi|14532772,gi|15228634	1	LLSVFR	0.95	46	20.9	1.92
Soluble	putative methionine synthase [Arabidopsis thaliana]	gi|14532772,gi|15228634	1	MLAVLEQNILWVNPDCGLK	0.95	124	27	5.03
Soluble	putative methionine synthase [Arabidopsis thaliana]	gi|14532772,gi|15228634	1	SFDLLSLLPK	0.95	70.6	23.7	3.82
Soluble	putative methionine synthase [Arabidopsis thaliana]	gi|14532772,gi|15228634	1	SWLAFAAQK	0.95	52.7	28.6	3.34
Soluble	putative methionine synthase [Arabidopsis thaliana]	gi|14532772,gi|15228634	1	TLTSLK	0.931	32	24.8	0
Soluble	putative methionine synthase [Arabidopsis thaliana]	gi|14532772,gi|15228634	1	VIQIDEAALR	0.809	0	0	2.23
Soluble	putative methionine synthase [Arabidopsis thaliana]	gi|14532772,gi|15228634	1	VSADLR	0.856	33.6	29.4	0
Soluble	putative methionine synthase [Arabidopsis thaliana]	gi|14532772,gi|15228634	1	YGAGIGPGVYDIHSPR	0.95	94.7	28.5	7.46
Soluble	putative methionine synthase [Arabidopsis thaliana]	gi|14532772,gi|15228634	1	YLFAGVVDGR	0.95	43.6	27.7	0
Soluble	late embryogenesis abundant family protein / LEA family protein [Arabidopsis thaliana], gi|30689599|ref|NP_850408.1| late embryogenesis abundant family protein / LEA family protein [Arabidopsis thaliana], gi|3212877|gb|AAC23428.1| similar to late embryogenesis abundant proteins [Arabidopsis thaliana], gi|89000943|gb|ABD59061.1| At2g44060 [Arabidopsis thaliana]	gi|15224810,gi|21592483	0.997	FSLEETVAILHVR	0.95	47.9	25.7	1.52
Soluble	late embryogenesis abundant family protein / LEA family protein [Arabidopsis thaliana], gi|30689599|ref|NP_850408.1| late embryogenesis abundant family protein / LEA family protein [Arabidopsis thaliana], gi|3212877|gb|AAC23428.1| similar to late embryogenesis abundant proteins [Arabidopsis thaliana], gi|89000943|gb|ABD59061.1| At2g44060 [Arabidopsis thaliana]	gi|15224810,gi|21592483	0.997	INLER	0.897	33.6	28.9	0
Soluble	HSP associated protein like [Arabidopsis thaliana], gi|7269113|emb|CAB79222.1| HSP associated protein like [Arabidopsis thaliana]	gi|18415982,gi|222424554,gi|2827544	1	KPNAAIR	0.943	33.2	21.1	0
Soluble	HSP associated protein like [Arabidopsis thaliana], gi|7269113|emb|CAB79222.1| HSP associated protein like [Arabidopsis thaliana]	gi|18415982,gi|222424554,gi|2827544	1	LKKPNAAIR	0.95	34.6	18.5	0
Soluble	HSP associated protein like [Arabidopsis thaliana], gi|7269113|emb|CAB79222.1| HSP associated protein like [Arabidopsis thaliana]	gi|18415982,gi|222424554,gi|2827544	1	RAEAQAAYDK	0.95	49.2	29.1	3.28
Soluble	MTHFR1 (METHYLENETETRAHYDROFOLATE REDUCTASE 1); methylenetetrahydrofolate reductase (NADPH) [Arabidopsis thaliana], gi|75313342|sp|Q9SE60.1|MTHR1_ARATH RecName: Full=Methylenetetrahydrofolate reductase 1; Short=AtMTHFR1, gi|5911425|gb|AAD55787.1|AF181966_1 methylenetetrahydrofolate reductase MTHFR1 [Arabidopsis thaliana], gi|7019691|emb|CAB75816.1| methylenetetrahydrofolate reductase MTHFR1 [Arab…	gi|15232215	1	FVNDCR	0.843	28.7	26.6	0
Soluble	MTHFR1 (METHYLENETETRAHYDROFOLATE REDUCTASE 1); methylenetetrahydrofolate reductase (NADPH) [Arabidopsis thaliana], gi|75313342|sp|Q9SE60.1|MTHR1_ARATH RecName: Full=Methylenetetrahydrofolate reductase 1; Short=AtMTHFR1, gi|5911425|gb|AAD55787.1|AF181966_1 methylenetetrahydrofolate reductase MTHFR1 [Arabidopsis thaliana], gi|7019691|emb|CAB75816.1| methylenetetrahydrofolate reductase MTHFR1 [Arab…	gi|15232215	1	FVQVEGGFACALDLVNHIR	0.95	50.4	28.1	2.77
Soluble	MTHFR1 (METHYLENETETRAHYDROFOLATE REDUCTASE 1); methylenetetrahydrofolate reductase (NADPH) [Arabidopsis thaliana], gi|75313342|sp|Q9SE60.1|MTHR1_ARATH RecName: Full=Methylenetetrahydrofolate reductase 1; Short=AtMTHFR1, gi|5911425|gb|AAD55787.1|AF181966_1 methylenetetrahydrofolate reductase MTHFR1 [Arabidopsis thaliana], gi|7019691|emb|CAB75816.1| methylenetetrahydrofolate reductase MTHFR1 [Arab…	gi|15232215	1	KVDAGADLIVTQLFYDTDIFLK	0.95	37.7	24.3	0
Soluble	MTHFR1 (METHYLENETETRAHYDROFOLATE REDUCTASE 1); methylenetetrahydrofolate reductase (NADPH) [Arabidopsis thaliana], gi|75313342|sp|Q9SE60.1|MTHR1_ARATH RecName: Full=Methylenetetrahydrofolate reductase 1; Short=AtMTHFR1, gi|5911425|gb|AAD55787.1|AF181966_1 methylenetetrahydrofolate reductase MTHFR1 [Arabidopsis thaliana], gi|7019691|emb|CAB75816.1| methylenetetrahydrofolate reductase MTHFR1 [Arab…	gi|15232215	1	LQQEWVVPLK	0.95	39.8	24.3	1.89
Soluble	MTHFR1 (METHYLENETETRAHYDROFOLATE REDUCTASE 1); methylenetetrahydrofolate reductase (NADPH) [Arabidopsis thaliana], gi|75313342|sp|Q9SE60.1|MTHR1_ARATH RecName: Full=Methylenetetrahydrofolate reductase 1; Short=AtMTHFR1, gi|5911425|gb|AAD55787.1|AF181966_1 methylenetetrahydrofolate reductase MTHFR1 [Arabidopsis thaliana], gi|7019691|emb|CAB75816.1| methylenetetrahydrofolate reductase MTHFR1 [Arab…	gi|15232215	1	SSPWSELDGLQPETK	0.93	35	28.1	0
Soluble	gi|110738379-R	gi|110738379-R	0.972	LPKNNGQGR	0.835	28.8	27.1	0
Soluble	gi|110738379-R	gi|110738379-R	0.972	QIIKR	0.829	27.3	25.8	0
Soluble	cinnamyl-alcohol dehydrogenase, putative (CAD) [Arabidopsis thaliana], gi|89000941|gb|ABD59060.1| At5g19440 [Arabidopsis thaliana]	gi|15239741,gi|21594240	0.999	ETVESLKEK	0.894	33.8	29.4	0
Soluble	cinnamyl-alcohol dehydrogenase, putative (CAD) [Arabidopsis thaliana], gi|89000941|gb|ABD59060.1| At5g19440 [Arabidopsis thaliana]	gi|15239741,gi|21594240	0.999	VVCVTGASGYIASWLVK	0.95	59.1	26.3	5.68
Soluble	ACLB-2 (ATP CITRATE LYASE SUBUNIT B 2); ATP citrate synthase [Arabidopsis thaliana], gi|9759429|dbj|BAB09916.1| ATP citrate lyase [Arabidopsis thaliana], gi|14334788|gb|AAK59572.1| putative ATP citrate lyase [Arabidopsis thaliana], gi|16648644|gb|AAL25638.1| ATP-citrate lyase subunit B [Arabidopsis thaliana], gi|17065616|gb|AAL33788.1| putative ATP citrate lyase [Arabidopsis thaliana]	gi|15239897	1	DLVSSLVSGLLTIGPR	0.95	62	22.1	2.39
Soluble	ACLB-2 (ATP CITRATE LYASE SUBUNIT B 2); ATP citrate synthase [Arabidopsis thaliana], gi|9759429|dbj|BAB09916.1| ATP citrate lyase [Arabidopsis thaliana], gi|14334788|gb|AAK59572.1| putative ATP citrate lyase [Arabidopsis thaliana], gi|16648644|gb|AAL25638.1| ATP-citrate lyase subunit B [Arabidopsis thaliana], gi|17065616|gb|AAL33788.1| putative ATP citrate lyase [Arabidopsis thaliana]	gi|15239897	1	FGGAIDDAAR	0.95	25.7	29.7	1.27
Soluble	ACLB-2 (ATP CITRATE LYASE SUBUNIT B 2); ATP citrate synthase [Arabidopsis thaliana], gi|9759429|dbj|BAB09916.1| ATP citrate lyase [Arabidopsis thaliana], gi|14334788|gb|AAK59572.1| putative ATP citrate lyase [Arabidopsis thaliana], gi|16648644|gb|AAL25638.1| ATP-citrate lyase subunit B [Arabidopsis thaliana], gi|17065616|gb|AAL33788.1| putative ATP citrate lyase [Arabidopsis thaliana]	gi|15239897	1	MLDFDFLCGR	0.95	63.9	26	0
Soluble	ACLB-2 (ATP CITRATE LYASE SUBUNIT B 2); ATP citrate synthase [Arabidopsis thaliana], gi|9759429|dbj|BAB09916.1| ATP citrate lyase [Arabidopsis thaliana], gi|14334788|gb|AAK59572.1| putative ATP citrate lyase [Arabidopsis thaliana], gi|16648644|gb|AAL25638.1| ATP-citrate lyase subunit B [Arabidopsis thaliana], gi|17065616|gb|AAL33788.1| putative ATP citrate lyase [Arabidopsis thaliana]	gi|15239897	1	VPGIGHR	0.95	32.7	27.5	1.32
Soluble	dimethylmenaquinone methyltransferase family protein [Arabidopsis thaliana], gi|30685861|ref|NP_850830.1| dimethylmenaquinone methyltransferase family protein [Arabidopsis thaliana], gi|17368893|sp|Q9FFE0.1|RRAA2_ARATH RecName: Full=Regulator of ribonuclease-like protein 2, gi|9759127|dbj|BAB09612.1| S-adenosylmethionine:2-demethylmenaquinone methyltransferase-like protein [Arabidopsis thaliana],…	gi|15237348,gi|21537415	1	ALASHPIK	0.95	36.8	25.5	0
Soluble	dimethylmenaquinone methyltransferase family protein [Arabidopsis thaliana], gi|30685861|ref|NP_850830.1| dimethylmenaquinone methyltransferase family protein [Arabidopsis thaliana], gi|17368893|sp|Q9FFE0.1|RRAA2_ARATH RecName: Full=Regulator of ribonuclease-like protein 2, gi|9759127|dbj|BAB09612.1| S-adenosylmethionine:2-demethylmenaquinone methyltransferase-like protein [Arabidopsis thaliana],…	gi|15237348,gi|21537415	1	KGLGEQR	0.948	38.6	29.8	0
Soluble	dimethylmenaquinone methyltransferase family protein [Arabidopsis thaliana], gi|30685861|ref|NP_850830.1| dimethylmenaquinone methyltransferase family protein [Arabidopsis thaliana], gi|17368893|sp|Q9FFE0.1|RRAA2_ARATH RecName: Full=Regulator of ribonuclease-like protein 2, gi|9759127|dbj|BAB09612.1| S-adenosylmethionine:2-demethylmenaquinone methyltransferase-like protein [Arabidopsis thaliana],…	gi|15237348,gi|21537415	1	VFEDNGLIR	0.95	49.8	30.2	0
Soluble	dimethylmenaquinone methyltransferase family protein [Arabidopsis thaliana], gi|30685861|ref|NP_850830.1| dimethylmenaquinone methyltransferase family protein [Arabidopsis thaliana], gi|17368893|sp|Q9FFE0.1|RRAA2_ARATH RecName: Full=Regulator of ribonuclease-like protein 2, gi|9759127|dbj|BAB09612.1| S-adenosylmethionine:2-demethylmenaquinone methyltransferase-like protein [Arabidopsis thaliana],…	gi|15237348,gi|21537415	1	VPVNIAGTR	0.95	41.4	24.4	1.48
Soluble	cytosolic malate dehydrogenase [Arabidopsis thaliana]	gi|21593565	1	ALGQVSER	0.95	61.1	29.5	1.46
Soluble	cytosolic malate dehydrogenase [Arabidopsis thaliana]	gi|21593565	1	EFAPSIPEK	0.95	38	29.5	1.49
Soluble	cytosolic malate dehydrogenase [Arabidopsis thaliana]	gi|21593565	1	GAAIIK	0.851	26.1	26.8	0
Soluble	cytosolic malate dehydrogenase [Arabidopsis thaliana]	gi|21593565	1	GIMLGADQPVILHMLDIPFAAEALNGVK	0.95	77.2	23.6	5.03
Soluble	cytosolic malate dehydrogenase [Arabidopsis thaliana]	gi|21593565	1	KDVMSK	0.95	49.8	29.1	0
Soluble	cytosolic malate dehydrogenase [Arabidopsis thaliana]	gi|21593565	1	KLSSALSAASSACDHIR	0.95	123	28.9	5.43
Soluble	cytosolic malate dehydrogenase [Arabidopsis thaliana]	gi|21593565	1	KMDLTAEELKEEK	0.931	0	0	2.74
Soluble	cytosolic malate dehydrogenase [Arabidopsis thaliana]	gi|21593565	1	LSVPVSDVK	0.95	42.6	29.3	2.66
Soluble	cytosolic malate dehydrogenase [Arabidopsis thaliana]	gi|21593565	1	MDLTAEELKEEK	0.95	87.3	29	3.52
Soluble	cytosolic malate dehydrogenase [Arabidopsis thaliana]	gi|21593565	1	NITCLTR	0.87	30.1	28.6	0
Soluble	cytosolic malate dehydrogenase [Arabidopsis thaliana]	gi|21593565	1	NVSIYK	0.949	34.8	26	0
Soluble	cytosolic malate dehydrogenase [Arabidopsis thaliana]	gi|21593565	1	VLVTGAAGQIGYALVPMIAR	0.95	125	21.5	4.92
Soluble	cytosolic malate dehydrogenase [Arabidopsis thaliana]	gi|21593565	1	VLVVANPANTNALILK	0.95	106	15.7	6.64
Soluble	60S ribosomal protein L7A (RPL7aB) [Arabidopsis thaliana], gi|75311725|sp|Q9LZH9.1|RL7A2_ARATH RecName: Full=60S ribosomal protein L7a-2, gi|7362767|emb|CAB83137.1| 60S RIBOSOMAL PROTEIN L7A protein [Arabidopsis thaliana], gi|15529280|gb|AAK97734.1| AT3g62870/F26K9_300 [Arabidopsis thaliana], gi|16974413|gb|AAL31132.1| AT3g62870/F26K9_300 [Arabidopsis thaliana], gi|17065364|gb|AAL32836.1| 60S RIB…	gi|15229338	1	ILEAIK	0.95	43.7	25.6	0
Soluble	60S ribosomal protein L7A (RPL7aB) [Arabidopsis thaliana], gi|75311725|sp|Q9LZH9.1|RL7A2_ARATH RecName: Full=60S ribosomal protein L7a-2, gi|7362767|emb|CAB83137.1| 60S RIBOSOMAL PROTEIN L7A protein [Arabidopsis thaliana], gi|15529280|gb|AAK97734.1| AT3g62870/F26K9_300 [Arabidopsis thaliana], gi|16974413|gb|AAL31132.1| AT3g62870/F26K9_300 [Arabidopsis thaliana], gi|17065364|gb|AAL32836.1| 60S RIB…	gi|15229338	1	KMEVPYCIVK	0.95	48.8	28	1.89
Soluble	60S ribosomal protein L7A (RPL7aB) [Arabidopsis thaliana], gi|75311725|sp|Q9LZH9.1|RL7A2_ARATH RecName: Full=60S ribosomal protein L7a-2, gi|7362767|emb|CAB83137.1| 60S RIBOSOMAL PROTEIN L7A protein [Arabidopsis thaliana], gi|15529280|gb|AAK97734.1| AT3g62870/F26K9_300 [Arabidopsis thaliana], gi|16974413|gb|AAL31132.1| AT3g62870/F26K9_300 [Arabidopsis thaliana], gi|17065364|gb|AAL32836.1| 60S RIB…	gi|15229338	1	KPIVVK	0.95	36.1	11.8	1.28
Soluble	60S ribosomal protein L7A (RPL7aB) [Arabidopsis thaliana], gi|75311725|sp|Q9LZH9.1|RL7A2_ARATH RecName: Full=60S ribosomal protein L7a-2, gi|7362767|emb|CAB83137.1| 60S RIBOSOMAL PROTEIN L7A protein [Arabidopsis thaliana], gi|15529280|gb|AAK97734.1| AT3g62870/F26K9_300 [Arabidopsis thaliana], gi|16974413|gb|AAL31132.1| AT3g62870/F26K9_300 [Arabidopsis thaliana], gi|17065364|gb|AAL32836.1| 60S RIB…	gi|15229338	1	LKVPPALNQFTK	0.95	17.2	22.7	2.09
Soluble	60S ribosomal protein L7A (RPL7aB) [Arabidopsis thaliana], gi|75311725|sp|Q9LZH9.1|RL7A2_ARATH RecName: Full=60S ribosomal protein L7a-2, gi|7362767|emb|CAB83137.1| 60S RIBOSOMAL PROTEIN L7A protein [Arabidopsis thaliana], gi|15529280|gb|AAK97734.1| AT3g62870/F26K9_300 [Arabidopsis thaliana], gi|16974413|gb|AAL31132.1| AT3g62870/F26K9_300 [Arabidopsis thaliana], gi|17065364|gb|AAL32836.1| 60S RIB…	gi|15229338	1	NEDKLEFSK	0.95	65.9	28.5	1.96
Soluble	60S ribosomal protein L7A (RPL7aB) [Arabidopsis thaliana], gi|75311725|sp|Q9LZH9.1|RL7A2_ARATH RecName: Full=60S ribosomal protein L7a-2, gi|7362767|emb|CAB83137.1| 60S RIBOSOMAL PROTEIN L7A protein [Arabidopsis thaliana], gi|15529280|gb|AAK97734.1| AT3g62870/F26K9_300 [Arabidopsis thaliana], gi|16974413|gb|AAL31132.1| AT3g62870/F26K9_300 [Arabidopsis thaliana], gi|17065364|gb|AAL32836.1| 60S RIB…	gi|15229338	1	VTNPLFER	0.95	46	29.9	0
Soluble	60S ribosomal protein L7A (RPL7aB) [Arabidopsis thaliana], gi|75311725|sp|Q9LZH9.1|RL7A2_ARATH RecName: Full=60S ribosomal protein L7a-2, gi|7362767|emb|CAB83137.1| 60S RIBOSOMAL PROTEIN L7A protein [Arabidopsis thaliana], gi|15529280|gb|AAK97734.1| AT3g62870/F26K9_300 [Arabidopsis thaliana], gi|16974413|gb|AAL31132.1| AT3g62870/F26K9_300 [Arabidopsis thaliana], gi|17065364|gb|AAL32836.1| 60S RIB…	gi|15229338	1	YGLNHVTYLIEQNK	0.95	41.7	27.6	1.1
Soluble	CAT3 (CATALASE 3); catalase [Arabidopsis thaliana], gi|21903384|sp|Q42547.3|CATA3_ARATH RecName: Full=Catalase-3, gi|15912339|gb|AAL08303.1| At1g20620/F5M15_4 [Arabidopsis thaliana], gi|16604412|gb|AAL24212.1| At1g20620/F5M15_4 [Arabidopsis thaliana]	gi|18394888,gi|21593072,gi|79318278	1	APGVQTPVIVR	0.95	66.8	21.9	6.96
Soluble	CAT3 (CATALASE 3); catalase [Arabidopsis thaliana], gi|21903384|sp|Q42547.3|CATA3_ARATH RecName: Full=Catalase-3, gi|15912339|gb|AAL08303.1| At1g20620/F5M15_4 [Arabidopsis thaliana], gi|16604412|gb|AAL24212.1| At1g20620/F5M15_4 [Arabidopsis thaliana]	gi|18394888,gi|21593072,gi|79318278	1	EGNFDLVGNNTPVFFIR	0.95	42	28.6	1.72
Soluble	CAT3 (CATALASE 3); catalase [Arabidopsis thaliana], gi|21903384|sp|Q42547.3|CATA3_ARATH RecName: Full=Catalase-3, gi|15912339|gb|AAL08303.1| At1g20620/F5M15_4 [Arabidopsis thaliana], gi|16604412|gb|AAL24212.1| At1g20620/F5M15_4 [Arabidopsis thaliana]	gi|18394888,gi|21593072,gi|79318278	1	FSTVVHER	0.95	66.2	30.1	0
Soluble	CAT3 (CATALASE 3); catalase [Arabidopsis thaliana], gi|21903384|sp|Q42547.3|CATA3_ARATH RecName: Full=Catalase-3, gi|15912339|gb|AAL08303.1| At1g20620/F5M15_4 [Arabidopsis thaliana], gi|16604412|gb|AAL24212.1| At1g20620/F5M15_4 [Arabidopsis thaliana]	gi|18394888,gi|21593072,gi|79318278	1	GPVLLEDYHLIEK	0.876	26	26.3	0
Soluble	CAT3 (CATALASE 3); catalase [Arabidopsis thaliana], gi|21903384|sp|Q42547.3|CATA3_ARATH RecName: Full=Catalase-3, gi|15912339|gb|AAL08303.1| At1g20620/F5M15_4 [Arabidopsis thaliana], gi|16604412|gb|AAL24212.1| At1g20620/F5M15_4 [Arabidopsis thaliana]	gi|18394888,gi|21593072,gi|79318278	1	NLTDEEAK	0.95	49.2	28.3	1.39
Soluble	RAN3 (RAN GTPASE 3); GTP binding / GTPase/ protein binding [Arabidopsis thaliana], gi|76789666|sp|Q8H156.2|RAN3_ARATH RecName: Full=GTP-binding nuclear protein Ran-3; AltName: Full=Ras-related nuclear protein 3, gi|2149051|gb|AAB58478.1| small Ras-like GTP-binding protein [Arabidopsis thaliana], gi|9758116|dbj|BAB08588.1| small Ras-like GTP-binding protein [Arabidopsis thaliana], gi|14596017|gb|A…	gi|15240474,gi|15241243,gi|15241245,gi|1668706,gi|23397164	1	FYCWDTAGQEK	0.95	62.1	23.3	3.17
Soluble	RAN3 (RAN GTPASE 3); GTP binding / GTPase/ protein binding [Arabidopsis thaliana], gi|76789666|sp|Q8H156.2|RAN3_ARATH RecName: Full=GTP-binding nuclear protein Ran-3; AltName: Full=Ras-related nuclear protein 3, gi|2149051|gb|AAB58478.1| small Ras-like GTP-binding protein [Arabidopsis thaliana], gi|9758116|dbj|BAB08588.1| small Ras-like GTP-binding protein [Arabidopsis thaliana], gi|14596017|gb|A…	gi|15240474,gi|15241243,gi|15241245,gi|1668706,gi|23397164	1	HLTGEFEK	0.95	38.2	28.9	1.3
Soluble	RAN3 (RAN GTPASE 3); GTP binding / GTPase/ protein binding [Arabidopsis thaliana], gi|76789666|sp|Q8H156.2|RAN3_ARATH RecName: Full=GTP-binding nuclear protein Ran-3; AltName: Full=Ras-related nuclear protein 3, gi|2149051|gb|AAB58478.1| small Ras-like GTP-binding protein [Arabidopsis thaliana], gi|9758116|dbj|BAB08588.1| small Ras-like GTP-binding protein [Arabidopsis thaliana], gi|14596017|gb|A…	gi|15240474,gi|15241243,gi|15241245,gi|1668706,gi|23397164	1	KYEPTIGVEVHPLDFFTNCGK	0.95	62.6	27.6	7.66
Soluble	RAN3 (RAN GTPASE 3); GTP binding / GTPase/ protein binding [Arabidopsis thaliana], gi|76789666|sp|Q8H156.2|RAN3_ARATH RecName: Full=GTP-binding nuclear protein Ran-3; AltName: Full=Ras-related nuclear protein 3, gi|2149051|gb|AAB58478.1| small Ras-like GTP-binding protein [Arabidopsis thaliana], gi|9758116|dbj|BAB08588.1| small Ras-like GTP-binding protein [Arabidopsis thaliana], gi|14596017|gb|A…	gi|15240474,gi|15241243,gi|15241245,gi|1668706,gi|23397164	1	NVPTWHR	0.816	30.1	29.1	0
Soluble	RAN3 (RAN GTPASE 3); GTP binding / GTPase/ protein binding [Arabidopsis thaliana], gi|76789666|sp|Q8H156.2|RAN3_ARATH RecName: Full=GTP-binding nuclear protein Ran-3; AltName: Full=Ras-related nuclear protein 3, gi|2149051|gb|AAB58478.1| small Ras-like GTP-binding protein [Arabidopsis thaliana], gi|9758116|dbj|BAB08588.1| small Ras-like GTP-binding protein [Arabidopsis thaliana], gi|14596017|gb|A…	gi|15240474,gi|15241243,gi|15241245,gi|1668706,gi|23397164	1	TTFVKR	0.95	40.5	26.5	0
Soluble	AT4g13930 [Arabidopsis thaliana]	gi|11762130,gi|15236375	1	AGMIFYR	0.95	55.6	26.3	0
Soluble	AT4g13930 [Arabidopsis thaliana]	gi|11762130,gi|15236375	1	ISATSIYFESLPYK	0.95	100	28.4	3.09
Soluble	AT4g13930 [Arabidopsis thaliana]	gi|11762130,gi|15236375	1	LLICGGSAYPR	0.95	95.5	29.1	2.77
Soluble	AT4g13930 [Arabidopsis thaliana]	gi|11762130,gi|15236375	1	VNFTTGYIDYDKLEEK	0.95	21.3	28.5	1.52
Soluble	ubiquitin extension protein, putative / 40S ribosomal protein S27A (RPS27aA) [Arabidopsis thaliana], gi|8778573|gb|AAF79581.1|AC007945_1 F28C11.5 [Arabidopsis thaliana], gi|9295695|gb|AAF87001.1|AC005292_10 F26F24.28 [Arabidopsis thaliana], gi|21553524|gb|AAM62617.1| ubiquitin extension protein, putative [Arabidopsis thaliana], gi|89001023|gb|ABD59101.1| At1g23410 [Arabidopsis thaliana]	gi|15220742,gi|15228715,gi|18407264	0.999	ESTLHLVLR	0.95	53.5	25.7	0
Soluble	ubiquitin extension protein, putative / 40S ribosomal protein S27A (RPS27aA) [Arabidopsis thaliana], gi|8778573|gb|AAF79581.1|AC007945_1 F28C11.5 [Arabidopsis thaliana], gi|9295695|gb|AAF87001.1|AC005292_10 F26F24.28 [Arabidopsis thaliana], gi|21553524|gb|AAM62617.1| ubiquitin extension protein, putative [Arabidopsis thaliana], gi|89001023|gb|ABD59101.1| At1g23410 [Arabidopsis thaliana]	gi|15220742,gi|15228715,gi|18407264	0.999	LIFAGK	0.889	29.8	25.7	0
Soluble	ubiquitin extension protein, putative / 40S ribosomal protein S27A (RPS27aA) [Arabidopsis thaliana], gi|8778573|gb|AAF79581.1|AC007945_1 F28C11.5 [Arabidopsis thaliana], gi|9295695|gb|AAF87001.1|AC005292_10 F26F24.28 [Arabidopsis thaliana], gi|21553524|gb|AAM62617.1| ubiquitin extension protein, putative [Arabidopsis thaliana], gi|89001023|gb|ABD59101.1| At1g23410 [Arabidopsis thaliana]	gi|15220742,gi|15228715,gi|18407264	0.999	MQIFVK	0.95	38.1	28	0
Soluble	translational inhibitor protein like [Arabidopsis thaliana]	gi|110739384,gi|15231137,gi|9294558	0.998	APAALGPYSQAIK	0.95	38.1	27.8	0
Soluble	translational inhibitor protein like [Arabidopsis thaliana]	gi|110739384,gi|15231137,gi|9294558	0.998	STYQVAALPLNAK	0.95	73.9	26.7	1.51
Soluble	rof1 [Arabidopsis thaliana]	gi|1354207,gi|186510403,gi|30687816,gi|9294180	1	DGGVFKK	0.95	41.7	28	0
Soluble	rof1 [Arabidopsis thaliana]	gi|1354207,gi|186510403,gi|30687816,gi|9294180	1	FTLGQGQVIK	0.95	35.3	26.4	1.17
Soluble	rof1 [Arabidopsis thaliana]	gi|1354207,gi|186510403,gi|30687816,gi|9294180	1	TVSEVTDDNK	0.95	55.7	28.6	1.33
Soluble	rof1 [Arabidopsis thaliana]	gi|1354207,gi|186510403,gi|30687816,gi|9294180	1	VACNLNDAACK	0.95	83.5	26.1	5.23
Soluble	rof1 [Arabidopsis thaliana]	gi|1354207,gi|186510403,gi|30687816,gi|9294180	1	VLELESTNVK	0.95	81.2	28.8	2.48
Soluble	FLA1 (FASCICLIN-LIKE ARAB INOGALACTAN 1) [Arabidopsis thaliana], gi|38257763|sp|Q9FM65.1|FLA1_ARATH RecName: Full=Fasciclin-like arabinogalactan protein 1; Flags: Precursor, gi|13377776|gb|AAK20857.1|AF333970_1 fasciclin-like arabinogalactan-protein 1 [Arabidopsis thaliana], gi|9758607|dbj|BAB09240.1| unnamed protein product [Arabidopsis thaliana], gi|27311863|gb|AAO00897.1| putative protein [Ara…	gi|15240570	1	EAFLDFLAVPTYYSMAMLK	0.95	82.9	27.8	2.6
Soluble	FLA1 (FASCICLIN-LIKE ARAB INOGALACTAN 1) [Arabidopsis thaliana], gi|38257763|sp|Q9FM65.1|FLA1_ARATH RecName: Full=Fasciclin-like arabinogalactan protein 1; Flags: Precursor, gi|13377776|gb|AAK20857.1|AF333970_1 fasciclin-like arabinogalactan-protein 1 [Arabidopsis thaliana], gi|9758607|dbj|BAB09240.1| unnamed protein product [Arabidopsis thaliana], gi|27311863|gb|AAO00897.1| putative protein [Ara…	gi|15240570	1	FELTVQNDGEK	0.95	73.4	29.2	3.38
Soluble	FLA1 (FASCICLIN-LIKE ARAB INOGALACTAN 1) [Arabidopsis thaliana], gi|38257763|sp|Q9FM65.1|FLA1_ARATH RecName: Full=Fasciclin-like arabinogalactan protein 1; Flags: Precursor, gi|13377776|gb|AAK20857.1|AF333970_1 fasciclin-like arabinogalactan-protein 1 [Arabidopsis thaliana], gi|9758607|dbj|BAB09240.1| unnamed protein product [Arabidopsis thaliana], gi|27311863|gb|AAO00897.1| putative protein [Ara…	gi|15240570	1	INTVKIVDTLIDEQPLAIYATDK	0.95	123	24.6	7.12
Soluble	FLA1 (FASCICLIN-LIKE ARAB INOGALACTAN 1) [Arabidopsis thaliana], gi|38257763|sp|Q9FM65.1|FLA1_ARATH RecName: Full=Fasciclin-like arabinogalactan protein 1; Flags: Precursor, gi|13377776|gb|AAK20857.1|AF333970_1 fasciclin-like arabinogalactan-protein 1 [Arabidopsis thaliana], gi|9758607|dbj|BAB09240.1| unnamed protein product [Arabidopsis thaliana], gi|27311863|gb|AAO00897.1| putative protein [Ara…	gi|15240570	1	KEAFLDFLAVPTYYSMAMLK	0.95	81.1	27.7	4.89
Soluble	PRF1 (PROFILIN 1); actin binding [Arabidopsis thaliana], gi|2499810|sp|Q42449.1|PROF1_ARATH RecName: Full=Profilin-1; AltName: Allergen=Ara t 8, gi|157829634|pdb|1A0K|A Chain A, Profilin I From Arabidopsis Thaliana, gi|9965575|gb|AAG10090.1|U43593_1 profilin [Arabidopsis thaliana], gi|1353763|gb|AAB39476.1| profilin 1 [Arabidopsis thaliana], gi|1353770|gb|AAB39480.1| profilin 1 [Arabidopsis thali…	gi|15224838	0.998	GPGGVTIK	0.95	52.1	24	0
Soluble	PRF1 (PROFILIN 1); actin binding [Arabidopsis thaliana], gi|2499810|sp|Q42449.1|PROF1_ARATH RecName: Full=Profilin-1; AltName: Allergen=Ara t 8, gi|157829634|pdb|1A0K|A Chain A, Profilin I From Arabidopsis Thaliana, gi|9965575|gb|AAG10090.1|U43593_1 profilin [Arabidopsis thaliana], gi|1353763|gb|AAB39476.1| profilin 1 [Arabidopsis thaliana], gi|1353770|gb|AAB39480.1| profilin 1 [Arabidopsis thali…	gi|15224838	0.998	GPGGVTIKK	0.95	47.5	25	1.96
Soluble	globulin-like protein [Arabidopsis thaliana]	gi|21593610	1	LDAGFK	0.95	37.8	28.9	0
Soluble	globulin-like protein [Arabidopsis thaliana]	gi|21593610	1	MELDLTPK	0.897	36.3	28.4	0
Soluble	globulin-like protein [Arabidopsis thaliana]	gi|21593610	1	NLPLVGEVGFGADLVR	0.95	37.9	25.1	2.68
Soluble	globulin-like protein [Arabidopsis thaliana]	gi|21593610	1	VLETHIK	0.95	49.8	22.9	0
Soluble	globulin-like protein [Arabidopsis thaliana]	gi|21593610	1	VQVVGADGKR	0.95	56	27.1	2.35
Soluble	60S ribosomal protein L26 (RPL26A) [Arabidopsis thaliana], gi|27735242|sp|P51414.2|RL261_ARATH RecName: Full=60S ribosomal protein L26-1, gi|13877791|gb|AAK43973.1|AF370158_1 putative 60S ribosomal protein [Arabidopsis thaliana], gi|6723436|emb|CAB66929.1| 60S RIBOSOMAL PROTEIN-like [Arabidopsis thaliana], gi|16323426|gb|AAL15207.1| putative 60S ribosomal protein [Arabidopsis thaliana], gi|233970…	gi|15229631	0.998	AHFTASSSER	0.95	27.5	28.1	2.51
Soluble	60S ribosomal protein L26 (RPL26A) [Arabidopsis thaliana], gi|27735242|sp|P51414.2|RL261_ARATH RecName: Full=60S ribosomal protein L26-1, gi|13877791|gb|AAK43973.1|AF370158_1 putative 60S ribosomal protein [Arabidopsis thaliana], gi|6723436|emb|CAB66929.1| 60S RIBOSOMAL PROTEIN-like [Arabidopsis thaliana], gi|16323426|gb|AAL15207.1| putative 60S ribosomal protein [Arabidopsis thaliana], gi|233970…	gi|15229631	0.998	WVIHIER	0.95	31.4	25.7	1.28
Soluble	S18.A ribosomal protein [Arabidopsis thaliana], gi|17978783|gb|AAL47385.1| S18.A ribosomal protein [Arabidopsis thaliana]	gi|13877525,gi|15219950	0.998	IMFALTSIK	0.95	42.5	24.2	1.31
Soluble	S18.A ribosomal protein [Arabidopsis thaliana], gi|17978783|gb|AAL47385.1| S18.A ribosomal protein [Arabidopsis thaliana]	gi|13877525,gi|15219950	0.998	IPDWFLNR	0.95	53.5	29.8	0
Soluble	RecName: Full=Probable phosphoglucomutase, cytoplasmic 1; Short=PGM 1; AltName: Full=Glucose phosphomutase 1, gi|2829893|gb|AAC00601.1| phosphoglucomutase [Arabidopsis thaliana]	gi|12643355,gi|15220668	1	DGIWAVLAWMSILAHK	0.95	61.6	26	7.27
Soluble	RecName: Full=Probable phosphoglucomutase, cytoplasmic 1; Short=PGM 1; AltName: Full=Glucose phosphomutase 1, gi|2829893|gb|AAC00601.1| phosphoglucomutase [Arabidopsis thaliana]	gi|12643355,gi|15220668	1	EKDGIWAVLAWMSILAHK	0.95	89.7	25.1	4.07
Soluble	RecName: Full=Probable phosphoglucomutase, cytoplasmic 1; Short=PGM 1; AltName: Full=Glucose phosphomutase 1, gi|2829893|gb|AAC00601.1| phosphoglucomutase [Arabidopsis thaliana]	gi|12643355,gi|15220668	1	MAAANGVR	0.95	44.9	30.3	1.6
Soluble	CRT1 (CALRETICULIN 1); calcium ion binding / unfolded protein binding [Arabidopsis thaliana], gi|11131540|sp|O04151.1|CALR1_ARATH RecName: Full=Calreticulin-1; Flags: Precursor, gi|12321748|gb|AAG50908.1|AC069159_9 calreticulin (crt1) [Arabidopsis thaliana], gi|12323027|gb|AAG51504.1|AC058785_7 calreticulin (Crt1) [Arabidopsis thaliana], gi|2052379|gb|AAC49695.1| calreticulin [Arabidopsis thalian…	gi|15223517,gi|227202752,gi|24417462,gi|79320099	1	FYAISAEFPEFSNK	0.95	82.2	28.6	6.48
Soluble	CRT1 (CALRETICULIN 1); calcium ion binding / unfolded protein binding [Arabidopsis thaliana], gi|11131540|sp|O04151.1|CALR1_ARATH RecName: Full=Calreticulin-1; Flags: Precursor, gi|12321748|gb|AAG50908.1|AC069159_9 calreticulin (crt1) [Arabidopsis thaliana], gi|12323027|gb|AAG51504.1|AC058785_7 calreticulin (Crt1) [Arabidopsis thaliana], gi|2052379|gb|AAC49695.1| calreticulin [Arabidopsis thalian…	gi|15223517,gi|227202752,gi|24417462,gi|79320099	1	LDCGGGYMK	0.95	38.4	22	1.59
Soluble	CRT1 (CALRETICULIN 1); calcium ion binding / unfolded protein binding [Arabidopsis thaliana], gi|11131540|sp|O04151.1|CALR1_ARATH RecName: Full=Calreticulin-1; Flags: Precursor, gi|12321748|gb|AAG50908.1|AC069159_9 calreticulin (crt1) [Arabidopsis thaliana], gi|12323027|gb|AAG51504.1|AC058785_7 calreticulin (Crt1) [Arabidopsis thaliana], gi|2052379|gb|AAC49695.1| calreticulin [Arabidopsis thalian…	gi|15223517,gi|227202752,gi|24417462,gi|79320099	1	QTGSLYSDWDLLPAKK	0.95	31.8	28	2.15
Soluble	gi|264664531-R	gi|264664531-R	0.992	RILGR	0.934	32.5	25.3	0
Soluble	gi|264664531-R	gi|264664531-R	0.992	WYDAEK	0.877	28.5	22.9	0
Soluble	FLA7 (FASCICLIN-LIKE ARABINOOGALACTAN 7) [Arabidopsis thaliana], gi|30678131|ref|NP_849935.1| FLA7 (FASCICLIN-LIKE ARABINOOGALACTAN 7) [Arabidopsis thaliana], gi|38257788|sp|Q9SJ81.1|FLA7_ARATH RecName: Full=Fasciclin-like arabinogalactan protein 7; Flags: Precursor, gi|13377782|gb|AAK20860.1|AF333973_1 fasciclin-like arabinogalactan-protein 7 [Arabidopsis thaliana], gi|4544419|gb|AAD22328.1| exp…	gi|18395849	0.998	FTDVSGTVR	0.95	62.4	29	2.17
Soluble	FLA7 (FASCICLIN-LIKE ARABINOOGALACTAN 7) [Arabidopsis thaliana], gi|30678131|ref|NP_849935.1| FLA7 (FASCICLIN-LIKE ARABINOOGALACTAN 7) [Arabidopsis thaliana], gi|38257788|sp|Q9SJ81.1|FLA7_ARATH RecName: Full=Fasciclin-like arabinogalactan protein 7; Flags: Precursor, gi|13377782|gb|AAK20860.1|AF333973_1 fasciclin-like arabinogalactan-protein 7 [Arabidopsis thaliana], gi|4544419|gb|AAD22328.1| exp…	gi|18395849	0.998	VSSSVFSTDPVAVYQVNR	0.95	89.6	27.7	6.14
Soluble	malate dehydrogenase (NAD), mitochondrial [Arabidopsis thaliana], gi|11133715|sp|Q9ZP06.1|MDHM1_ARATH RecName: Full=Malate dehydrogenase 1, mitochondrial; AltName: Full=mNAD-MDH 1; Flags: Precursor, gi|11692836|gb|AAG40021.1|AF324670_1 At1g53240 [Arabidopsis thaliana], gi|12642848|gb|AAK00366.1|AF339684_1 putative mitochondrial NAD-dependent malate dehydrogenase [Arabidopsis thaliana], gi|3929649…	gi|18404382,gi|21592905,gi|7769871	1	AGMYDEK	0.95	48.2	21.8	0
Soluble	malate dehydrogenase (NAD), mitochondrial [Arabidopsis thaliana], gi|11133715|sp|Q9ZP06.1|MDHM1_ARATH RecName: Full=Malate dehydrogenase 1, mitochondrial; AltName: Full=mNAD-MDH 1; Flags: Precursor, gi|11692836|gb|AAG40021.1|AF324670_1 At1g53240 [Arabidopsis thaliana], gi|12642848|gb|AAK00366.1|AF339684_1 putative mitochondrial NAD-dependent malate dehydrogenase [Arabidopsis thaliana], gi|3929649…	gi|18404382,gi|21592905,gi|7769871	1	AGMYDEKK	0.95	25.2	25.8	1.6
Soluble	malate dehydrogenase (NAD), mitochondrial [Arabidopsis thaliana], gi|11133715|sp|Q9ZP06.1|MDHM1_ARATH RecName: Full=Malate dehydrogenase 1, mitochondrial; AltName: Full=mNAD-MDH 1; Flags: Precursor, gi|11692836|gb|AAG40021.1|AF324670_1 At1g53240 [Arabidopsis thaliana], gi|12642848|gb|AAK00366.1|AF339684_1 putative mitochondrial NAD-dependent malate dehydrogenase [Arabidopsis thaliana], gi|3929649…	gi|18404382,gi|21592905,gi|7769871	1	ALEGADLVIIPAGVPR	0.95	79.2	21.3	5.8
Soluble	malate dehydrogenase (NAD), mitochondrial [Arabidopsis thaliana], gi|11133715|sp|Q9ZP06.1|MDHM1_ARATH RecName: Full=Malate dehydrogenase 1, mitochondrial; AltName: Full=mNAD-MDH 1; Flags: Precursor, gi|11692836|gb|AAG40021.1|AF324670_1 At1g53240 [Arabidopsis thaliana], gi|12642848|gb|AAK00366.1|AF339684_1 putative mitochondrial NAD-dependent malate dehydrogenase [Arabidopsis thaliana], gi|3929649…	gi|18404382,gi|21592905,gi|7769871	1	DDLFNINAGIVK	0.95	66.1	29	1.31
Soluble	malate dehydrogenase (NAD), mitochondrial [Arabidopsis thaliana], gi|11133715|sp|Q9ZP06.1|MDHM1_ARATH RecName: Full=Malate dehydrogenase 1, mitochondrial; AltName: Full=mNAD-MDH 1; Flags: Precursor, gi|11692836|gb|AAG40021.1|AF324670_1 At1g53240 [Arabidopsis thaliana], gi|12642848|gb|AAK00366.1|AF339684_1 putative mitochondrial NAD-dependent malate dehydrogenase [Arabidopsis thaliana], gi|3929649…	gi|18404382,gi|21592905,gi|7769871	1	KLFGVTTLDVVR	0.95	91.5	20.5	2.57
Soluble	malate dehydrogenase (NAD), mitochondrial [Arabidopsis thaliana], gi|11133715|sp|Q9ZP06.1|MDHM1_ARATH RecName: Full=Malate dehydrogenase 1, mitochondrial; AltName: Full=mNAD-MDH 1; Flags: Precursor, gi|11692836|gb|AAG40021.1|AF324670_1 At1g53240 [Arabidopsis thaliana], gi|12642848|gb|AAK00366.1|AF339684_1 putative mitochondrial NAD-dependent malate dehydrogenase [Arabidopsis thaliana], gi|3929649…	gi|18404382,gi|21592905,gi|7769871	1	KPGMTR	0.796	30.6	30.3	0
Soluble	malate dehydrogenase (NAD), mitochondrial [Arabidopsis thaliana], gi|11133715|sp|Q9ZP06.1|MDHM1_ARATH RecName: Full=Malate dehydrogenase 1, mitochondrial; AltName: Full=mNAD-MDH 1; Flags: Precursor, gi|11692836|gb|AAG40021.1|AF324670_1 At1g53240 [Arabidopsis thaliana], gi|12642848|gb|AAK00366.1|AF339684_1 putative mitochondrial NAD-dependent malate dehydrogenase [Arabidopsis thaliana], gi|3929649…	gi|18404382,gi|21592905,gi|7769871	1	KVAILGAAGGIGQPLALLMK	0.95	73.3	9.54	2.85
Soluble	malate dehydrogenase (NAD), mitochondrial [Arabidopsis thaliana], gi|11133715|sp|Q9ZP06.1|MDHM1_ARATH RecName: Full=Malate dehydrogenase 1, mitochondrial; AltName: Full=mNAD-MDH 1; Flags: Precursor, gi|11692836|gb|AAG40021.1|AF324670_1 At1g53240 [Arabidopsis thaliana], gi|12642848|gb|AAK00366.1|AF339684_1 putative mitochondrial NAD-dependent malate dehydrogenase [Arabidopsis thaliana], gi|3929649…	gi|18404382,gi|21592905,gi|7769871	1	LFGVTTLDVVR	0.95	81.2	25	2.66
Soluble	malate dehydrogenase (NAD), mitochondrial [Arabidopsis thaliana], gi|11133715|sp|Q9ZP06.1|MDHM1_ARATH RecName: Full=Malate dehydrogenase 1, mitochondrial; AltName: Full=mNAD-MDH 1; Flags: Precursor, gi|11692836|gb|AAG40021.1|AF324670_1 At1g53240 [Arabidopsis thaliana], gi|12642848|gb|AAK00366.1|AF339684_1 putative mitochondrial NAD-dependent malate dehydrogenase [Arabidopsis thaliana], gi|3929649…	gi|18404382,gi|21592905,gi|7769871	1	LNPLVSSLSLYDIANTPGVAADVGHINTR	0.95	140	23.8	6.74
Soluble	malate dehydrogenase (NAD), mitochondrial [Arabidopsis thaliana], gi|11133715|sp|Q9ZP06.1|MDHM1_ARATH RecName: Full=Malate dehydrogenase 1, mitochondrial; AltName: Full=mNAD-MDH 1; Flags: Precursor, gi|11692836|gb|AAG40021.1|AF324670_1 At1g53240 [Arabidopsis thaliana], gi|12642848|gb|AAK00366.1|AF339684_1 putative mitochondrial NAD-dependent malate dehydrogenase [Arabidopsis thaliana], gi|3929649…	gi|18404382,gi|21592905,gi|7769871	1	RTQDGGTEVVEAK	0.95	67.4	29.2	1.55
Soluble	malate dehydrogenase (NAD), mitochondrial [Arabidopsis thaliana], gi|11133715|sp|Q9ZP06.1|MDHM1_ARATH RecName: Full=Malate dehydrogenase 1, mitochondrial; AltName: Full=mNAD-MDH 1; Flags: Precursor, gi|11692836|gb|AAG40021.1|AF324670_1 At1g53240 [Arabidopsis thaliana], gi|12642848|gb|AAK00366.1|AF339684_1 putative mitochondrial NAD-dependent malate dehydrogenase [Arabidopsis thaliana], gi|3929649…	gi|18404382,gi|21592905,gi|7769871	1	TFYAGK	0.95	34	25.8	3.22
Soluble	malate dehydrogenase (NAD), mitochondrial [Arabidopsis thaliana], gi|11133715|sp|Q9ZP06.1|MDHM1_ARATH RecName: Full=Malate dehydrogenase 1, mitochondrial; AltName: Full=mNAD-MDH 1; Flags: Precursor, gi|11692836|gb|AAG40021.1|AF324670_1 At1g53240 [Arabidopsis thaliana], gi|12642848|gb|AAK00366.1|AF339684_1 putative mitochondrial NAD-dependent malate dehydrogenase [Arabidopsis thaliana], gi|3929649…	gi|18404382,gi|21592905,gi|7769871	1	TQDGGTEVVEAK	0.95	87.2	29.5	2.42
Soluble	malate dehydrogenase (NAD), mitochondrial [Arabidopsis thaliana], gi|11133715|sp|Q9ZP06.1|MDHM1_ARATH RecName: Full=Malate dehydrogenase 1, mitochondrial; AltName: Full=mNAD-MDH 1; Flags: Precursor, gi|11692836|gb|AAG40021.1|AF324670_1 At1g53240 [Arabidopsis thaliana], gi|12642848|gb|AAK00366.1|AF339684_1 putative mitochondrial NAD-dependent malate dehydrogenase [Arabidopsis thaliana], gi|3929649…	gi|18404382,gi|21592905,gi|7769871	1	VAILGAAGGIGQPLALLMK	0.95	79.3	15.1	8.8
Soluble	60S ribosomal protein L18A (RPL18aB) [Arabidopsis thaliana], gi|21431842|sp|P51418.2|R18A2_ARATH RecName: Full=60S ribosomal protein L18a-2, gi|3128228|gb|AAC26708.1| 60S ribosomal protein L18A [Arabidopsis thaliana], gi|14596031|gb|AAK68743.1| Unknown protein [Arabidopsis thaliana], gi|20197170|gb|AAM14956.1| 60S ribosomal protein L18A [Arabidopsis thaliana], gi|21539567|gb|AAM53336.1| 60S ribos…	gi|15226755	1	FHQYQVVGR	0.95	41.8	30	1.24
Soluble	60S ribosomal protein L18A (RPL18aB) [Arabidopsis thaliana], gi|21431842|sp|P51418.2|R18A2_ARATH RecName: Full=60S ribosomal protein L18a-2, gi|3128228|gb|AAC26708.1| 60S ribosomal protein L18A [Arabidopsis thaliana], gi|14596031|gb|AAK68743.1| Unknown protein [Arabidopsis thaliana], gi|20197170|gb|AAM14956.1| 60S ribosomal protein L18A [Arabidopsis thaliana], gi|21539567|gb|AAM53336.1| 60S ribos…	gi|15226755	1	TGYHNMYK	0.95	52	25.3	2.57
Soluble	40S ribosomal protein S3A (RPS3aA) [Arabidopsis thaliana], gi|75308953|sp|Q9CAV0.3|RS3A1_ARATH RecName: Full=40S ribosomal protein S3a-1, gi|12322852|gb|AAG51414.1|AC009465_14 putative 40S ribosomal protein S3A (S phase specific); 75194-73527 [Arabidopsis thaliana], gi|17065440|gb|AAL32874.1| putative 40S ribosomal protein S3A (S phase specific) [Arabidopsis thaliana], gi|20148513|gb|AAM10147.1| …	gi|15229364	0.997	EASSCDLK	0.95	45.8	25.6	0
Soluble	40S ribosomal protein S3A (RPS3aA) [Arabidopsis thaliana], gi|75308953|sp|Q9CAV0.3|RS3A1_ARATH RecName: Full=40S ribosomal protein S3a-1, gi|12322852|gb|AAG51414.1|AC009465_14 putative 40S ribosomal protein S3A (S phase specific); 75194-73527 [Arabidopsis thaliana], gi|17065440|gb|AAL32874.1| putative 40S ribosomal protein S3A (S phase specific) [Arabidopsis thaliana], gi|20148513|gb|AAM10147.1| …	gi|15229364	0.997	LFCIAFTK	0.945	36	27.6	0
Soluble	RPL18 (RIBOSOMAL PROTEIN L18); structural constituent of ribosome [Arabidopsis thaliana], gi|21431838|sp|P42791.2|RL182_ARATH RecName: Full=60S ribosomal protein L18-2, gi|6714451|gb|AAF26138.1|AC011620_14 putative 60S ribosomal protein L18 [Arabidopsis thaliana], gi|14335090|gb|AAK59824.1| AT3g05590/F18C1_14 [Arabidopsis thaliana], gi|16974509|gb|AAL31164.1| AT3g05590/F18C1_14 [Arabidopsis thali…	gi|15230011,gi|15241061,gi|606970	1	AGGECLTFDQLALRAPLGQNTVLLR	0.809	25.8	24.9	0
Soluble	RPL18 (RIBOSOMAL PROTEIN L18); structural constituent of ribosome [Arabidopsis thaliana], gi|21431838|sp|P42791.2|RL182_ARATH RecName: Full=60S ribosomal protein L18-2, gi|6714451|gb|AAF26138.1|AC011620_14 putative 60S ribosomal protein L18 [Arabidopsis thaliana], gi|14335090|gb|AAK59824.1| AT3g05590/F18C1_14 [Arabidopsis thaliana], gi|16974509|gb|AAL31164.1| AT3g05590/F18C1_14 [Arabidopsis thali…	gi|15230011,gi|15241061,gi|606970	1	GIDLIAGGK	0.95	22.1	27.9	2.36
Soluble	RPL18 (RIBOSOMAL PROTEIN L18); structural constituent of ribosome [Arabidopsis thaliana], gi|21431838|sp|P42791.2|RL182_ARATH RecName: Full=60S ribosomal protein L18-2, gi|6714451|gb|AAF26138.1|AC011620_14 putative 60S ribosomal protein L18 [Arabidopsis thaliana], gi|14335090|gb|AAK59824.1| AT3g05590/F18C1_14 [Arabidopsis thaliana], gi|16974509|gb|AAL31164.1| AT3g05590/F18C1_14 [Arabidopsis thali…	gi|15230011,gi|15241061,gi|606970	1	IAVLVGTITDDLR	0.95	53.9	23.9	2.8
[truncated: 1,121 more rows]
