# Supplementary material for: The broccoli (Brassica oleracea) phloem tissue proteome
Source: BMC Genomics. 2013 Nov 7;14:764. doi: 10.1186/1471-2164-14-764 (PMC3833381; doi:10.1186/1471-2164-14-764)
Supplement: Additional file 3: Table S3 — Proteins identified by matching peptide sequences against the Arabidopsis genome, including spectrum counts for each extraction methodology and whether the protein has previously been identified in the phloem. (*indicates family ambiguity) [69-73]. [file 1471-2164-14-764-S3.xlsx]

## Sheet: Sheet1
	Arabidopsis gene match		Spectrum Counts			Previously recorded in Phloem
		size	SDS	Soluble	CHAPSO
GTP binding Elongation factor Tu family protein	At1g07930	50 kDa	100	52	44
ACT7 (ACTIN 7)	At5g09810	42 kDa	84	52	97	[9], [53], [10], [16]
GAPC2 (GLYCERALDEHYDE-3-PHOSPHATE DEHYDROGENASE C2)	AT1G13440	37 kDa	60	103	55	[53], [2]
ATP synthase beta chain 2	AT5G08690	60 kDa	119	0	98	[13]
S-adenosyl-L-homocystein hydrolase [Arabidopsis thaliana]	AT4G13940	53 kDa	37	139	0	[10], [16], [13]
ATMS1; 5-methyltetrahydropteroyltriglutamate-homocysteine S-methyltransferase	AT5g17920	84 kDa	43	118	8	[53], [16], [13]
HSC70-1 (HEAT SHOCK COGNATE PROTEIN 70-1)	AT5G02500	71 kDa	41	126	0	[10], [16], [70], [69]
LOS2; copper ion binding / phosphopyruvate hydratase	AT2G36530	48 kDa	24	29	93	[10], [16], [13]
ATP synthase subunit alpha, mitochondrial	Mitochondrial	55 kDa	142	0	19
malate dehydrogenase	AT1G04410	36 kDa	35	85	34	[[69]], [53], [10], [16], [13], [69]
fructose-bisphosphate aldolase	AT3G52930	39 kDa	23	101	11	[13]
SAM-2 (S-ADENOSYLMETHIONINE SYNTHETASE 2)	AT4G01850	43 kDa	43	2	76	[53], [13]
TUB2; GTP binding / GTPase/ structural molecule	AT5G62690	51 kDa	36	40	44
TUA6; structural constituent of cytoskeleton	AT4G14960	50 kDa	50	50	18	[10]
ribulose-1,5-bisphosphate carboxylase/oxygenase large subunit	Chloroplast	53 kDa	10	98	0
LOS1; copper ion binding	At1g56070	94 kDa	24	91	1	[53], [10], [13]
aspartic-type endopeptidase	AT5G07030	49 kDa	22	4	71
malate dehydrogenase (NAD)	AT1G53240	36 kDa	13	56	34	[53]
luminal binding protein (BiP)	AT5G28540	73 kDa	45	32	29
TPI (TRIOSEPHOSPHATE ISOMERASE)	AT3G55440	27 kDa	19	50	7	[10], [16], [2]
VHA-A (VACUOLAR ATP SYNTHASE SUBUNIT A)	AT1G78900	69 kDa	84	1	0	[53], [10]
PSBO2 (PHOTOSYSTEM II SUBUNIT O-2)	At3g50820	35 kDa	21	0	70
ADK2 (ADENOSINE KINASE 2)	AT5G03300	38 kDa	4	81	0	[10], [13]
leucine-rich repeat family protein	AT3G20820	40 kDa	9	0	63
ATPME3; pectinesterase	AT3G14310	64 kDa	47	6	14	[10]
RGP2 (REVERSIBLY GLYCOSYLATED POLYPEPTIDE 2)	AT5G15650	41 kDa	8	67	0	[10]
AAC1 (ADP/ATP CARRIER 1)	AT3G08580	41 kDa	70	0	0	[53], [16]
vacuolar ATP synthase subunit B	AT1G76030	54 kDa	37	0	31
FLA8 (FASCICLIN-LIKE ARABINOGALACTAN PROTEIN 8)	AT2G45470	43 kDa	18	29	18
unknown protein	AT5G11420	40 kDa	41	5	16
CRT1 (CALRETICULIN 1)	AT1G56340	49 kDa	20	10	33
HTB4; DNA binding	AT5G59910	16 kDa	48	0	0
isocitrate dehydrogenase	AT1G65930	46 kDa	2	57	0	[10]
UTP--glucose-1-phosphate uridylyltransferase	AT5G17310	52 kDa	12	49	0	[13]
HSP81-2 (HEAT SHOCK PROTEIN 81-2)	AT5G56030	80 kDa	29	32	0	[10], [13]
pectinacetylesterase	AT4G19410	42 kDa	26	11	30
CAT3 (CATALASE 3)	AT1G20620	57 kDa	40	18	0	[53]
AVP1; ATPase/ hydrogen-translocating pyrophosphatase	AT1G15690	81 kDa	55	0	0	10
COR47 (COLD-REGULATED 47)	AT1G20440	30 kDa	9	14	11	[16]
myrosinase TGG2	At5g25980	63 kDa	27	8	11	[53], [16]
UDP-glucose 6-dehydrogenase	AT5G39320	53 kDa	0	47	1
ATGLX1 (GLYOXALASE I HOMOLOG)	AT1G11840	32 kDa	12	26	0	[2]
ATNADP-ME2 (NADP-malic enzyme 2)	AT5G11670	64 kDa	0	46	0
PLDALPHA1 (PHOSPHOLIPASE D ALPHA 1)	AT3G15730	92 kDa	3	37	0	[10]
class III ADH, glutathione-dependent formaldehyde dehydrogenase	AT5G43940	41 kDa	4	8	25
cyclophilin	AT2G29960	22 kDa	13	5	20
transitional endoplasmic reticulum ATPase	AT3G09840	94 kDa	0	33	0
peroxidase	AT3G21770	36 kDa	0	0	43	[62]
VDAC1 (VOLTAGE DEPENDENT ANION CHANNEL 1)	AT3G01280	29 kDa	12	0	34
EXGT-A1 (ENDOXYLOGLUCAN TRANSFERASE)	AT2G06850	34 kDa	6	14	14
SUS1 (SUCROSE SYNTHASE 1)	AT5G20830	93 kDa	0	25	0	[73]
PATL1 (PATELLIN 1)	AT1G72150	64 kDa	14	0	11	[16]
CCR2 (COLD, CIRCADIAN RHYTHM, AND RNA BINDING 2)	At2g21660	17 kDa	2	18	15	[10], [2], [13]
AT3g52500	AT3g52500	51 kDa	5	0	37
ATPDIL1-1 (PDI-LIKE 1-1)	AT1G21750	56 kDa	9	1	20
unknown protein [Arabidopsis thaliana]	AT3G01680	85 kDa	25	0	0	[10], [72]
glycosyl hydrolase family 3 protein	AT5G20950	68 kDa	0	1	29
ATARCA; nucleotide binding	AT1G18080	36 kDa	13	13	5
RAN3 (RAN GTPASE 3)	AT5g55190*	25 kDa	5	18	5	[10]
peroxidase [Arabidopsis thaliana]	AT3G32980	39 kDa	0	3	34	[62]
ATGSTF9 (GLUTATHIONE S-TRANSFERASE PHI 9)	AT2G30860	24 kDa	10	23	0	[53], [13], [71]
MAT3 (methionine adenosyltransferase 3)	AT2G36880	42 kDa	42	0	73	[16]
FLA1 (FASCICLIN-LIKE ARAB INOGALACTAN 1)	AT5G55730	45 kDa	0	26	6
monodehydroascorbate reductase	AT3G52880	46 kDa	14	24	0	[9], [2],
RPL23AA (RIBOSOMAL PROTEIN L23AA)	AT2G39460	17 kDa	9	18	0
ATPPC1 (PHOSPHOENOLPYRUVATE CARBOXYLASE 1)	AT1G53310	110 kDa	0	35	0	[10]
clathrin heavy chain	AT3G11130	193 kDa	12	11	0	[10]
ARFA1D; GTP binding / phospholipase activator/ protein binding	AT1G70490*	21 kDa	14	10	0
ubiquitin extension protein	AT1G23410	18 kDa	15	5	0
PIP1A (PLASMA MEMBRANE INTRINSIC PROTEIN 1A)	AT3G61430	31 kDa	20	4	2
EMB2296 (embryo defective 2296)	AT2G18020*	28 kDa	19	9	0	[16]
FBR12 (FUMONISIN B1-RESISTANT12)	AT1G26630	15 kDa	6	11	22
RPS15 (CYTOSOLIC RIBOSOMAL PROTEIN S15)	AT1G04270	17 kDa	12	23	0
disease resistance response	AT1G55210	21 kDa	5	0	18
mitochondrial phosphate transporter	AT5G14040	40 kDa	30	0	0
cytosolic malate dehydrogenase	AT5G43330	36 kDa	33	63	33
NDPK3 (NUCLEOSIDE DIPHOSPHATE KINASE 3)	AT4G11010	26 kDa	9	1	20
PGK (PHOSPHOGLYCERATE KINASE)	AT1G79550	42 kDa	22	5	0	[69], [13]
NADH-cytochrome b5 reductase	AT5G20080	36 kDa	5	1	28	[10]
aminotransferase class I and II family protein	AT4G23590	47 kDa	8	17	6
unknown protein	AT3G08030	39 kDa	4	0	27
AXS1 (UDP-D-apiose/UDP-D-xylose synthase 1)	AT2G27860	44 kDa	3	28	0	[10]
elongation factor 1B-gamma	AT1G09640	47 kDa	0	18	0
GDH2 (GLUTAMATE DEHYDROGENASE 2)	AT5G07440	45 kDa	0	20	0
FLA7 (FASCICLIN-LIKE ARABINOOGALACTAN 7)	AT2G04780	27 kDa	13	6	4
60S ribosomal protein L7A (RPL7aB)	AT3G62870	29 kDa	0	21	0
EXL2 (EXORDIUM LIKE 2)	AT5G64260	33 kDa	0	0	19
sks5 (SKU5 Similar 5)	AT1G76160	60 kDa	7	22	0
MTO3 (METHIONINE OVER-ACCUMULATOR 3)	At3g17390	43 kDa	0	0	78	[13], [16]
CSD1 (COPPER/ZINC SUPEROXIDE DISMUTASE 1)	AT1G08830	15 kDa	5	0	11	[53], [16], [2]
60S ribosomal protein L37a (RPL37aC)	AT3G60245	10 kDa	6	10	0
unknown protein	At1g20450	30 kDa	10	7	6	[16]
fasciclin-like arabinogalactan-protein 2	AT4G12730	43 kDa	0	10	15
dehydrin family protein	AT1G54410	11 kDa	15	11	0
aspartic proteinase	AT1G11910	52 kDa	0	6	19	[10]
UBC10 (ubiquitin-conjugating enzyme 10)	AT5G53300	17 kDa	0	11	11
PKT3 (PEROXISOMAL 3-KETOACYL-COA THIOLASE 3)	AT2G33150	49 kDa	0	1	14	[10], 10
putative methionine synthase	AT3G03780	85 kDa	0	80	6	[53]
NDPK1; ATP binding / nucleoside diphosphate kinase	AT4G09320	19 kDa	0	12	7	[10], [16], [13]
dimethylmenaquinone methyltransferase family protein	AT5G16450	18 kDa	0	9	8	[10]
60S ribosomal protein L15 (RPL15A)	AT4G16720	24 kDa	1	18	0
fructose-bisphosphate aldolase	AT2G01140	42 kDa	0	18	0
globulin-like protein	At1g07750	38 kDa	0	22	0
SUS6 (SUCROSE SYNTHASE 6)	AT1G73370	107 kDa	23	0	0	[21]
ribosomal protein S4	AT5G58420	28 kDa	2	3	2
hypothetical protein	AT1G43170	63 kDa	8	12	0
alpha-mannosidase	AT5G13980	117 kDa	0	16	0	[10]
ATUBA1	AT2G30110	120 kDa	0	17	0	[10]
SUS4; UDP-glycosyltransferase/ sucrose synthase/ transferase	AT3G43190	93 kDa	0	41	0	[10]
60S ribosomal protein L13 (RPL13D)	AT5G23900	23 kDa	14	10	0
SFGH (S-FORMYLGLUTATHIONE HYDROLASE)	AT2G41530	32 kDa	1	20	0
PSAT; O-phospho-L-serine:2-oxoglutarate aminotransferase	AT4G35630	47 kDa	0	0	21
aspartyl protease family protein	AT3G54400	45 kDa	12	0	8
SDH1-1; ATP binding / succinate dehydrogenase	AT5G66760	70 kDa	5	0	12
Photosystem II CP43 chlorophyll apoprotein	AtCg00280	50 kDa	22	0	0
40S ribosomal protein S3 (RPS3A)	AT2G31610	28 kDa	6	7	0	[13]
APX1 (ascorbate peroxidase 1)	AT1G07890	28 kDa	8	0	12	[10], [13]
TUA3; structural constituent of cytoskeleton	AT5G19770	50 kDa	0	44	30
EMB1467 (embryo defective 1467)	AT5G37510	82 kDa	13	0	3
myrosinase-binding protein-like protein	AT1G52030	70 kDa	0	12	9
60S ribosomal protein L30 (RPL30A)	AT1G36240	12 kDa	2	16	0
rof1	AT3G25230	61 kDa	1	19	0	[10]
RPS15A (ribosomal protein s15a)	AT1G07770	15 kDa	4	13	0
EMB1080 (embryo defective 1080)	AT3G48930	18 kDa	2	15	0
20S proteasome beta subunit E, putative	AT3G26340	29 kDa	0	14	0	[10]
ATP synthase gamma chain, mitochondrial (ATPC)	AT2G33040	35 kDa	23	0	0
At1g76180 [Arabidopsis thaliana]	AT1G76180	21 kDa	14	16	18	[16]
calreticulin [Arabidopsis thaliana]	AT1G09210	47 kDa	25	0	36
40kD protein	AT1G72370	32 kDa	7	6	4	[10]
TUB4; structural constituent of cytoskeleton	at1G03060	50 kDa	23	45	48
RPL18 (RIBOSOMAL PROTEIN L18)	AT3G05590	21 kDa	6	7	0
60S ribosomal protein L9 (RPL90D)	AT4G10450	22 kDa	8	5	0
TIM (TRIOSEPHOSPHATE ISOMERASE)	AT2G21170	33 kDa	3	18	8
subtilase family protein	AT2G05920	80 kDa	0	0	15
smB (small nuclear ribonucleoprotein associated protein B)	AT4G20440	27 kDa	1	0	19
XYL1 (ALPHA-XYLOSIDASE 1)	AT1G68560	102 kDa	0	1	13
GL22 (GERMIN-LIKE PROTEIN SUBFAMILY 2 MEMBER 2 PRECURSOR.)	AT1G02335	23 kDa	0	0	18
ACLB-2 (ATP CITRATE LYASE SUBUNIT B 2)	AT5G49460	66 kDa	0	15	0	[10]
glycine cleavage system H protein, mitochondrial, putative	AT1G32470	18 kDa	4	8	4
ribulose bisphosphate carboxylase small chain 1B	AT5G38430	20 kDa	6	11	1	[53], [16]
unknown	AT5G39570	44 kDa	2	1	12
AALP (Arabidopsis aleurain-like protease)	AT5G60360	39 kDa	0	10	6
PBA1; endopeptidase/ peptidase/ threonine-type endopeptidase	AT4G31300	25 kDa	1	13	2	[10]
PAB1 (PROTEASOME SUBUNIT PAB1)	AT4G31300	26 kDa	0	8	2	[10]
hypothetical protein	At3g21100	66 kDa	5	2	3
NADH-ubiquinone oxidoreductase 20 kDa subunit, mitochondrial	AT5G11770	24 kDa	0	0	11
ATGSKB6; copper ion binding / glutamate-ammonia ligase	AT3G17820	39 kDa	0	4	10	[13]
FQR1 (FLAVODOXIN-LIKE QUINONE REDUCTASE 1)	AT5G54500	22 kDa	2	0	13	[10]
MTHFR1 (METHYLENETETRAHYDROFOLATE REDUCTASE 1)	AT3G59970	66 kDa	0	8	0
ATP synthase CF1 alpha subunit	ATCG00120	55 kDa	22	0	0
Chain A, Ll-Diaminopimelate Aminotransferase Complexed With L-Malate Ion	AT4G33680	47 kDa	0	15	0
alpha-NAC, putative	AT3G12390	22 kDa	6	6	2	[10], [13]
cysteine proteinase, putative / thiol protease, putative	AT5G43060	51 kDa	3	2	10
ATRPS5B (RIBOSOMAL PROTEIN 5B)	AT2G37270	23 kDa	5	10	0
60S acidic ribosomal protein P3 (RPP3B)	AT5G57290	12 kDa	4	0	15	[13]
GR-RBP5 (glycine-rich RNA-binding protein 5)	AT1G74230	29 kDa	0	0	6
KAS I (3-KETOACYL-ACYL CARRIER PROTEIN SYNTHASE I)	AT5G46290	50 kDa	2	0	5
calnexin 1 (CNX1)	AT5G61790	60 kDa	14	0	0
TGA1, bZIP transcription factor family	AT5G65210*	?	10	0	6
peroxidase	AT1G71695	40 kDa	1	3	10	[62]
aconitate hydratase	AT2G05710	108 kDa	3	0	4	[10]
HMGB1 (HIGH MOBILITY GROUP B 1)	AT3G51880	20 kDa	6	7	0
SIR; sulfite reductase (ferredoxin)	AT5G04590	72 kDa	2	9	0
GAMMA CA3 (GAMMA CARBONIC ANHYDRASE 3)	AT5G66510	29 kDa	2	0	13
cytosolic O-acetylserine(thiol)lyase	AT4G14880	53 kDa	0	11	0	[10]
Theoretical protein, similar to plasma membrane ATPase 2 (proton pump)	AT1G80660*	94 kDa	9	0	0
SHD (SHEPHERD)	AT4G24190	94 kDa	11	0	0	[10]
ACT2 (ACTIN 2)	AT3G18780	42 kDa	80	47	69	[16]
PRF1 (PROFILIN 1)	AT2G19760	14 kDa	0	5	5	[53], [13], [69]
Unknown protein	AT1G41830	61 kDa	0	18	0
PDC2 (pyruvate decarboxylase-2)	AT5G54960	66 kDa	0	14	0
ADH1 (ALCOHOL DEHYDROGENASE 1)	AT1G77120	41 kDa	0	0	15
annexin [Arabidopsis thaliana]	AT1G35720	36 kDa	1	8	0	[16], [2], [13], [69]
lipid-associated family protein	AT4G39730	20 kDa	6	0	12	[10], [2]
60S ribosomal protein L13A (RPL13aB)	AT3G24830	23 kDa	4	11	0
leucine-rich repeat family protein / extensin family protein	AT3G24480	55 kDa	0	0	12
unknown protein	At1g78830	50 kDa	0	0	12
UVR8 (UVB-RESISTANCE 8); chromatin binding / guanyl-nucleotide exchange factor	AT5G63860	47 kDa	0	11	0
MDH (MALATE DEHYDROGENASE)	AT2G22170	42 kDa	1	18	0
lipid-associated family protein	AT1G67280	20 kDa	2	0	11
lactoylglutathione lyase, putative	AT1G67280	29 kDa	13	10	0	[9]
60S ribosomal protein L10 (RPL10B)	AT1G26910	25 kDa	4	4	0
kinesin motor protein-like protein	AT3G12020	?	3	7	5
BXL1 (BETA-XYLOSIDASE 1)	AT5G49360	84 kDa	0	0	7	[16]
protein disulfide isomerase precursor-like	AT5G60640	66 kDa	0	0	13
mtLPD2 (LIPOAMIDE DEHYDROGENASE 2)	AT3G17240	54 kDa	1	0	4	[10]
AT4g13930	AT4g13930	52 kDa	1	11	0	[53], [10]
AT-P4H-2 (A. THALIANA P4H ISOFORM 2)	AT3G06300	33 kDa	2	0	8
6-phosphogluconate dehydrogenase family protein	AT3G02360	54 kDa	4	4	0	[10]
40S ribosomal protein S9 (RPS9B)	AT5G15200	23 kDa	1	6	0
subtilase family protein	At3g12020	79 kDa	0	0	10
60S ribosomal protein L18A (RPL18aB)	AT2G34480	21 kDa	0	5	0
histone H1.2	AT4G21640	28 kDa	11	0	0
F2D10.18	AT1G20690	75 kDa	4	6	0
BGLU43 (BETA GLUCOSIDASE 43)	AT3G18070	48 kDa	4	3	0	[9]
putative beta-1,3-glucanase	AT3G55430	48 kDa	1	0	7
40S ribosomal protein S16 (RPS16C)	AT5G18380	17 kDa	2	7	0
heat shock cognate 70 kDa protein 2	AT1G23190	71 kDa	38	93	0
Probable phosphoglucomutase, cytoplasmic 1	At1g23190	63 kDa	0	8	0
glycosyl hydrolase family 17 protein	AT5G20870	55 kDa	4	0	5
coatomer protein complex, subunit alpha, putative	AT1G62020*	137 kDa	3	7	0
myrosinase-associated protein	AT1G54000	43 kDa	1	0	10
ADK1 (adenosine kinase 1)	AT3G09820	38 kDa	0	65	0	[53], [16]
RGP1 (REVERSIBLY GLYCOSYLATED POLYPEPTIDE 1)	AT3G02230	41 kDa	0	65	0
60S ribosomal protein L27 (RPL27C)	AT4G15000	15 kDa	3	6	0
IAR3 (IAA-ALANINE RESISTANT 3)	AT1G51760	48 kDa	0	0	10
4-methyl-5(b-hydroxyethyl)-thiazole monophosphate biosynthesis protein	AT3G14990	42 kDa	0	13	0
PATL2 (PATELLIN 2)	AT1G22530	76 kDa	11	0	0
At1g72160/T9N14_8	At1g72160	45 kDa	14	0	0
TUB5	At1g20010	51 kDa	0	40	44
late embryogenesis abundant family protein / LEA family protein	AT2G44060	36 kDa	0	4	3	[10]
AtMC4 (metacaspase 4)	AT1G79340	45 kDa	3	5	0
translational inhibitor protein like	AT3G20390	28 kDa	0	8	0	[2]
ATP synthase CF1 beta subunit	ATCG00480*	54 kDa	12	0	0
40S ribosomal protein S3A (RPS3aA)	AT3G04840	30 kDa	6	5	0	[53]
unknown protein	AT5G43830	28 kDa	5	0	7
expansin At-EXPA1	AT1G69530	25 kDa	0	0	9
XTH17 (XYLOGLUCAN ENDOTRANSGLUCOSYLASE/HYDROLASE 17)	AT1G65310*	32 kDa	0	0	5
PLDALPHA2 (phosphlipase d alpha 2)	AT1G52570	92 kDa	0	23	0
GMD1 (GDP-D-MANNOSE 4,6-DEHYDRATASE 1)	AT5G66280	41 kDa	0	12	0	[10]
V-type proton-ATPase	AT4G11150	26 kDa	1	0	0	[10]
TIL (TEMPERATURE-INDUCED LIPOCALIN)	AT5G58070	21 kDa	1	0	11
transporter-like protein	At3g53960	?	0	0	12
histone H3.2	AT4G40030	19 kDa	7	0	0
photosystem II protein D1	chloroplastic	39 kDa	10	0	0
DNA-binding family protein / remorin family protein	AT3G61260	23 kDa	15	0	0
putative protein kinase [Arabidopsis thaliana]	AT1G53070	30 kDa	0	0	5
AtTLP3 (TUBBY LIKE PROTEIN 3)	AT2G47900	45 kDa	2	0	7
60S acidic ribosomal protein P0 (RPP0A)	AT2G40010*	34 kDa	6	0	0
60S ribosomal protein L4/L1 (RPL4A)	AT3G09630*	45 kDa	9	0	0
IDH2 (ISOCITRATE DEHYDROGENASE SUBUNIT 2)	AT2G17130	40 kDa	0	0	9
DWF1 (DWARF 1)	AT3G19820	65 kDa	9	0	0
photosystem II protein D2	ATCG00270	40 kDa	10	0	0
60S ribosomal protein L21	AT1G57660	19 kDa	11	0	0
S18.A ribosomal protein	AT1G22780	18 kDa	0	10	0
HTA6; DNA binding	AT5G59870	16 kDa	11	0	0
CPN20 (CHAPERONIN 20)	AT5G20720	27 kDa	0	0	9
succinyl-CoA ligase (GDP-forming) alpha-chain, mitochondrial	AT5G08300	36 kDa	0	0	7
FIB2 (FIBRILLARIN 2)	AT4G25630	34 kDa	1	0	8
VDAC2 (VOLTAGE DEPENDENT ANION CHANNEL 2)	AT5G67500	30 kDa	0	0	8
chorismate synthase, putative	AT1G48850	47 kDa	0	0	8
ATUBA2; ubiquitin activating enzyme/ ubiquitin-protein ligase	AT5G06460	120 kDa	0	11	0	[10]
leucine-rich repeat family protein / extensin family protein	AT4G13340	82 kDa	0	0	13
putative mitochondrial processing peptidase	AT3G02090	52 kDa	5	0	0
putative glucan endo-1-3-beta-glucosidase	AT3G07320	51 kDa	0	0	9
cysteine proteinase A494, putative / thiol protease, putative	AT2G21430	40 kDa	0	0	10
dihydrolipoamide acetyltransferase	AT3G13930	60 kDa	10	0	0
Unknown protein	AT3G63270	?	9	0	0
transducin family protein / WD-40 repeat family protein	AT2G30050	33 kDa	0	0	12	[10]
CSD2 (COPPER/ZINC SUPEROXIDE DISMUTASE 2)	AT2G28190	22 kDa	0	4	3	[9],[53], [2], [62]
ATCAP1 (ARABIDOPSIS THALIANA CYCLASE ASSOCIATED PROTEIN 1)	AT4G34490	51 kDa	0	4	2	[10]
ERD2 (EARLY-RESPONSIVE TO DEHYDRATION 2)	AT1G56410	68 kDa	25	76	0
SAM1 (S-ADENOSYLMETHIONINE SYNTHETASE 1)	AT1G02500	43 kDa	44	0	67	[53], [10], [16]
epithiospecifier	AT1G54040	37 kDa	0	6	0	[13]
elongation factor 1B alpha-subunit 2 (eEF1Balpha2)	AT5G19510	24 kDa	0	0	7
kinesin-like protein	AT5G60930	150 kDa	0	0	7
60S ribosomal protein L11 (RPL11B)	AT3G58700	21 kDa	0	8	0
unknown protein	At1g11820	36 kDa	2	0	3
unknown protein	AT3G01670	94 kDa	4	0	0	[72]
peroxidase, putative	AT4G11290	36 kDa	0	0	16	[62]
hypothetical protein	AT1G51980	53 kDa	5	0	0
60S ribosomal protein L22-2 (RPL22B)	AT3G05560	14 kDa	9	0	0	[10]
GAMMA-H2AX (GAMMA HISTONE VARIANT H2AX)	AT1G54690	15 kDa	2	0	0
PBB1; endopeptidase/ peptidase/ threonine-type endopeptidase	AT3G27430	30 kDa	0	2	0	[10]
Leucine-rich repeat transmembrane protein kinase	At1g53430	?	0	3	0
meprin and TRAF homology domain-containing protein / MATH domain-containing protein	AT3G20370	43 kDa	3	1	0
glyoxalase II, putative	AT1G53580	32 kDa	0	1	4
VLN2 (VILLIN 2)	AT2G41740	108 kDa	4	2	0	[10]
pentatricopeptide repeat-containing protein	AT3G50420	?	3	2	0
dicarboxylate/tricarboxylate carrier (DTC)	AT5G19760	32 kDa	5	0	0
peptidyl-prolyl cis-trans isomerase / cyclophilin (CYP2)	AT2G21130	18 kDa	0	10	6	[53], [2], [13], [69]
PAA2 (20S PROTEASOME SUBUNIT PAA2)	AT2G05840	27 kDa	0	4	0	[10]
VAMP721 (VESICLE-ASSOCIATED MEMBRANE PROTEIN 721)	AT1G04750	25 kDa	7	0	0
putative splicing factor	AT3G49430	33 kDa	0	0	4	[10]
pectinacetylesterase, putative	AT5G45280	42 kDa	0	0	22
cinnamyl-alcohol dehydrogenase, putative (CAD)	AT5G19440	36 kDa	0	5	0
photosystem I P700 chlorophyll a apoprotein A1	ATCG00350	83 kDa	2	0	0
ATCBR (ARABIDOPSIS THALIANA NADH:CYTOCHROME B5 REDUCTASE 1)	AT5G17770	31 kDa	6	0	0
ATRAB11C (ARABIDOPSIS RAB GTPASE 11C)	AT1G09630	24 kDa	5	0	0	[10]
hypothetical protein	AT3G61450	?	0	0	6
40S ribosomal protein S8 (RPS8A)	AT5G20290	25 kDa	3	0	0
ATEXPA6 (ARABIDOPSIS THALIANA EXPANSIN A6)	AT2G28950	28 kDa	2	0	5
PSBP-1 (PHOTOSYSTEM II SUBUNIT P-1)	AT1G06680	28 kDa	0	0	4
EDA9 (embryo sac development arrest 9)	AT4G34200	63 kDa	8	0	0
putative glutathione reductase	AT3G24170	54 kDa	0	4	0	[10], [70]
RPN1B (26S PROTEASOME REGULATORY SUBUNIT S2 1B)	AT4G28470	98 kDa	0	7	0
cytochrome c oxidase subunit 2	AtMg00160	29 kDa	5	0	0
aminomethyltransferase, putative	AT1G11860	44 kDa	0	3	0
STV1 (SHORT VALVE1); structural constituent of ribosome	AT3G53020	19 kDa	1	0	0
LRR1; ATP binding / kinase/ protein serine/threonine kinase	AT5G16590	67 kDa	7	0	0
HSP associated protein like	AT4G22670	69 kDa	0	9	0
PRXIIF (PEROXIREDOXIN IIF)	AT3G06050	21 kDa	1	0	1
60S ribosomal protein L26 (RPL26A)	AT3G49910	17 kDa	5	2	0
ATGDI1 (GUANOSINE NUCLEOTIDE DIPHOSPHATE DISSOCIATION INHIBITOR 1)	AT2G44100	48 kDa	1	0	0
40S ribosomal protein S20	AT3G47370	14 kDa	4	0	0
type I phosphodiesterase/nucleotide pyrophosphatase family protein	AT4G29700	52 kDa	0	3	0
MOD1 (MOSAIC DEATH 1)	AT2G05990	41 kDa	0	5	0
plastocyanin-like domain-containing protein	AT5G15350	19 kDa	0	2	3
ADSS (ADENYLOSUCCINATE SYNTHASE)	AT3G57610	53 kDa	0	5	0
eukaryotic protein synthesis initiation factor 4A	AT3G13920*	47 kDa	4	0	0
ATRAB8A; GTP binding	AT3G46060*	24 kDa	3	0	0
GLP10 (GERMIN-LIKE PROTEIN 10); manganese ion binding / nutrient reservoir	AT3G62020	24 kDa	0	0	7
At1g09780/F21M12_17	At1g09780	61 kDa	0	0	6	[10]
PSBO1 (PS II OXYGEN-EVOLVING COMPLEX 1)	AT5G66570	35 kDa	0	0	71	[2]
S-adenosyl-L-methionine-dependent methyltransferases superfamily protein	AT4G18030	70 kDa	6	0	0
ATEXLA2 (ARABIDOPSIS THALIANA EXPANSIN-LIKE A2)	AT4G38400	29 kDa	0	0	6
GAD2 (GLUTAMATE DECARBOXYLASE 2)	AT1G65960	56 kDa	0	2	0	[53]
TCTP (TRANSLATIONALLY CONTROLLED TUMOR PROTEIN)	AT3G16640	19 kDa	0	7	0	[10], [16]
EMB3010 (embryo defective 3010)	AT5G10360	28 kDa	6	0	0
TUB1; GTP binding / GTPase/ structural molecule	AT1G75780	50 kDa	0	37	31	[53]
p23 co-chaperone	AT4G02450	25 kDa	1	0	4	[10]
putative nucleolar protein	AT3G12860	52 kDa	3	0	0
PFK3 (PHOSPHOFRUCTOKINASE 3)	AT4G26270	54 kDa	0	6	0
ATAPP1; N-1-naphthylphthalamic acid binding / aminopeptidase	AT4G36760	72 kDa	0	5	0	[10]
ALDH7B4 (Aldehyde Dehydrogenase 7B4)	AT1G54100	54 kDa	0	6	0
resistance protein Sorb5	AT5G35450	?	0	0	4
lamin	AT4G12880	15 kDa	0	0	8
fructose-bisphosphate aldolase, putative	AT4G38970	43 kDa	0	1	0	[2]
2-oxoglutarate dehydrogenase, E1 component	At5g65750	76 kDa	0	5	0
RD19 (RESPONSIVE TO DEHYDRATION 19)	AT4G39090	40 kDa	0	0	5
transcription factor APFI	AT1G47260	30 kDa	0	0	6
ATEXPA10 (ARABIDOPSIS THALIANA EXPANSIN A 10)	AT1G26770	28 kDa	0	0	3
DNA repair protein RAD23, putative	AT3G02540*	35 kDa	0	0	4
UDP-glucose 6-dehydrogenase, putative	AT3G29360	53 kDa	0	32	0	[10]
PRK (PHOSPHORIBULOKINASE)	AT1G32060	44 kDa	0	6	0
type 2 peroxiredoxin, putative	AT1G65980	17 kDa	0	0	5	[13]
leucine-rich repeat family protein	AT3G19320	55 kDa	0	0	7
40S ribosomal protein S14 (RPS14A)	AT2G36160*	16 kDa	2	0	0
oligouridylate-binding protein, putative	AT3G14100*	47 kDa	0	0	3
60S ribosomal protein L7 (RPL7B)	AT2G01250	28 kDa	0	3	0
gi|42572313-R	AT3G07930	?	4	0	0
lactate dehydrogenase	At4g17260	38 kDa	0	4	0	[10]
beta-hydroxyacyl-ACP dehydratase, putative	AT2G22230	24 kDa	0	4	0
gamma-aminobutyrate transaminase subunit precursor	AT3G22200	55 kDa	0	4	0
GRP2 (GLYCINE RICH PROTEIN 2)	AT4G38680	19 kDa	0	2	0
ATTGG1 myrosinase	AT5g26000	61 kDa	0	8	8	[10], [16], [2]
RPL27AB; structural constituent of ribosome	AT1G23290	16 kDa	1	1	0
SRC2 (SOYBEAN GENE REGULATED BY COLD-2)	AT1G09070	34 kDa	1	0	3	[10]
GAPCP-2	AT1G79530*	45 kDa	1	3	0
beta-glucosidase 1	AT1G52400	61 kDa	3	0	0
unknown protein	AT4G20850	149 kDa	0	1	0	[10]
lysosomal Pro-X carboxypeptidase	AT5G65760	60 kDa	0	4	0
60S ribosomal protein L6 (RPL6A)	AT1G18540	26 kDa	4	0	0
Coatomer subunit beta-1	At4g31480	106 kDa	0	3	0
MTHSC70-2 (MITOCHONDRIAL HSP70 2)	AT5G09590	73 kDa	0	7	0
serine carboxypeptidase S28 family protein	AT4G36195	55 kDa	0	3	0
unknown protein	At5g04885	61 kDa	0	5	0
cyclin-related protein	AT1G70620	?	5	0	0
Profilin-5	At5g56600	14 kDa	0	5	0	[53], [10], [69]
protein kinase-related	AT5G59010	55 kDa	2	0	0
cytosol aminopeptidase	AT2G24200*	55 kDa	2	0	1	[10]
ALPHA-L-ARABINOFURANOSIDASE	AT3g10740	75 kDa	0	1	0
EMB2719 (EMBRYO DEFECTIVE 2719)	AT1G20200	56 kDa	0	3	0	[10]
gi|15218699-R	T1G03060	?	2	0	0
PAC1; endopeptidase/ peptidase/ threonine-type endopeptidase	AT3G22110	27 kDa	0	3	0	[10]
60S ribosomal protein L37 (RPL37A)	AT1G52300*	11 kDa	4	0	0
thaumatin-like protein, putative / pathogenesis-related protein, putative	AT1G73620	28 kDa	0	0	3
RTM2 (RESTRICTED TEV MOVEMENT 2)	AT5G04890	41 kDa	4	0	0
similar to aminoacyl-tRNA synthetases	AT5G26710	82 kDa	0	3	0	[10]
phosphoribulokinase/uridine kinase-like protein	AT1G73980	?	3	0	0
PP2AA2 (PROTEIN PHOSPHATASE 2A SUBUNIT A2)	AT1G13320*	66 kDa	0	1	0
Unknown protein	AT4G01690	58 kDa	0	0	2
Putative pentatricopeptide repeat-containing protein	At3g01580	?	2	0	0
Potassium channel AKT6	At2g25600	?	2	0	0
26S protease regulatory complex subunit 4, putative	AT2G20140	49 kDa	0	3	0
long-chain-fatty-acid--CoA ligase family protein	AT2G04350	78 kDa	3	0	0
COS1 (COI1 SUPPRESSOR1)	AT2G44050	24 kDa	0	3	0
strictosidine synthase family protein	AT3G57020	41 kDa	2	0	0
pseudouridine synthase family protein	AT4G21770	53 kDa	2	0	0
KH domain-containing protein	AT2G25970	65 kDa	0	0	3
TGF-beta receptor interacting protein 1 homolog	AT2G46280	36 kDa	0	0	2
3-hydroxyisobutyryl-CoA hydrolase-like protein 3	AT4G13360	41 kDa	0	2	0
protein transport protein SEC13 family protein / WD-40 repeat family protein	AT3G01340	33 kDa	0	0	2
G6PD6 (GLUCOSE-6-PHOSPHATE DEHYDROGENASE 6)	AT5G40760	59 kDa	0	2	0	[10]
AtPPa6 (Arabidopsis thaliana pyrophosphorylase 6)	AT5G09650	33 kDa	0	2	0	[2]
unknown protein	At2g26100	37 kDa	2	0	0
cellulose synthase	At5g64740	88 kDa	2	0	0
Table S3: Proteins identified by matching peptide sequences against the Arabidopsis genome, including spectrum counts for each extraction methodology and whether the protein has previously been identified in the phloem. (*indicates family ambiguity)

## Sheet: new
GTP binding Elongation factor Tu family protein	At1g07930	50 kDa	31	25	23	100	52	44
TUB2; GTP binding / GTPase/ structural molecule [Arabidopsis thaliana]	AT5G62690	51 kDa	15	16	15	36	40	44
aspartic-type endopeptidase	AT5G07030	49 kDa	7	0	24	22	4	71
malate dehydrogenase (NAD)	AT1G53240	36 kDa	8	16	15	13	56	34
luminal binding protein (BiP)	AT5G28540	73 kDa	16	11	9	45	32	29
PSBO2 (PHOTOSYSTEM II SUBUNIT O-2)	At3g50820	35 kDa	3	0	19	21	0	70
leucine-rich repeat family protein [Arabidopsis thaliana]	AT3G20820	40 kDa	2	0	18	9	0	63
AAC1 (ADP/ATP CARRIER 1)	AT3G08580	41 kDa	19	0	0	70	0	0
vacuolar ATP synthase subunit B	AT1G76030	54 kDa	18	0	9	37	0	31
unknown protein	AT5G11420	40 kDa	6	5	4	41	5	16
CRT1 (CALRETICULIN 1)	AT1G56340	49 kDa	11	7	9	20	10	33
HTB4; DNA binding	AT5G59910	16 kDa	22	2	0	48	0	0
pectinacetylesterase	AT4G19410	42 kDa	1	2	4	26	11	30
CAT3 (CATALASE 3)	AT1G20620	57 kDa	4	7	0	40	18	0
COR47 (COLD-REGULATED 47)	AT1G20440	30 kDa	1	3	2	9	14	11
myrosinase TGG2	At5g25980	63 kDa	8	2	4	27	8	11
UDP-glucose 6-dehydrogenase	AT5G39320	53 kDa	1	10	0	0	47	1
ATNADP-ME2 (NADP-malic enzyme 2)	AT5G11670	64 kDa	0	16	0	0	46	0
class III ADH, glutathione-dependent formaldehyde dehydrogenase	AT5G43940	41 kDa	2	3	9	4	8	25
cyclophilin	AT2G29960	22 kDa	0	2	6	13	5	20
transitional endoplasmic reticulum ATPase	AT3G09840	94 kDa	3	16	0	0	33	0
VDAC1 (VOLTAGE DEPENDENT ANION CHANNEL 1)	AT3G01280	29 kDa	0	0	9	12	0	34
EXGT-A1 (ENDOXYLOGLUCAN TRANSFERASE)	AT2G06850	34 kDa	0	6	11	6	14	14
SUS1 (SUCROSE SYNTHASE 1)	AT5G20830	93 kDa	6	20	0	0	25	0
PATL1 (PATELLIN 1)	AT1G72150	64 kDa	3	0	8	14	0	11
AT3g52500	AT3g52500	51 kDa	0	0	3	5	0	37
ATPDIL1-1 (PDI-LIKE 1-1)	AT1G21750	56 kDa	7	2	9	9	1	20
glycosyl hydrolase family 3 protein	AT5G20950	68 kDa	3	1	8	0	1	29
ATARCA; nucleotide binding	AT1G18080	36 kDa	3	4	1	13	13	5
MAT3 (methionine adenosyltransferase 3)	AT2G36880	42 kDa	11	3	11	42	0	73
FLA1 (FASCICLIN-LIKE ARAB INOGALACTAN 1)	AT5G55730	45 kDa	0	5	5	0	26	6
RPL23AA (RIBOSOMAL PROTEIN L23AA)	AT2G39460	17 kDa	1	9	0	9	18	0
ARFA1D; GTP binding / phospholipase activator/ protein binding	AT1G70490*	21 kDa	2	5	0	14	10	0
ubiquitin extension protein	AT1G23410	18 kDa	5	3	0	15	5	0
PIP1A (PLASMA MEMBRANE INTRINSIC PROTEIN 1A)	AT3G61430	31 kDa	9	3	0	20	4	2
EMB2296 (embryo defective 2296)	AT2G18020*	28 kDa	4	3	0	19	9	0
FBR12 (FUMONISIN B1-RESISTANT12)	AT1G26630	15 kDa	0	2	2	6	11	22
RPS15 (CYTOSOLIC RIBOSOMAL PROTEIN S15)	AT1G04270	17 kDa	2	5	0	12	23	0
disease resistance response	AT1G55210	21 kDa	0	0	3	5	0	18
mitochondrial phosphate transporter	AT5G14040	40 kDa	8	0	0	30	0	0
cytosolic malate dehydrogenase	AT5G43330	36 kDa	8	19	11	33	63	33
NDPK3 (NUCLEOSIDE DIPHOSPHATE KINASE 3)	AT4G11010	26 kDa	4	4	4	9	1	20
aminotransferase class I and II family protein	AT4G23590	47 kDa	3	2	0	8	17	6
unknown protein	AT3G08030	39 kDa	3	0	6	4	0	27
elongation factor 1B-gamma	AT1G09640	47 kDa	3	12	0	0	18	0
GDH2 (GLUTAMATE DEHYDROGENASE 2)	AT5G07440	45 kDa	0	6	0	0	20	0
FLA7 (FASCICLIN-LIKE ARABINOOGALACTAN 7)	AT2G04780	27 kDa	6	3	1	13	6	4
60S ribosomal protein L7A (RPL7aB)	AT3G62870	29 kDa	0	12	0	0	21	0
EXL2 (EXORDIUM LIKE 2)	AT5G64260	33 kDa	0	0	9	0	0	19
sks5 (SKU5 Similar 5)	AT1G76160	60 kDa	2	4	0	7	22	0
60S ribosomal protein L37a (RPL37aC)	AT3G60245	10 kDa	6	7	0	6	10	0
unknown protein	At1g20450	30 kDa	1	2	0	10	7	6
fasciclin-like arabinogalactan-protein 2	AT4G12730	43 kDa	0	4	5	0	10	15
UBC10 (ubiquitin-conjugating enzyme 10)	AT5G53300	17 kDa	0	4	3	0	11	11
putative methionine synthase	AT3G03780	85 kDa	0	30	0	0	80	6
60S ribosomal protein L15 (RPL15A)	AT4G16720	24 kDa	0	2	0	1	18	0
fructose-bisphosphate aldolase	AT2G01140	42 kDa	2	7	0	0	18	0
globulin-like protein	At1g07750	38 kDa	0	7	0	0	22	0
ribosomal protein S4	AT5G58420	28 kDa	2	9	0	2	3	2
hypothetical protein	AT1G43170	63 kDa	1	5	0	8	12	0
60S ribosomal protein L13 (RPL13D)	AT5G23900	23 kDa	1	2	0	14	10	0
SFGH (S-FORMYLGLUTATHIONE HYDROLASE)	AT2G41530	32 kDa	0	5	0	1	20	0
PSAT; O-phospho-L-serine:2-oxoglutarate aminotransferase	AT4G35630	47 kDa	0	0	6	0	0	21
aspartyl protease family protein	AT3G54400	45 kDa	4	2	1	12	0	8
SDH1-1; ATP binding / succinate dehydrogenase	AT5G66760	70 kDa	2	0	7	5	0	12
Photosystem II CP43 chlorophyll apoprotein	AtCg00280	50 kDa	6	0	0	22	0	0
TUA3; structural constituent of cytoskeleton	AT5G19770	50 kDa	0	11	6	0	44	30
EMB1467 (embryo defective 1467)	AT5G37510	82 kDa	5	0	2	13	0	3
myrosinase-binding protein-like protein	AT1G52030	70 kDa	1	2	1	0	12	9
60S ribosomal protein L30 (RPL30A)	AT1G36240	12 kDa	1	4	0	2	16	0
RPS15A (ribosomal protein s15a)	AT1G07770	15 kDa	2	1	0	4	13	0
EMB1080 (embryo defective 1080)	AT3G48930	18 kDa	0	5	0	2	15	0
ATP synthase gamma chain, mitochondrial (ATPC)	AT2G33040	35 kDa	3	0	0	23	0	0
At1g76180 [Arabidopsis thaliana]	AT1G76180	21 kDa	2	0	4	14	16	18
calreticulin [Arabidopsis thaliana]	AT1G09210	47 kDa	13	7	12	25	0	36
TUB4; structural constituent of cytoskeleton	AT5G44340	50 kDa	9	17	17	23	45	48
RPL18 (RIBOSOMAL PROTEIN L18)	AT3G05590	21 kDa	2	4	0	6	7	0
60S ribosomal protein L9 (RPL90D)	AT4G10450	22 kDa	4	3	0	8	5	0
TIM (TRIOSEPHOSPHATE ISOMERASE)	AT2G21170	33 kDa	0	2	0	3	18	8
subtilase family protein	AT2G05920	80 kDa	0	2	7	0	0	15
smB (small nuclear ribonucleoprotein associated protein B)	AT4G20440	27 kDa	0	0	2	1	0	19
XYL1 (ALPHA-XYLOSIDASE 1)	AT1G68560	102 kDa	0	0	8	0	1	13
GL22 (GERMIN-LIKE PROTEIN SUBFAMILY 2 MEMBER 2 PRECURSOR.)	AT1G02335	23 kDa	0	0	3	0	0	18
glycine cleavage system H protein, mitochondrial, putative	AT1G32470	18 kDa	0	5	2	4	8	4
ribulose bisphosphate carboxylase small chain 1B	AT5G38430	20 kDa	0	1	0	6	11	1
unknown	AT5G39570	44 kDa	1	0	0	2	1	12
AALP (Arabidopsis aleurain-like protease)	AT5G60360	39 kDa	0	2	2	0	10	6
hypothetical protein	At3g21100	66 kDa	2	0	0	5	2	3
NADH-ubiquinone oxidoreductase 20 kDa subunit, mitochondrial	AT5G11770	24 kDa	1	0	6	0	0	11
MTHFR1 (METHYLENETETRAHYDROFOLATE REDUCTASE 1)	AT3G59970	66 kDa	0	8	2	0	8	0
ATP synthase CF1 alpha subunit	ATCG00120	55 kDa	6	0	0	22	0	0
Chain A, Ll-Diaminopimelate Aminotransferase Complexed With L-Malate Ion	AT4G33680	47 kDa	0	4	0	0	15	0
cysteine proteinase, putative / thiol protease, putative	AT5G43060	51 kDa	0	3	4	3	2	10
ATRPS5B (RIBOSOMAL PROTEIN 5B)	AT2G37270	23 kDa	0	6	0	5	10	0
GR-RBP5 (glycine-rich RNA-binding protein 5)	AT1G74230	29 kDa	2	0	10	0	0	6
KAS I (3-KETOACYL-ACYL CARRIER PROTEIN SYNTHASE I)	AT5G46290	50 kDa	0	0	9	2	0	5
calnexin 1 (CNX1)	AT5G61790	60 kDa	7	0	0	14	0	0
TGA1, bZIP transcription factor family	AT5G65210*	?	1	2	1	10	0	6
HMGB1 (HIGH MOBILITY GROUP B 1)	AT3G51880	20 kDa	0	3	0	6	7	0
SIR; sulfite reductase (ferredoxin)	AT5G04590	72 kDa	0	4	0	2	9	0
GAMMA CA3 (GAMMA CARBONIC ANHYDRASE 3)	AT5G66510	29 kDa	0	0	4	2	0	13
Theoretical protein, similar to plasma membrane ATPase 2 (proton pump)	AT1G80660*	94 kDa	7	0	0	9	0	0
ACT2 (ACTIN 2)	AT3G18780	42 kDa	25	11	16	80	47	69
Unknown protein	AT1G41830	61 kDa	4	7	0	0	18	0
PDC2 (pyruvate decarboxylase-2)	AT5G54960	66 kDa	0	3	0	0	14	0
ADH1 (ALCOHOL DEHYDROGENASE 1)	AT1G77120	41 kDa	0	0	4	0	0	15
60S ribosomal protein L13A (RPL13aB)	AT3G24830	23 kDa	0	1	0	4	11	0
leucine-rich repeat family protein / extensin family protein	AT3G24480	55 kDa	0	0	4	0	0	12
unknown protein	At1g78830	50 kDa	0	0	5	0	0	12
UVR8 (UVB-RESISTANCE 8); chromatin binding / guanyl-nucleotide exchange factor	AT5G63860	47 kDa	0	8	0	0	11	0
MDH (MALATE DEHYDROGENASE)	AT2G22170	42 kDa	0	8	4	1	18	0
lipid-associated family protein	AT1G67280	20 kDa	1	0	4	2	0	11
60S ribosomal protein L10 (RPL10B)	AT1G26910	25 kDa	3	0	0	4	4	0
kinesin motor protein-like protein	AT3G12020	?	0	0	0	3	7	5
BXL1 (BETA-XYLOSIDASE 1)	AT5G49360	84 kDa	0	0	9	0	0	7
protein disulfide isomerase precursor-like	AT5G60640	66 kDa	0	0	3	0	0	13
AT-P4H-2 (A. THALIANA P4H ISOFORM 2)	AT3G06300	33 kDa	0	0	4	2	0	8
40S ribosomal protein S9 (RPS9B)	AT5G15200	23 kDa	0	4	0	1	6	0
subtilase family protein	At3g12020	79 kDa	2	0	1	0	0	10
60S ribosomal protein L18A (RPL18aB)	AT2G34480	21 kDa	0	3	0	0	5	0
histone H1.2	AT4G21640	28 kDa	4	0	0	11	0	0
F2D10.18	AT1G20690	75 kDa	0	2	0	4	6	0
putative beta-1,3-glucanase	AT3G55430	48 kDa	0	0	4	1	0	7
40S ribosomal protein S16 (RPS16C)	AT5G18380	17 kDa	2	1	0	2	7	0
heat shock cognate 70 kDa protein 2	AT1G23190	71 kDa	0	24	0	38	93	0
Probable phosphoglucomutase, cytoplasmic 1	At1g23190	63 kDa	2	0	0	0	8	0
glycosyl hydrolase family 17 protein	AT5G20870	55 kDa	0	0	4	4	0	5
coatomer protein complex, subunit alpha, putative	AT1G62020*	137 kDa	0	5	0	3	7	0
myrosinase-associated protein	AT1G54000	43 kDa	0	0	5	1	0	10
ADK1 (adenosine kinase 1)	AT3G09820	38 kDa	0	16	2	0	65	0
RGP1 (REVERSIBLY GLYCOSYLATED POLYPEPTIDE 1)	AT3G02230	41 kDa	4	19	0	0	65	0
60S ribosomal protein L27 (RPL27C)	AT4G15000	15 kDa	0	0	0	3	6	0
IAR3 (IAA-ALANINE RESISTANT 3)	AT1G51760	48 kDa	0	0	4	0	0	10
4-methyl-5(b-hydroxyethyl)-thiazole monophosphate biosynthesis protein	AT3G14990	42 kDa	0	2	0	0	13	0
PATL2 (PATELLIN 2)	AT1G22530	76 kDa	2	0	0	11	0	0
At1g72160/T9N14_8	At1g72160	45 kDa	0	0	0	14	0	0
beta tubulin	At1g20010	51 kDa	13	16	15	0	40	44
AtMC4 (metacaspase 4)	AT1G79340	45 kDa	0	2	2	3	5	0
ATP synthase CF1 beta subunit	ATCG00480*	54 kDa	3	0	6	12	0	0
40S ribosomal protein S3A (RPS3aA)	AT3G04840	30 kDa	2	0	0	6	5	0
unknown protein	AT5G43830	28 kDa	0	0	1	5	0	7
expansin At-EXPA1	AT1G69530	25 kDa	0	0	4	0	0	9
XTH17 (XYLOGLUCAN ENDOTRANSGLUCOSYLASE/HYDROLASE 17)	AT1G65310*	32 kDa	0	0	4	0	0	5
PLDALPHA2 (phosphlipase d alpha 2)	AT1G52570	92 kDa	0	6	0	0	23	0
TIL (TEMPERATURE-INDUCED LIPOCALIN)	AT5G58070	21 kDa	0	0	0	1	0	11
transporter-like protein	At3g53960	?	0	0	2	0	0	12
histone H3.2	AT4G40030	19 kDa	0	0	0	7	0	0
photosystem II protein D1	chloroplastic	39 kDa	0	0	0	10	0	0
DNA-binding family protein / remorin family protein	AT3G61260	23 kDa	0	0	0	15	0	0
putative protein kinase [Arabidopsis thaliana]	AT1G53070	30 kDa	0	3	1	0	0	5
AtTLP3 (TUBBY LIKE PROTEIN 3)	AT2G47900	45 kDa	0	0	2	2	0	7
60S acidic ribosomal protein P0 (RPP0A)	AT2G40010*	34 kDa	5	1	0	6	0	0
60S ribosomal protein L4/L1 (RPL4A)	AT3G09630*	45 kDa	3	0	0	9	0	0
IDH2 (ISOCITRATE DEHYDROGENASE SUBUNIT 2)	AT2G17130	40 kDa	0	0	5	0	0	9
DWF1 (DWARF 1)	AT3G19820	65 kDa	4	0	0	9	0	0
photosystem II protein D2	ATCG00270	40 kDa	4	0	0	10	0	0
60S ribosomal protein L21	AT1G57660	19 kDa	2	0	0	11	0	0
S18.A ribosomal protein	AT1G22780	18 kDa	0	1	0	0	10	0
HTA6; DNA binding	AT5G59870	16 kDa	4	0	0	11	0	0
CPN20 (CHAPERONIN 20)	AT5G20720	27 kDa	0	0	0	0	0	9
succinyl-CoA ligase (GDP-forming) alpha-chain, mitochondrial	AT5G08300	36 kDa	1	0	2	0	0	7
FIB2 (FIBRILLARIN 2)	AT4G25630	34 kDa	0	0	3	1	0	8
VDAC2 (VOLTAGE DEPENDENT ANION CHANNEL 2)	AT5G67500	30 kDa	2	0	1	0	0	8
chorismate synthase, putative	AT1G48850	47 kDa	0	0	3	0	0	8
leucine-rich repeat family protein / extensin family protein	AT4G13340	82 kDa	0	0	7	0	0	13
putative mitochondrial processing peptidase	AT3G02090	52 kDa	4	0	0	5	0	0
putative glucan endo-1-3-beta-glucosidase	AT3G07320	51 kDa	0	0	3	0	0	9
cysteine proteinase A494, putative / thiol protease, putative	AT2G21430	40 kDa	0	0	1	0	0	10
dihydrolipoamide acetyltransferase	AT3G13930	60 kDa	1	0	0	10	0	0
Unknown protein	AT3G63270	?	2	0	0	9	0	0
ERD2 (EARLY-RESPONSIVE TO DEHYDRATION 2)	AT1G56410	68 kDa	0	19	0	25	76	0
elongation factor 1B alpha-subunit 2 (eEF1Balpha2)	AT5G19510	24 kDa	0	2	3	0	0	7
kinesin-like protein	AT5G60930	150 kDa	0	0	0	0	0	7
60S ribosomal protein L11 (RPL11B)	AT3G58700	21 kDa	3	0	0	0	8	0
unknown protein	At1g11820	36 kDa	0	0	0	2	0	3
hypothetical protein	AT1G51980	53 kDa	6	0	0	5	0	0
GAMMA-H2AX (GAMMA HISTONE VARIANT H2AX)	AT1G54690	15 kDa	7	0	0	2	0	0
Leucine-rich repeat transmembrane protein kinase	At1g53430	?	0	1	0	0	3	0
meprin and TRAF homology domain-containing protein / MATH domain-containing protein	AT3G20370	43 kDa	0	1	0	3	1	0
glyoxalase II, putative	AT1G53580	32 kDa	0	1	2	0	1	4
pentatricopeptide repeat-containing protein	AT3G50420	?	1	1	0	3	2	0
dicarboxylate/tricarboxylate carrier (DTC)	AT5G19760	32 kDa	4	0	2	5	0	0
VAMP721 (VESICLE-ASSOCIATED MEMBRANE PROTEIN 721)	AT1G04750	25 kDa	4	0	0	7	0	0
pectinacetylesterase, putative	AT5G45280	42 kDa	0	0	4	0	0	22
cinnamyl-alcohol dehydrogenase, putative (CAD)	AT5G19440	36 kDa	0	2	0	0	5	0
photosystem I P700 chlorophyll a apoprotein A1	ATCG00350	83 kDa	5	0	0	2	0	0
ATCBR (ARABIDOPSIS THALIANA NADH:CYTOCHROME B5 REDUCTASE 1)	AT5G17770	31 kDa	2	0	0	6	0	0
hypothetical protein	AT3G61450	?	0	0	0	0	0	6
40S ribosomal protein S8 (RPS8A)	AT5G20290	25 kDa	4	3	0	3	0	0
ATEXPA6 (ARABIDOPSIS THALIANA EXPANSIN A6)	AT2G28950	28 kDa	0	0	2	2	0	5
PSBP-1 (PHOTOSYSTEM II SUBUNIT P-1)	AT1G06680	28 kDa	0	0	5	0	0	4
EDA9 (embryo sac development arrest 9)	AT4G34200	63 kDa	0	0	2	8	0	0
RPN1B (26S PROTEASOME REGULATORY SUBUNIT S2 1B)	AT4G28470	98 kDa	0	3	0	0	7	0
aminomethyltransferase, putative	AT1G11860	44 kDa	0	1	0	0	3	0
STV1 (SHORT VALVE1); structural constituent of ribosome	AT3G53020	19 kDa	7	0	0	1	0	0
LRR1; ATP binding / kinase/ protein serine/threonine kinase	AT5G16590	67 kDa	2	0	0	7	0	0
HSP associated protein like	AT4G22670	69 kDa	0	0	0	0	9	0
PRXIIF (PEROXIREDOXIN IIF)	AT3G06050	21 kDa	1	2	3	1	0	1
60S ribosomal protein L26 (RPL26A)	AT3G49910	17 kDa	2	0	0	5	2	0
ATGDI1 (GUANOSINE NUCLEOTIDE DIPHOSPHATE DISSOCIATION INHIBITOR 1)	AT2G44100	48 kDa	4	1	0	1	0	0
40S ribosomal protein S20	AT3G47370	14 kDa	1	0	1	4	0	0
type I phosphodiesterase/nucleotide pyrophosphatase family protein	AT4G29700	52 kDa	0	4	0	0	3	0
MOD1 (MOSAIC DEATH 1)	AT2G05990	41 kDa	0	3	0	0	5	0
plastocyanin-like domain-containing protein	AT5G15350	19 kDa	0	0	0	0	2	3
ADSS (ADENYLOSUCCINATE SYNTHASE)	AT3G57610	53 kDa	0	4	0	0	5	0
eukaryotic protein synthesis initiation factor 4A	AT3G13920*	47 kDa	3	0	0	4	0	0
ATRAB8A; GTP binding	AT3G46060*	24 kDa	2	0	0	3	0	0
GLP10 (GERMIN-LIKE PROTEIN 10); manganese ion binding / nutrient reservoir	AT3G62020	24 kDa	0	0	3	0	0	7
S-adenosyl-L-methionine-dependent methyltransferases superfamily protein	AT4G18030	70 kDa	1	0	0	6	0	0
ATEXLA2 (ARABIDOPSIS THALIANA EXPANSIN-LIKE A2)	AT4G38400	29 kDa	0	0	2	0	0	6
GAD2 (GLUTAMATE DECARBOXYLASE 2)	AT1G65960	56 kDa	0	4	0	0	2	0
EMB3010 (embryo defective 3010)	AT5G10360	28 kDa	0	0	0	6	0	0
TUB1; GTP binding / GTPase/ structural molecule	AT1G75780	50 kDa	0	15	0	0	37	31
putative nucleolar protein	AT3G12860	52 kDa	4	0	0	3	0	0
PFK3 (PHOSPHOFRUCTOKINASE 3)	AT4G26270	54 kDa	0	2	0	0	6	0
ALDH7B4 (Aldehyde Dehydrogenase 7B4)	AT1G54100	54 kDa	0	1	0	0	6	0
resistance protein Sorb5	AT5G35450	?	0	0	0	0	0	4
lamin	AT4G12880	15 kDa	0	0	0	0	0	8
2-oxoglutarate dehydrogenase, E1 component	At5g65750	76 kDa	0	2	0	0	5	0
RD19 (RESPONSIVE TO DEHYDRATION 19)	AT4G39090	40 kDa	0	0	3	0	0	5
transcription factor APFI	AT1G47260	30 kDa	0	0	9	0	0	6
DNA repair protein RAD23, putative	AT3G02540*	35 kDa	0	0	2	0	0	4
PRK (PHOSPHORIBULOKINASE)	AT1G32060	44 kDa	0	6	0	0	0	0
leucine-rich repeat family protein	AT3G19320	55 kDa	0	0	0	0	0	7
40S ribosomal protein S14 (RPS14A)	AT2G36160*	16 kDa	4	0	0	2	0	0
oligouridylate-binding protein, putative	AT3G14100*	47 kDa	0	0	2	0	0	3
60S ribosomal protein L7 (RPL7B)	AT2G01250	28 kDa	0	2	0	0	3	0
gi|42572313-R	AT3G07930	?	0	0	0	4	0	0
beta-hydroxyacyl-ACP dehydratase, putative	AT2G22230	24 kDa	0	1	0	0	4	0
gamma-aminobutyrate transaminase subunit precursor	AT3G22200	55 kDa	0	0	0	0	4	0
GRP2 (GLYCINE RICH PROTEIN 2)	AT4G38680	19 kDa	0	1	2	0	2	0
RPL27AB; structural constituent of ribosome	AT1G23290	16 kDa	0	2	0	1	1	0
GAPCP-2	AT1G79530*	45 kDa	1	3	0	0	0	0
beta-glucosidase 1	AT1G52400	61 kDa	1	0	0	3	0	0
lysosomal Pro-X carboxypeptidase	AT5G65760	60 kDa	0	1	0	0	4	0
60S ribosomal protein L6 (RPL6A)	AT1G18540	26 kDa	0	0	0	4	0	0
Coatomer subunit beta-1	At4g31480	106 kDa	0	0	0	0	3	0
MTHSC70-2 (MITOCHONDRIAL HSP70 2)	AT5G09590	73 kDa	0	0	0	0	7	0
serine carboxypeptidase S28 family protein	AT4G36195	55 kDa	0	0	0	0	3	0
unknown protein	At5g04885	61 kDa	0	0	0	0	5	0
cyclin-related protein	AT1G70620	?	0	0	0	5	0	0
protein kinase-related	AT5G59010	55 kDa	2	0	0	2	0	0
ALPHA-L-ARABINOFURANOSIDASE	AT3g10740	75 kDa	0	2	0	0	1	0
gi|15218699-R	T1G03060	?	0	1	0	2	0	0
60S ribosomal protein L37 (RPL37A)	AT1G52300*	11 kDa	4	0	0	0	0	0
thaumatin-like protein, putative / pathogenesis-related protein, putative	AT1G73620	28 kDa	0	0	3	0	0	0
RTM2 (RESTRICTED TEV MOVEMENT 2)	AT5G04890	41 kDa	0	0	0	4	0	0
phosphoribulokinase/uridine kinase-like protein	AT1G73980	?	0	0	0	3	0	0
PP2AA2 (PROTEIN PHOSPHATASE 2A SUBUNIT A2)	AT1G13320*	66 kDa	0	2	0	0	1	0
Unknown protein	AT4G01690	58 kDa	0	0	2	0	0	0
Putative pentatricopeptide repeat-containing protein	At3g01580	?	0	0	0	2	0	0
Potassium channel AKT6	At2g25600	?	0	0	0	2	0	0
26S protease regulatory complex subunit 4, putative	AT2G20140	49 kDa	0	3	0	0	0	0
long-chain-fatty-acid--CoA ligase family protein	AT2G04350	78 kDa	3	0	0	0	0	0
COS1 (COI1 SUPPRESSOR1)	AT2G44050	24 kDa	0	3	0	0	0	0
strictosidine synthase family protein	AT3G57020	41 kDa	2	0	0	0	0	0
pseudouridine synthase family protein	AT4G21770	53 kDa	0	0	0	2	0	0
KH domain-containing protein	AT2G25970	65 kDa	0	0	3	0	0	0
TGF-beta receptor interacting protein 1 homolog	AT2G46280	36 kDa	0	0	2	0	0	0
3-hydroxyisobutyryl-CoA hydrolase-like protein 3	AT4G13360	41 kDa	0	2	0	0	0	0
protein transport protein SEC13 family protein / WD-40 repeat family protein	AT3G01340	33 kDa	0	0	0	0	0	2
unknown protein	At2g26100	37 kDa	0	0	0	2	0	0
cellulose synthase	At5g64740	88 kDa	0	0	0	2	0	0

## Sheet: Sheet3
	Arabidopsis gene match		Spectrum Counts			Previously recorded in Phloem		SDS	SOLUBLE	CHAPSO
		size	SDS	Soluble	CHAPSO			A	B	C	A+B	A+C	B+C	A+B+C
GTP binding Elongation factor Tu family protein	At1g07930	50 kDa	100	52	44		ALL	67	74	53	62	42	27	52	377
ACT7 (ACTIN 7)	At5g09810	42 kDa	84	52	97	1, 2, 4, 5	PREVIOUSLY PUBLISHED	9	29	9	26	14	15	25	127
GAPC2 (GLYCERALDEHYDE-3-PHOSPHATE DEHYDROGENASE C2)	AT1G13440	37 kDa	60	103	55	2, 6	not previously published	59	45	44	36	28	12	27
ATP synthase beta chain 2	AT5G08690	60 kDa	119	0	98	7
S-adenosyl-L-homocystein hydrolase [Arabidopsis thaliana]	AT4G13940	53 kDa	37	139	0	4, 5, 7
ATMS1; 5-methyltetrahydropteroyltriglutamate-homocysteine S-methyltransferase	AT5g17920	84 kDa	43	118	8	2, 5, 7
HSC70-1 (HEAT SHOCK COGNATE PROTEIN 70-1)	AT5G02500	71 kDa	41	126	0	4, 5, 8, 9
LOS2; copper ion binding / phosphopyruvate hydratase	AT2G36530	48 kDa	24	29	93	4, 5, 7
ATP synthase subunit alpha, mitochondrial	Mitochondrial	55 kDa	142	0	19
malate dehydrogenase	AT1G04410	36 kDa	35	85	34	1, 2, 4, 5, 7, 9
fructose-bisphosphate aldolase	AT3G52930	39 kDa	23	101	11	7
SAM-2 (S-ADENOSYLMETHIONINE SYNTHETASE 2)	AT4G01850	43 kDa	43	2	76	2, 7
TUB2; GTP binding / GTPase/ structural molecule	AT5G62690	51 kDa	36	40	44
TUA6; structural constituent of cytoskeleton	AT4G14960	50 kDa	50	50	18	4
ribulose-1,5-bisphosphate carboxylase/oxygenase large subunit	Chloroplast	53 kDa	10	98	0
LOS1; copper ion binding	At1g56070	94 kDa	24	91	1	2, 4, 7
aspartic-type endopeptidase	AT5G07030	49 kDa	22	4	71
malate dehydrogenase (NAD)	AT1G53240	36 kDa	13	56	34	2
luminal binding protein (BiP)	AT5G28540	73 kDa	45	32	29
TPI (TRIOSEPHOSPHATE ISOMERASE)	AT3G55440	27 kDa	19	50	7	4, 5, 6
VHA-A (VACUOLAR ATP SYNTHASE SUBUNIT A)	AT1G78900	69 kDa	84	1	0	2, 4
PSBO2 (PHOTOSYSTEM II SUBUNIT O-2)	At3g50820	35 kDa	21	0	70
ADK2 (ADENOSINE KINASE 2)	AT5G03300	38 kDa	4	81	0	4, 7
leucine-rich repeat family protein	AT3G20820	40 kDa	9	0	63
ATPME3; pectinesterase	AT3G14310	64 kDa	47	6	14	4
RGP2 (REVERSIBLY GLYCOSYLATED POLYPEPTIDE 2)	AT5G15650	41 kDa	8	67	0	4
AAC1 (ADP/ATP CARRIER 1)	AT3G08580	41 kDa	70	0	0	2,5
vacuolar ATP synthase subunit B	AT1G76030	54 kDa	37	0	31
FLA8 (FASCICLIN-LIKE ARABINOGALACTAN PROTEIN 8)	AT2G45470	43 kDa	18	29	18
unknown protein	AT5G11420	40 kDa	41	5	16
CRT1 (CALRETICULIN 1)	AT1G56340	49 kDa	20	10	33
HTB4; DNA binding	AT5G59910	16 kDa	48	0	0
isocitrate dehydrogenase	AT1G65930	46 kDa	2	57	0	4
UTP--glucose-1-phosphate uridylyltransferase	AT5G17310	52 kDa	12	49	0	7
HSP81-2 (HEAT SHOCK PROTEIN 81-2)	AT5G56030	80 kDa	29	32	0	4, 7
pectinacetylesterase	AT4G19410	42 kDa	26	11	30
CAT3 (CATALASE 3)	AT1G20620	57 kDa	40	18	0	2
AVP1; ATPase/ hydrogen-translocating pyrophosphatase	AT1G15690	81 kDa	55	0	0	10
COR47 (COLD-REGULATED 47)	AT1G20440	30 kDa	9	14	11	5
myrosinase TGG2	At5g25980	63 kDa	27	8	11	2, 5
UDP-glucose 6-dehydrogenase	AT5G39320	53 kDa	0	47	1
ATGLX1 (GLYOXALASE I HOMOLOG)	AT1G11840	32 kDa	12	26	0	6
ATNADP-ME2 (NADP-malic enzyme 2)	AT5G11670	64 kDa	0	46	0
PLDALPHA1 (PHOSPHOLIPASE D ALPHA 1)	AT3G15730	92 kDa	3	37	0	4
class III ADH, glutathione-dependent formaldehyde dehydrogenase	AT5G43940	41 kDa	4	8	25
cyclophilin	AT2G29960	22 kDa	13	5	20
transitional endoplasmic reticulum ATPase	AT3G09840	94 kDa	0	33	0
peroxidase	AT3G21770	36 kDa	0	0	43	11
VDAC1 (VOLTAGE DEPENDENT ANION CHANNEL 1)	AT3G01280	29 kDa	12	0	34
EXGT-A1 (ENDOXYLOGLUCAN TRANSFERASE)	AT2G06850	34 kDa	6	14	14
SUS1 (SUCROSE SYNTHASE 1)	AT5G20830	93 kDa	0	25	0	15
PATL1 (PATELLIN 1)	AT1G72150	64 kDa	14	0	11	5
CCR2 (COLD, CIRCADIAN RHYTHM, AND RNA BINDING 2)	At2g21660	17 kDa	2	18	15	4, 6, 7
AT3g52500	AT3g52500	51 kDa	5	0	37
ATPDIL1-1 (PDI-LIKE 1-1)	AT1G21750	56 kDa	9	1	20
unknown protein [Arabidopsis thaliana]	AT3G01680	85 kDa	25	0	0	4, 14
glycosyl hydrolase family 3 protein	AT5G20950	68 kDa	0	1	29
ATARCA; nucleotide binding	AT1G18080	36 kDa	13	13	5
RAN3 (RAN GTPASE 3)	AT5g55190*	25 kDa	5	18	5	4
peroxidase [Arabidopsis thaliana]	AT3G32980	39 kDa	0	3	34	11
ATGSTF9 (GLUTATHIONE S-TRANSFERASE PHI 9)	AT2G30860	24 kDa	10	23	0	2, 7, 12
MAT3 (methionine adenosyltransferase 3)	AT2G36880	42 kDa	42	0	73	5
FLA1 (FASCICLIN-LIKE ARAB INOGALACTAN 1)	AT5G55730	45 kDa	0	26	6
monodehydroascorbate reductase	AT3G52880	46 kDa	14	24	0	1,6, 11
RPL23AA (RIBOSOMAL PROTEIN L23AA)	AT2G39460	17 kDa	9	18	0
ATPPC1 (PHOSPHOENOLPYRUVATE CARBOXYLASE 1)	AT1G53310	110 kDa	0	35	0	4
clathrin heavy chain	AT3G11130	193 kDa	12	11	0	4
ARFA1D; GTP binding / phospholipase activator/ protein binding	AT1G70490*	21 kDa	14	10	0
ubiquitin extension protein	AT1G23410	18 kDa	15	5	0
PIP1A (PLASMA MEMBRANE INTRINSIC PROTEIN 1A)	AT3G61430	31 kDa	20	4	2
EMB2296 (embryo defective 2296)	AT2G18020*	28 kDa	19	9	0	5
FBR12 (FUMONISIN B1-RESISTANT12)	AT1G26630	15 kDa	6	11	22
RPS15 (CYTOSOLIC RIBOSOMAL PROTEIN S15)	AT1G04270	17 kDa	12	23	0
disease resistance response	AT1G55210	21 kDa	5	0	18
mitochondrial phosphate transporter	AT5G14040	40 kDa	30	0	0
cytosolic malate dehydrogenase	AT5G43330	36 kDa	33	63	33
NDPK3 (NUCLEOSIDE DIPHOSPHATE KINASE 3)	AT4G11010	26 kDa	9	1	20
PGK (PHOSPHOGLYCERATE KINASE)	AT1G79550	42 kDa	22	5	0	9, 7
NADH-cytochrome b5 reductase	AT5G20080	36 kDa	5	1	28	4
aminotransferase class I and II family protein	AT4G23590	47 kDa	8	17	6
unknown protein	AT3G08030	39 kDa	4	0	27
AXS1 (UDP-D-apiose/UDP-D-xylose synthase 1)	AT2G27860	44 kDa	3	28	0	4
elongation factor 1B-gamma	AT1G09640	47 kDa	0	18	0
GDH2 (GLUTAMATE DEHYDROGENASE 2)	AT5G07440	45 kDa	0	20	0
FLA7 (FASCICLIN-LIKE ARABINOOGALACTAN 7)	AT2G04780	27 kDa	13	6	4
60S ribosomal protein L7A (RPL7aB)	AT3G62870	29 kDa	0	21	0
EXL2 (EXORDIUM LIKE 2)	AT5G64260	33 kDa	0	0	19
sks5 (SKU5 Similar 5)	AT1G76160	60 kDa	7	22	0
MTO3 (METHIONINE OVER-ACCUMULATOR 3)	At3g17390	43 kDa	0	0	78	7, 5
CSD1 (COPPER/ZINC SUPEROXIDE DISMUTASE 1)	AT1G08830	15 kDa	5	0	11	2, 5, 6
60S ribosomal protein L37a (RPL37aC)	AT3G60245	10 kDa	6	10	0
unknown protein	At1g20450	30 kDa	10	7	6	5
fasciclin-like arabinogalactan-protein 2	AT4G12730	43 kDa	0	10	15
dehydrin family protein	AT1G54410	11 kDa	15	11	0
aspartic proteinase	AT1G11910	52 kDa	0	6	19	4
UBC10 (ubiquitin-conjugating enzyme 10)	AT5G53300	17 kDa	0	11	11
PKT3 (PEROXISOMAL 3-KETOACYL-COA THIOLASE 3)	AT2G33150	49 kDa	0	1	14	4, 10
putative methionine synthase	AT3G03780	85 kDa	0	80	6	2
NDPK1; ATP binding / nucleoside diphosphate kinase	AT4G09320	19 kDa	0	12	7	4, 5, 7
dimethylmenaquinone methyltransferase family protein	AT5G16450	18 kDa	0	9	8	4
60S ribosomal protein L15 (RPL15A)	AT4G16720	24 kDa	1	18	0
fructose-bisphosphate aldolase	AT2G01140	42 kDa	0	18	0
globulin-like protein	At1g07750	38 kDa	0	22	0
SUS6 (SUCROSE SYNTHASE 6)	AT1G73370	107 kDa	23	0	0	13
ribosomal protein S4	AT5G58420	28 kDa	2	3	2
hypothetical protein	AT1G43170	63 kDa	8	12	0
alpha-mannosidase	AT5G13980	117 kDa	0	16	0	4
ATUBA1	AT2G30110	120 kDa	0	17	0	4
SUS4; UDP-glycosyltransferase/ sucrose synthase/ transferase	AT3G43190	93 kDa	0	41	0	4
60S ribosomal protein L13 (RPL13D)	AT5G23900	23 kDa	14	10	0
SFGH (S-FORMYLGLUTATHIONE HYDROLASE)	AT2G41530	32 kDa	1	20	0
PSAT; O-phospho-L-serine:2-oxoglutarate aminotransferase	AT4G35630	47 kDa	0	0	21
aspartyl protease family protein	AT3G54400	45 kDa	12	0	8
SDH1-1; ATP binding / succinate dehydrogenase	AT5G66760	70 kDa	5	0	12
Photosystem II CP43 chlorophyll apoprotein	AtCg00280	50 kDa	22	0	0
40S ribosomal protein S3 (RPS3A)	AT2G31610	28 kDa	6	7	0	7
APX1 (ascorbate peroxidase 1)	AT1G07890	28 kDa	8	0	12	4, 7
TUA3; structural constituent of cytoskeleton	AT5G19770	50 kDa	0	44	30
EMB1467 (embryo defective 1467)	AT5G37510	82 kDa	13	0	3
myrosinase-binding protein-like protein	AT1G52030	70 kDa	0	12	9
60S ribosomal protein L30 (RPL30A)	AT1G36240	12 kDa	2	16	0
rof1	AT3G25230	61 kDa	1	19	0	4
RPS15A (ribosomal protein s15a)	AT1G07770	15 kDa	4	13	0
EMB1080 (embryo defective 1080)	AT3G48930	18 kDa	2	15	0
20S proteasome beta subunit E, putative	AT3G26340	29 kDa	0	14	0	4
ATP synthase gamma chain, mitochondrial (ATPC)	AT2G33040	35 kDa	23	0	0
At1g76180 [Arabidopsis thaliana]	AT1G76180	21 kDa	14	16	18	5
calreticulin [Arabidopsis thaliana]	AT1G09210	47 kDa	25	0	36
40kD protein	AT1G72370	32 kDa	7	6	4	4
TUB4; structural constituent of cytoskeleton	at1G03060	50 kDa	23	45	48
RPL18 (RIBOSOMAL PROTEIN L18)	AT3G05590	21 kDa	6	7	0
60S ribosomal protein L9 (RPL90D)	AT4G10450	22 kDa	8	5	0
TIM (TRIOSEPHOSPHATE ISOMERASE)	AT2G21170	33 kDa	3	18	8
subtilase family protein	AT2G05920	80 kDa	0	0	15
smB (small nuclear ribonucleoprotein associated protein B)	AT4G20440	27 kDa	1	0	19
XYL1 (ALPHA-XYLOSIDASE 1)	AT1G68560	102 kDa	0	1	13
GL22 (GERMIN-LIKE PROTEIN SUBFAMILY 2 MEMBER 2 PRECURSOR.)	AT1G02335	23 kDa	0	0	18
ACLB-2 (ATP CITRATE LYASE SUBUNIT B 2)	AT5G49460	66 kDa	0	15	0	4
glycine cleavage system H protein, mitochondrial, putative	AT1G32470	18 kDa	4	8	4
ribulose bisphosphate carboxylase small chain 1B	AT5G38430	20 kDa	6	11	1	2, 5
unknown	AT5G39570	44 kDa	2	1	12
AALP (Arabidopsis aleurain-like protease)	AT5G60360	39 kDa	0	10	6
PBA1; endopeptidase/ peptidase/ threonine-type endopeptidase	AT4G31300	25 kDa	1	13	2	4
PAB1 (PROTEASOME SUBUNIT PAB1)	AT4G31300	26 kDa	0	8	2	4
hypothetical protein	At3g21100	66 kDa	5	2	3
NADH-ubiquinone oxidoreductase 20 kDa subunit, mitochondrial	AT5G11770	24 kDa	0	0	11
ATGSKB6; copper ion binding / glutamate-ammonia ligase	AT3G17820	39 kDa	0	4	10	7
FQR1 (FLAVODOXIN-LIKE QUINONE REDUCTASE 1)	AT5G54500	22 kDa	2	0	13	4
MTHFR1 (METHYLENETETRAHYDROFOLATE REDUCTASE 1)	AT3G59970	66 kDa	0	8	0
ATP synthase CF1 alpha subunit	ATCG00120	55 kDa	22	0	0
Chain A, Ll-Diaminopimelate Aminotransferase Complexed With L-Malate Ion	AT4G33680	47 kDa	0	15	0
alpha-NAC, putative	AT3G12390	22 kDa	6	6	2	4, 7
cysteine proteinase, putative / thiol protease, putative	AT5G43060	51 kDa	3	2	10
ATRPS5B (RIBOSOMAL PROTEIN 5B)	AT2G37270	23 kDa	5	10	0
60S acidic ribosomal protein P3 (RPP3B)	AT5G57290	12 kDa	4	0	15	7
GR-RBP5 (glycine-rich RNA-binding protein 5)	AT1G74230	29 kDa	0	0	6
KAS I (3-KETOACYL-ACYL CARRIER PROTEIN SYNTHASE I)	AT5G46290	50 kDa	2	0	5
calnexin 1 (CNX1)	AT5G61790	60 kDa	14	0	0
TGA1, bZIP transcription factor family	AT5G65210*	?	10	0	6
peroxidase	AT1G71695	40 kDa	1	3	10	11
aconitate hydratase	AT2G05710	108 kDa	3	0	4	4
HMGB1 (HIGH MOBILITY GROUP B 1)	AT3G51880	20 kDa	6	7	0
SIR; sulfite reductase (ferredoxin)	AT5G04590	72 kDa	2	9	0
GAMMA CA3 (GAMMA CARBONIC ANHYDRASE 3)	AT5G66510	29 kDa	2	0	13
cytosolic O-acetylserine(thiol)lyase	AT4G14880	53 kDa	0	11	0	4
Theoretical protein, similar to plasma membrane ATPase 2 (proton pump)	AT1G80660*	94 kDa	9	0	0
SHD (SHEPHERD)	AT4G24190	94 kDa	11	0	0	4
ACT2 (ACTIN 2)	AT3G18780	42 kDa	80	47	69	5
PRF1 (PROFILIN 1)	AT2G19760	14 kDa	0	5	5	2, 7, 9
Unknown protein	AT1G41830	61 kDa	0	18	0
PDC2 (pyruvate decarboxylase-2)	AT5G54960	66 kDa	0	14	0
ADH1 (ALCOHOL DEHYDROGENASE 1)	AT1G77120	41 kDa	0	0	15
annexin [Arabidopsis thaliana]	AT1G35720	36 kDa	1	8	0	5, 6, 7, 9
lipid-associated family protein	AT4G39730	20 kDa	6	0	12	4, 6
60S ribosomal protein L13A (RPL13aB)	AT3G24830	23 kDa	4	11	0
leucine-rich repeat family protein / extensin family protein	AT3G24480	55 kDa	0	0	12
unknown protein	At1g78830	50 kDa	0	0	12
UVR8 (UVB-RESISTANCE 8); chromatin binding / guanyl-nucleotide exchange factor	AT5G63860	47 kDa	0	11	0
MDH (MALATE DEHYDROGENASE)	AT2G22170	42 kDa	1	18	0
lipid-associated family protein	AT1G67280	20 kDa	2	0	11
lactoylglutathione lyase, putative	AT1G67280	29 kDa	13	10	0	1
60S ribosomal protein L10 (RPL10B)	AT1G26910	25 kDa	4	4	0
kinesin motor protein-like protein	AT3G12020	?	3	7	5
BXL1 (BETA-XYLOSIDASE 1)	AT5G49360	84 kDa	0	0	7	5
protein disulfide isomerase precursor-like	AT5G60640	66 kDa	0	0	13
mtLPD2 (LIPOAMIDE DEHYDROGENASE 2)	AT3G17240	54 kDa	1	0	4	4
AT4g13930	AT4g13930	52 kDa	1	11	0	2, 4
AT-P4H-2 (A. THALIANA P4H ISOFORM 2)	AT3G06300	33 kDa	2	0	8
6-phosphogluconate dehydrogenase family protein	AT3G02360	54 kDa	4	4	0	4
40S ribosomal protein S9 (RPS9B)	AT5G15200	23 kDa	1	6	0
subtilase family protein	At3g12020	79 kDa	0	0	10
60S ribosomal protein L18A (RPL18aB)	AT2G34480	21 kDa	0	5	0
histone H1.2	AT4G21640	28 kDa	11	0	0
F2D10.18	AT1G20690	75 kDa	4	6	0
BGLU43 (BETA GLUCOSIDASE 43)	AT3G18070	48 kDa	4	3	0	1
putative beta-1,3-glucanase	AT3G55430	48 kDa	1	0	7
40S ribosomal protein S16 (RPS16C)	AT5G18380	17 kDa	2	7	0
heat shock cognate 70 kDa protein 2	AT1G23190	71 kDa	38	93	0
Probable phosphoglucomutase, cytoplasmic 1	At1g23190	63 kDa	0	8	0
glycosyl hydrolase family 17 protein	AT5G20870	55 kDa	4	0	5
coatomer protein complex, subunit alpha, putative	AT1G62020*	137 kDa	3	7	0
myrosinase-associated protein	AT1G54000	43 kDa	1	0	10
ADK1 (adenosine kinase 1)	AT3G09820	38 kDa	0	65	0	2, 5
RGP1 (REVERSIBLY GLYCOSYLATED POLYPEPTIDE 1)	AT3G02230	41 kDa	0	65	0
60S ribosomal protein L27 (RPL27C)	AT4G15000	15 kDa	3	6	0
IAR3 (IAA-ALANINE RESISTANT 3)	AT1G51760	48 kDa	0	0	10
4-methyl-5(b-hydroxyethyl)-thiazole monophosphate biosynthesis protein	AT3G14990	42 kDa	0	13	0
PATL2 (PATELLIN 2)	AT1G22530	76 kDa	11	0	0
At1g72160/T9N14_8	At1g72160	45 kDa	14	0	0
TUB5	At1g20010	51 kDa	0	40	44
late embryogenesis abundant family protein / LEA family protein	AT2G44060	36 kDa	0	4	3	4
AtMC4 (metacaspase 4)	AT1G79340	45 kDa	3	5	0
translational inhibitor protein like	AT3G20390	28 kDa	0	8	0	6
ATP synthase CF1 beta subunit	ATCG00480*	54 kDa	12	0	0
40S ribosomal protein S3A (RPS3aA)	AT3G04840	30 kDa	6	5	0	2
unknown protein	AT5G43830	28 kDa	5	0	7
expansin At-EXPA1	AT1G69530	25 kDa	0	0	9
XTH17 (XYLOGLUCAN ENDOTRANSGLUCOSYLASE/HYDROLASE 17)	AT1G65310*	32 kDa	0	0	5
PLDALPHA2 (phosphlipase d alpha 2)	AT1G52570	92 kDa	0	23	0
GMD1 (GDP-D-MANNOSE 4,6-DEHYDRATASE 1)	AT5G66280	41 kDa	0	12	0	4
V-type proton-ATPase	AT4G11150	26 kDa	1	0	0	4
TIL (TEMPERATURE-INDUCED LIPOCALIN)	AT5G58070	21 kDa	1	0	11
transporter-like protein	At3g53960	?	0	0	12
histone H3.2	AT4G40030	19 kDa	7	0	0
photosystem II protein D1	chloroplastic	39 kDa	10	0	0
DNA-binding family protein / remorin family protein	AT3G61260	23 kDa	15	0	0
putative protein kinase [Arabidopsis thaliana]	AT1G53070	30 kDa	0	0	5
AtTLP3 (TUBBY LIKE PROTEIN 3)	AT2G47900	45 kDa	2	0	7
60S acidic ribosomal protein P0 (RPP0A)	AT2G40010*	34 kDa	6	0	0
60S ribosomal protein L4/L1 (RPL4A)	AT3G09630*	45 kDa	9	0	0
IDH2 (ISOCITRATE DEHYDROGENASE SUBUNIT 2)	AT2G17130	40 kDa	0	0	9
DWF1 (DWARF 1)	AT3G19820	65 kDa	9	0	0
photosystem II protein D2	ATCG00270	40 kDa	10	0	0
60S ribosomal protein L21	AT1G57660	19 kDa	11	0	0
S18.A ribosomal protein	AT1G22780	18 kDa	0	10	0
HTA6; DNA binding	AT5G59870	16 kDa	11	0	0
CPN20 (CHAPERONIN 20)	AT5G20720	27 kDa	0	0	9
succinyl-CoA ligase (GDP-forming) alpha-chain, mitochondrial	AT5G08300	36 kDa	0	0	7
FIB2 (FIBRILLARIN 2)	AT4G25630	34 kDa	1	0	8
VDAC2 (VOLTAGE DEPENDENT ANION CHANNEL 2)	AT5G67500	30 kDa	0	0	8
chorismate synthase, putative	AT1G48850	47 kDa	0	0	8
ATUBA2; ubiquitin activating enzyme/ ubiquitin-protein ligase	AT5G06460	120 kDa	0	11	0	4
leucine-rich repeat family protein / extensin family protein	AT4G13340	82 kDa	0	0	13
putative mitochondrial processing peptidase	AT3G02090	52 kDa	5	0	0
putative glucan endo-1-3-beta-glucosidase	AT3G07320	51 kDa	0	0	9
cysteine proteinase A494, putative / thiol protease, putative	AT2G21430	40 kDa	0	0	10
dihydrolipoamide acetyltransferase	AT3G13930	60 kDa	10	0	0
Unknown protein	AT3G63270	?	9	0	0
transducin family protein / WD-40 repeat family protein	AT2G30050	33 kDa	0	0	12	4
CSD2 (COPPER/ZINC SUPEROXIDE DISMUTASE 2)	AT2G28190	22 kDa	0	4	3	1,2, 6, 11
ATCAP1 (ARABIDOPSIS THALIANA CYCLASE ASSOCIATED PROTEIN 1)	AT4G34490	51 kDa	0	4	2	4
ERD2 (EARLY-RESPONSIVE TO DEHYDRATION 2)	AT1G56410	68 kDa	25	76	0
SAM1 (S-ADENOSYLMETHIONINE SYNTHETASE 1)	AT1G02500	43 kDa	44	0	67	2, 4, 5
epithiospecifier	AT1G54040	37 kDa	0	6	0	7
elongation factor 1B alpha-subunit 2 (eEF1Balpha2)	AT5G19510	24 kDa	0	0	7
kinesin-like protein	AT5G60930	150 kDa	0	0	7
60S ribosomal protein L11 (RPL11B)	AT3G58700	21 kDa	0	8	0
unknown protein	At1g11820	36 kDa	2	0	3
unknown protein	AT3G01670	94 kDa	4	0	0	14
peroxidase, putative	AT4G11290	36 kDa	0	0	16	11
hypothetical protein	AT1G51980	53 kDa	5	0	0
60S ribosomal protein L22-2 (RPL22B)	AT3G05560	14 kDa	9	0	0	4
GAMMA-H2AX (GAMMA HISTONE VARIANT H2AX)	AT1G54690	15 kDa	2	0	0
PBB1; endopeptidase/ peptidase/ threonine-type endopeptidase	AT3G27430	30 kDa	0	2	0	4
Leucine-rich repeat transmembrane protein kinase	At1g53430	?	0	3	0
meprin and TRAF homology domain-containing protein / MATH domain-containing protein	AT3G20370	43 kDa	3	1	0
glyoxalase II, putative	AT1G53580	32 kDa	0	1	4
VLN2 (VILLIN 2)	AT2G41740	108 kDa	4	2	0	4
pentatricopeptide repeat-containing protein	AT3G50420	?	3	2	0
dicarboxylate/tricarboxylate carrier (DTC)	AT5G19760	32 kDa	5	0	0
peptidyl-prolyl cis-trans isomerase / cyclophilin (CYP2)	AT2G21130	18 kDa	0	10	6	2, 6, 7, 9
PAA2 (20S PROTEASOME SUBUNIT PAA2)	AT2G05840	27 kDa	0	4	0	4
VAMP721 (VESICLE-ASSOCIATED MEMBRANE PROTEIN 721)	AT1G04750	25 kDa	7	0	0
putative splicing factor	AT3G49430	33 kDa	0	0	4	4
pectinacetylesterase, putative	AT5G45280	42 kDa	0	0	22
cinnamyl-alcohol dehydrogenase, putative (CAD)	AT5G19440	36 kDa	0	5	0
photosystem I P700 chlorophyll a apoprotein A1	ATCG00350	83 kDa	2	0	0
ATCBR (ARABIDOPSIS THALIANA NADH:CYTOCHROME B5 REDUCTASE 1)	AT5G17770	31 kDa	6	0	0
ATRAB11C (ARABIDOPSIS RAB GTPASE 11C)	AT1G09630	24 kDa	5	0	0	4
hypothetical protein	AT3G61450	?	0	0	6
40S ribosomal protein S8 (RPS8A)	AT5G20290	25 kDa	3	0	0
ATEXPA6 (ARABIDOPSIS THALIANA EXPANSIN A6)	AT2G28950	28 kDa	2	0	5
PSBP-1 (PHOTOSYSTEM II SUBUNIT P-1)	AT1G06680	28 kDa	0	0	4
EDA9 (embryo sac development arrest 9)	AT4G34200	63 kDa	8	0	0
putative glutathione reductase	AT3G24170	54 kDa	0	4	0	4, 8
RPN1B (26S PROTEASOME REGULATORY SUBUNIT S2 1B)	AT4G28470	98 kDa	0	7	0
cytochrome c oxidase subunit 2	AtMg00160	29 kDa	5	0	0
aminomethyltransferase, putative	AT1G11860	44 kDa	0	3	0
STV1 (SHORT VALVE1); structural constituent of ribosome	AT3G53020	19 kDa	1	0	0
LRR1; ATP binding / kinase/ protein serine/threonine kinase	AT5G16590	67 kDa	7	0	0
HSP associated protein like	AT4G22670	69 kDa	0	9	0
PRXIIF (PEROXIREDOXIN IIF)	AT3G06050	21 kDa	1	0	1
60S ribosomal protein L26 (RPL26A)	AT3G49910	17 kDa	5	2	0
ATGDI1 (GUANOSINE NUCLEOTIDE DIPHOSPHATE DISSOCIATION INHIBITOR 1)	AT2G44100	48 kDa	1	0	0
40S ribosomal protein S20	AT3G47370	14 kDa	4	0	0
type I phosphodiesterase/nucleotide pyrophosphatase family protein	AT4G29700	52 kDa	0	3	0
MOD1 (MOSAIC DEATH 1)	AT2G05990	41 kDa	0	5	0
plastocyanin-like domain-containing protein	AT5G15350	19 kDa	0	2	3
ADSS (ADENYLOSUCCINATE SYNTHASE)	AT3G57610	53 kDa	0	5	0
eukaryotic protein synthesis initiation factor 4A	AT3G13920*	47 kDa	4	0	0
ATRAB8A; GTP binding	AT3G46060*	24 kDa	3	0	0
GLP10 (GERMIN-LIKE PROTEIN 10); manganese ion binding / nutrient reservoir	AT3G62020	24 kDa	0	0	7
At1g09780/F21M12_17	At1g09780	61 kDa	0	0	6	4
PSBO1 (PS II OXYGEN-EVOLVING COMPLEX 1)	AT5G66570	35 kDa	0	0	71	6
S-adenosyl-L-methionine-dependent methyltransferases superfamily protein	AT4G18030	70 kDa	6	0	0
ATEXLA2 (ARABIDOPSIS THALIANA EXPANSIN-LIKE A2)	AT4G38400	29 kDa	0	0	6
GAD2 (GLUTAMATE DECARBOXYLASE 2)	AT1G65960	56 kDa	0	2	0	2
TCTP (TRANSLATIONALLY CONTROLLED TUMOR PROTEIN)	AT3G16640	19 kDa	0	7	0	4, 5
EMB3010 (embryo defective 3010)	AT5G10360	28 kDa	6	0	0
TUB1; GTP binding / GTPase/ structural molecule	AT1G75780	50 kDa	0	37	31	2
p23 co-chaperone	AT4G02450	25 kDa	1	0	4	4
putative nucleolar protein	AT3G12860	52 kDa	3	0	0
PFK3 (PHOSPHOFRUCTOKINASE 3)	AT4G26270	54 kDa	0	6	0
ATAPP1; N-1-naphthylphthalamic acid binding / aminopeptidase	AT4G36760	72 kDa	0	5	0	4
ALDH7B4 (Aldehyde Dehydrogenase 7B4)	AT1G54100	54 kDa	0	6	0
resistance protein Sorb5	AT5G35450	?	0	0	4
lamin	AT4G12880	15 kDa	0	0	8
fructose-bisphosphate aldolase, putative	AT4G38970	43 kDa	0	1	0	6
2-oxoglutarate dehydrogenase, E1 component	At5g65750	76 kDa	0	5	0
RD19 (RESPONSIVE TO DEHYDRATION 19)	AT4G39090	40 kDa	0	0	5
transcription factor APFI	AT1G47260	30 kDa	0	0	6
ATEXPA10 (ARABIDOPSIS THALIANA EXPANSIN A 10)	AT1G26770	28 kDa	0	0	3
DNA repair protein RAD23, putative	AT3G02540*	35 kDa	0	0	4
UDP-glucose 6-dehydrogenase, putative	AT3G29360	53 kDa	0	32	0	4
PRK (PHOSPHORIBULOKINASE)	AT1G32060	44 kDa	0	6	0
type 2 peroxiredoxin, putative	AT1G65980	17 kDa	0	0	5	7
leucine-rich repeat family protein	AT3G19320	55 kDa	0	0	7
40S ribosomal protein S14 (RPS14A)	AT2G36160*	16 kDa	2	0	0
oligouridylate-binding protein, putative	AT3G14100*	47 kDa	0	0	3
60S ribosomal protein L7 (RPL7B)	AT2G01250	28 kDa	0	3	0
gi|42572313-R	AT3G07930	?	4	0	0
lactate dehydrogenase	At4g17260	38 kDa	0	4	0	4
beta-hydroxyacyl-ACP dehydratase, putative	AT2G22230	24 kDa	0	4	0
gamma-aminobutyrate transaminase subunit precursor	AT3G22200	55 kDa	0	4	0
GRP2 (GLYCINE RICH PROTEIN 2)	AT4G38680	19 kDa	0	2	0
ATTGG1 myrosinase	AT5g26000	61 kDa	0	8	8	4, 5, 6
RPL27AB; structural constituent of ribosome	AT1G23290	16 kDa	1	1	0
SRC2 (SOYBEAN GENE REGULATED BY COLD-2)	AT1G09070	34 kDa	1	0	3	4
GAPCP-2	AT1G79530*	45 kDa	1	3	0
beta-glucosidase 1	AT1G52400	61 kDa	3	0	0
unknown protein	AT4G20850	149 kDa	0	1	0	4
lysosomal Pro-X carboxypeptidase	AT5G65760	60 kDa	0	4	0
60S ribosomal protein L6 (RPL6A)	AT1G18540	26 kDa	4	0	0
Coatomer subunit beta-1	At4g31480	106 kDa	0	3	0
MTHSC70-2 (MITOCHONDRIAL HSP70 2)	AT5G09590	73 kDa	0	7	0
serine carboxypeptidase S28 family protein	AT4G36195	55 kDa	0	3	0
unknown protein	At5g04885	61 kDa	0	5	0
cyclin-related protein	AT1G70620	?	5	0	0
Profilin-5	At5g56600	14 kDa	0	5	0	2, 4, 9
protein kinase-related	AT5G59010	55 kDa	2	0	0
cytosol aminopeptidase	AT2G24200*	55 kDa	2	0	1	4
ALPHA-L-ARABINOFURANOSIDASE	AT3g10740	75 kDa	0	1	0
EMB2719 (EMBRYO DEFECTIVE 2719)	AT1G20200	56 kDa	0	3	0	4
gi|15218699-R	T1G03060	?	2	0	0
PAC1; endopeptidase/ peptidase/ threonine-type endopeptidase	AT3G22110	27 kDa	0	3	0	4
60S ribosomal protein L37 (RPL37A)	AT1G52300*	11 kDa	4	0	0
thaumatin-like protein, putative / pathogenesis-related protein, putative	AT1G73620	28 kDa	0	0	3
RTM2 (RESTRICTED TEV MOVEMENT 2)	AT5G04890	41 kDa	4	0	0
similar to aminoacyl-tRNA synthetases	AT5G26710	82 kDa	0	3	0	4
phosphoribulokinase/uridine kinase-like protein	AT1G73980	?	3	0	0
PP2AA2 (PROTEIN PHOSPHATASE 2A SUBUNIT A2)	AT1G13320*	66 kDa	0	1	0
Unknown protein	AT4G01690	58 kDa	0	0	2
Putative pentatricopeptide repeat-containing protein	At3g01580	?	2	0	0
Potassium channel AKT6	At2g25600	?	2	0	0
26S protease regulatory complex subunit 4, putative	AT2G20140	49 kDa	0	3	0
long-chain-fatty-acid--CoA ligase family protein	AT2G04350	78 kDa	3	0	0
COS1 (COI1 SUPPRESSOR1)	AT2G44050	24 kDa	0	3	0
strictosidine synthase family protein	AT3G57020	41 kDa	2	0	0
pseudouridine synthase family protein	AT4G21770	53 kDa	2	0	0
KH domain-containing protein	AT2G25970	65 kDa	0	0	3
TGF-beta receptor interacting protein 1 homolog	AT2G46280	36 kDa	0	0	2
3-hydroxyisobutyryl-CoA hydrolase-like protein 3	AT4G13360	41 kDa	0	2	0
protein transport protein SEC13 family protein / WD-40 repeat family protein	AT3G01340	33 kDa	0	0	2
G6PD6 (GLUCOSE-6-PHOSPHATE DEHYDROGENASE 6)	AT5G40760	59 kDa	0	2	0	4
AtPPa6 (Arabidopsis thaliana pyrophosphorylase 6)	AT5G09650	33 kDa	0	2	0	6
unknown protein	At2g26100	37 kDa	2	0	0
cellulose synthase	At5g64740	88 kDa	2	0	0
						127
